# Supplementary material for: Defining the early stages of intestinal colonisation by whipworms
Source: Nat Commun. 2022 Apr 1;13:1725. doi: 10.1038/s41467-022-29334-0 (PMC8976045; doi:10.1038/s41467-022-29334-0)
Supplement: Supplementary file 4 — Supplementary Data 1 [file 41467_2022_29334_MOESM4_ESM.xlsx]

## Sheet: DE genes (caecum)
Differential expression of genes in whole caecum across a 7 day infection time course (likelihood ratio test).
Ensembl gene ID	Gene name	Description	Mean of normalized counts	LRT statistic	LRT p value	Adjusted p value	Log2Fold Change (D4 v D0)	Standard error (D4 v D0)	Log2Fold Change (D7 v D0)	Standard error (D7 v D0)
ENSMUSG00000029657	Hsph1	heat shock 105kDa/110kDa protein 1 [Source:MGI Symbol;Acc:MGI:105053]	1130.89	681.489	1.03889e-148	1.89826e-144	-2.20669	0.107257	-2.40015	0.107101
ENSMUSG00000015656	Hspa8	heat shock protein 8 [Source:MGI Symbol;Acc:MGI:105384]	20864.3	406.266	6.0323e-89	5.51111e-85	-1.33009	0.079064	-1.34056	0.0790517
ENSMUSG00000025757	Hspa4l	heat shock protein 4 like [Source:MGI Symbol;Acc:MGI:107422]	308.127	345.713	8.49764e-76	3.88172e-72	-1.23036	0.0817551	-1.32048	0.0812441
ENSMUSG00000115951	Hspa4l	heat shock protein 4 like [Source:MGI Symbol;Acc:MGI:107422]	308.127	345.713	8.49764e-76	3.88172e-72	-1.23036	0.0817551	-1.32048	0.0812441
ENSMUSG00000090877	Hspa1b	heat shock protein 1B [Source:MGI Symbol;Acc:MGI:99517]	601.798	271.909	9.03194e-60	3.30063e-56	-2.02866	0.151391	-2.0932	0.151138
ENSMUSG00000028410	Dnaja1	DnaJ heat shock protein family (Hsp40) member A1 [Source:MGI Symbol;Acc:MGI:1270129]	2249.25	260.471	2.75128e-57	8.37856e-54	-1.26402	0.0943024	-1.29123	0.0942063
ENSMUSG00000023944	Hsp90ab1	heat shock protein 90 alpha (cytosolic), class B member 1 [Source:MGI Symbol;Acc:MGI:96247]	14633.6	246.802	2.55617e-54	6.67232e-51	-0.592019	0.0553032	-0.83669	0.0552981
ENSMUSG00000054072	Iigp1	interferon inducible GTPase 1 [Source:MGI Symbol;Acc:MGI:1926259]	777.122	232.58	3.13216e-51	7.15385e-48	0.271045	0.278067	3.66213	0.276576
ENSMUSG00000021270	Hsp90aa1	heat shock protein 90, alpha (cytosolic), class A member 1 [Source:MGI Symbol;Acc:MGI:96250]	4510.52	221.188	9.32408e-49	1.89299e-45	-1.10386	0.102067	-1.40699	0.102061
ENSMUSG00000024966	Stip1	stress-induced phosphoprotein 1 [Source:MGI Symbol;Acc:MGI:109130]	1330.09	202.582	1.02313e-44	1.86946e-41	-0.951837	0.08728	-1.13054	0.0872067
ENSMUSG00000028270	Gbp2	guanylate binding protein 2 [Source:MGI Symbol;Acc:MGI:102772]	795.429	185.711	4.71272e-41	7.82825e-38	0.160505	0.226371	2.61399	0.225406
ENSMUSG00000020288	Ahsa2	AHA1, activator of heat shock protein ATPase 2 [Source:MGI Symbol;Acc:MGI:1916133]	604.307	182.621	2.20932e-40	3.36406e-37	-0.662864	0.0596856	-0.718667	0.0593435
ENSMUSG00000078922	Tgtp1	T cell specific GTPase 1 [Source:MGI Symbol;Acc:MGI:98734]	352.472	180.685	5.81629e-40	8.17502e-37	0.184291	0.316607	3.61765	0.313257
ENSMUSG00000104713	Gbp6	guanylate binding protein 6 [Source:MGI Symbol;Acc:MGI:2140937]	426.552	179.257	1.18833e-39	1.55093e-36	0.0576206	0.226145	2.48204	0.224417
ENSMUSG00000091971	Hspa1a	heat shock protein 1A [Source:MGI Symbol;Acc:MGI:96244]	242.591	172.68	3.18485e-38	3.87957e-35	-1.58396	0.148076	-1.65247	0.147548
ENSMUSG00000068606	Gm4841	predicted gene 4841 [Source:MGI Symbol;Acc:MGI:3643814]	40.5048	171.86	4.79903e-38	5.48049e-35	-0.0220005	0.346906	3.37873	0.323497
ENSMUSG00000078853	Igtp	interferon gamma induced GTPase [Source:MGI Symbol;Acc:MGI:107729]	758.797	171.003	7.36639e-38	7.91757e-35	0.203421	0.230529	2.5539	0.229577
ENSMUSG00000034855	Cxcl10	chemokine (C-X-C motif) ligand 10 [Source:MGI Symbol;Acc:MGI:1352450]	103.362	164.774	1.65879e-36	1.68385e-33	0.48397	0.275527	3.02796	0.268947
ENSMUSG00000032115	Hyou1	hypoxia up-regulated 1 [Source:MGI Symbol;Acc:MGI:108030]	1329.44	163.171	3.69769e-36	3.55601e-33	-1.00443	0.0886424	-0.912059	0.088428
ENSMUSG00000026203	Dnajb2	DnaJ heat shock protein family (Hsp40) member B2 [Source:MGI Symbol;Acc:MGI:1928739]	382.86	155.859	1.43106e-34	1.30742e-31	-0.611085	0.0689466	-0.820625	0.0686688
ENSMUSG00000021037	Ahsa1	AHA1, activator of heat shock protein ATPase 1 [Source:MGI Symbol;Acc:MGI:2387603]	1040.68	155.729	1.52701e-34	1.32865e-31	-0.56332	0.0621943	-0.735795	0.0620658
ENSMUSG00000115886	Tgtp2	T cell specific GTPase 2 [Source:MGI Symbol;Acc:MGI:3710083]	228.158	153.289	5.17153e-34	4.29519e-31	0.0799967	0.274758	2.7852	0.271357
ENSMUSG00000090942	F830016B08Rik	RIKEN cDNA F830016B08 gene [Source:MGI Symbol;Acc:MGI:3588218]	60.8009	149.747	3.04033e-33	2.41534e-30	-0.351354	0.460987	4.32998	0.431778
ENSMUSG00000048852	Gm12185	predicted gene 12185 [Source:MGI Symbol;Acc:MGI:3652173]	61.5512	147.751	8.24589e-33	6.27787e-30	0.202981	0.363383	3.62466	0.349764
ENSMUSG00000029417	Cxcl9	chemokine (C-X-C motif) ligand 9 [Source:MGI Symbol;Acc:MGI:1352449]	244.512	144.304	4.62144e-32	3.37772e-29	0.104313	0.348074	3.49107	0.344476
ENSMUSG00000092517	Art2a	ADP-ribosyltransferase 2a [Source:MGI Symbol;Acc:MGI:107546]	153.025	143.757	6.07389e-32	4.26854e-29	0.346515	0.270996	2.84926	0.266757
ENSMUSG00000009185	Ccl8	chemokine (C-C motif) ligand 8 [Source:MGI Symbol;Acc:MGI:101878]	175.661	143.084	8.5041e-32	5.75507e-29	0.390596	0.275858	2.8277	0.272041
ENSMUSG00000055866	Per2	period circadian clock 2 [Source:MGI Symbol;Acc:MGI:1195265]	422.343	142.417	1.187e-31	7.746e-29	-0.0458685	0.134013	-1.44792	0.135197
ENSMUSG00000028268	Gbp3	guanylate binding protein 3 [Source:MGI Symbol;Acc:MGI:1926263]	278.887	140.87	2.57341e-31	1.62143e-28	0.323412	0.168374	1.75781	0.166648
ENSMUSG00000031551	Ido1	indoleamine 2,3-dioxygenase 1 [Source:MGI Symbol;Acc:MGI:96416]	392.577	140.126	3.7325e-31	2.27334e-28	0.227738	0.32708	3.34169	0.325064
ENSMUSG00000019916	P4ha1	procollagen-proline, 2-oxoglutarate 4-dioxygenase (proline 4-hydroxylase), alpha 1 polypeptide [Source:MGI Symbol;Acc:MGI:97463]	377.876	138.453	8.61502e-31	5.07786e-28	-0.893842	0.0881983	-0.869096	0.0875251
ENSMUSG00000029817	Tra2a	transformer 2 alpha [Source:MGI Symbol;Acc:MGI:1933972]	1013.6	136.541	2.24112e-30	1.27968e-27	-0.53723	0.0462423	-0.307404	0.0456093
ENSMUSG00000040253	Gbp7	guanylate binding protein 7 [Source:MGI Symbol;Acc:MGI:2444421]	358.844	135.863	3.14652e-30	1.74222e-27	-0.0742481	0.165431	1.50435	0.163795
ENSMUSG00000024807	Syvn1	synovial apoptosis inhibitor 1, synoviolin [Source:MGI Symbol;Acc:MGI:1921376]	1089.03	134.004	7.97084e-30	4.28362e-27	-0.580721	0.0626938	-0.658356	0.0624903
ENSMUSG00000006456	Rbm14	RNA binding motif protein 14 [Source:MGI Symbol;Acc:MGI:1929092]	530.995	133.671	9.41192e-30	4.91356e-27	-0.733017	0.0699905	-0.644072	0.0693649
ENSMUSG00000035929	H2-Q4	histocompatibility 2, Q region locus 4 [Source:MGI Symbol;Acc:MGI:95933]	1242.98	130.091	5.63841e-29	2.86181e-26	0.384521	0.127968	1.36515	0.127588
ENSMUSG00000078921	Tgtp2	T cell specific GTPase 2 [Source:MGI Symbol;Acc:MGI:3710083]	136.49	129.856	6.34162e-29	3.13173e-26	-0.208568	0.285481	2.46686	0.28016
ENSMUSG00000089774	Slc5a3	solute carrier family 5 (inositol transporters), member 3 [Source:MGI Symbol;Acc:MGI:1858226]	217.503	128.236	1.42513e-28	6.85261e-26	-0.861977	0.0927391	-0.917803	0.0918985
ENSMUSG00000082292	Gm12250	predicted gene 12250 [Source:MGI Symbol;Acc:MGI:3649299]	163.6	127.4	2.16535e-28	1.01449e-25	0.538878	0.280953	2.80803	0.277592
ENSMUSG00000069874	Irgm2	immunity-related GTPase family M member 2 [Source:MGI Symbol;Acc:MGI:1926262]	900.586	125.156	6.64757e-28	3.03661e-25	0.0738719	0.188144	1.73746	0.187531
ENSMUSG00000118051	Gm8714	predicted gene 8714 [Source:MGI Symbol;Acc:MGI:3644347]	126.778	124.492	9.26594e-28	4.12945e-25	0.41614	0.733568	7.03511	0.69668
ENSMUSG00000040328	Olfr56	olfactory receptor 56 [Source:MGI Symbol;Acc:MGI:1333785]	43.1729	122.619	2.3635e-27	1.02824e-24	0.625363	0.285201	2.69334	0.274446
ENSMUSG00000050014	Apol10b	apolipoprotein L 10B [Source:MGI Symbol;Acc:MGI:3043522]	69.5729	118.322	2.02612e-26	8.6096e-24	0.240933	0.199059	1.78951	0.192318
ENSMUSG00000045193	Cirbp	cold inducible RNA binding protein [Source:MGI Symbol;Acc:MGI:893588]	498.721	116.162	5.96552e-26	2.47732e-23	0.871335	0.100957	1.08411	0.100515
ENSMUSG00000046879	Irgm1	immunity-related GTPase family M member 1 [Source:MGI Symbol;Acc:MGI:107567]	1213.69	115.137	9.96078e-26	4.04452e-23	0.0694988	0.156075	1.39333	0.15565
ENSMUSG00000042851	Zc3h6	zinc finger CCCH type containing 6 [Source:MGI Symbol;Acc:MGI:1926001]	93.1595	114.994	1.06994e-25	4.24998e-23	1.11564	0.12312	1.25684	0.121317
ENSMUSG00000026864	Hspa5	heat shock protein 5 [Source:MGI Symbol;Acc:MGI:95835]	5753.91	114.193	1.59661e-25	6.20706e-23	-0.850204	0.09269	-0.836655	0.0926546
ENSMUSG00000073555	Gm4951	predicted gene 4951 [Source:MGI Symbol;Acc:MGI:3644953]	50.6638	112.625	3.49826e-25	1.33167e-22	0.113694	0.310403	2.59679	0.299004
ENSMUSG00000079363	Gbp4	guanylate binding protein 4 [Source:MGI Symbol;Acc:MGI:97072]	290.686	111.433	6.34745e-25	2.36695e-22	0.0291556	0.203769	1.73713	0.201964
ENSMUSG00000063388	BC023105	cDNA sequence BC023105 [Source:MGI Symbol;Acc:MGI:2384767]	12.6399	111.357	6.59401e-25	2.40972e-22	0.9072	0.507563	3.9608	0.468992
ENSMUSG00000023272	Creld2	cysteine-rich with EGF-like domains 2 [Source:MGI Symbol;Acc:MGI:1923987]	431.657	110.028	1.28133e-24	4.59066e-22	-0.731725	0.0856854	-0.799717	0.0852874
ENSMUSG00000037321	Tap1	transporter 1, ATP-binding cassette, sub-family B (MDR/TAP) [Source:MGI Symbol;Acc:MGI:98483]	985.424	109.567	1.61366e-24	5.67015e-22	0.388447	0.201449	1.90389	0.200947
ENSMUSG00000025316	Banp	BTG3 associated nuclear protein [Source:MGI Symbol;Acc:MGI:1889023]	156.851	106.361	8.01836e-24	2.76437e-21	-1.11217	0.114022	-0.822071	0.112008
ENSMUSG00000024222	Fkbp5	FK506 binding protein 5 [Source:MGI Symbol;Acc:MGI:104670]	2154.39	105.523	1.21875e-23	4.12389e-21	-0.676585	0.0943941	-0.924932	0.0943735
ENSMUSG00000078920	Ifi47	interferon gamma inducible protein 47 [Source:MGI Symbol;Acc:MGI:99448]	580.439	103.352	3.60942e-23	1.19911e-20	0.1648	0.217966	1.87264	0.21711
ENSMUSG00000092021	Gbp11	guanylate binding protein 11 [Source:MGI Symbol;Acc:MGI:3646307]	7.33105	102.558	5.36908e-23	1.75185e-20	0.329584	0.510216	3.27358	0.447316
ENSMUSG00000096727	Psmb9	proteasome (prosome, macropain) subunit, beta type 9 (large multifunctional peptidase 2) [Source:MGI Symbol;Acc:MGI:1346526]	522.242	99.8954	2.03234e-22	6.51491e-20	0.374667	0.197444	1.78246	0.196591
ENSMUSG00000070427	Il18bp	interleukin 18 binding protein [Source:MGI Symbol;Acc:MGI:1333800]	162.277	99.3308	2.69525e-22	8.49096e-20	0.322141	0.189515	1.66684	0.18683
ENSMUSG00000016496	Cd274	CD274 antigen [Source:MGI Symbol;Acc:MGI:1926446]	249.411	98.6999	3.69472e-22	1.14424e-19	0.241958	0.179829	1.54947	0.178039
ENSMUSG00000075602	Ly6a	lymphocyte antigen 6 complex, locus A [Source:MGI Symbol;Acc:MGI:107527]	1648.91	98.2679	4.58555e-22	1.39645e-19	0.153446	0.212677	1.81814	0.212384
ENSMUSG00000024338	Psmb8	proteasome (prosome, macropain) subunit, beta type 8 (large multifunctional peptidase 7) [Source:MGI Symbol;Acc:MGI:1346527]	869.252	96.8107	9.50222e-22	2.8463e-19	0.37983	0.207285	1.84407	0.2068
ENSMUSG00000031167	Rbm3	RNA binding motif (RNP1, RRM) protein 3 [Source:MGI Symbol;Acc:MGI:1099460]	2601.22	96.3231	1.21255e-21	3.57351e-19	0.587936	0.0717854	0.681112	0.0716878
ENSMUSG00000105504	Gbp5	guanylate binding protein 5 [Source:MGI Symbol;Acc:MGI:2429943]	143.459	96.005	1.42162e-21	4.12316e-19	0.250828	0.17848	1.51355	0.175412
ENSMUSG00000081884	Gm11821	predicted gene 11821 [Source:MGI Symbol;Acc:MGI:3649777]	42.9046	95.1851	2.14204e-21	6.11552e-19	0.927727	0.138143	1.27255	0.133481
ENSMUSG00000027514	Zbp1	Z-DNA binding protein 1 [Source:MGI Symbol;Acc:MGI:1927449]	759.439	94.7638	2.64422e-21	7.32048e-19	0.880953	0.21792	2.11599	0.217466
ENSMUSG00000038037	Socs1	suppressor of cytokine signaling 1 [Source:MGI Symbol;Acc:MGI:1354910]	78.6464	94.7774	2.62637e-21	7.32048e-19	-0.0657087	0.234294	1.76463	0.227977
ENSMUSG00000116383	Apol10c-ps	apolipoprotein L 10C, pseudogene [Source:MGI Symbol;Acc:MGI:3646982]	85.108	94.5254	2.97898e-21	8.12416e-19	-0.0219051	0.371864	2.95053	0.363789
ENSMUSG00000042726	Trafd1	TRAF type zinc finger domain containing 1 [Source:MGI Symbol;Acc:MGI:1923551]	1088.19	94.2959	3.34118e-21	8.97795e-19	0.430779	0.0973656	0.939603	0.0970218
ENSMUSG00000026104	Stat1	signal transducer and activator of transcription 1 [Source:MGI Symbol;Acc:MGI:103063]	1755.7	93.4807	5.02267e-21	1.33006e-18	0.111262	0.16607	1.35999	0.165807
ENSMUSG00000044442	N6amt1	N-6 adenine-specific DNA methyltransferase 1 (putative) [Source:MGI Symbol;Acc:MGI:1915018]	192.093	90.2271	2.55521e-20	6.66984e-18	0.503563	0.0663048	0.593472	0.0648437
ENSMUSG00000015437	Gzmb	granzyme B [Source:MGI Symbol;Acc:MGI:109267]	91.4794	89.7707	3.21029e-20	8.26174e-18	-0.572939	0.355242	2.47467	0.347161
ENSMUSG00000014226	Cacybp	calcyclin binding protein [Source:MGI Symbol;Acc:MGI:1270839]	642.394	89.627	3.44933e-20	8.75363e-18	-0.698392	0.0857562	-0.690967	0.085416
ENSMUSG00000021357	Exoc2	exocyst complex component 2 [Source:MGI Symbol;Acc:MGI:1913732]	389.063	88.9548	4.82742e-20	1.20831e-17	0.358384	0.0458859	0.40025	0.0449296
ENSMUSG00000038213	Tapbpl	TAP binding protein-like [Source:MGI Symbol;Acc:MGI:2384853]	555.962	88.7851	5.25492e-20	1.29754e-17	0.195614	0.0958637	0.822664	0.0950463
ENSMUSG00000045932	Ifit2	interferon-induced protein with tetratricopeptide repeats 2 [Source:MGI Symbol;Acc:MGI:99449]	675.25	87.7502	8.81647e-20	2.14793e-17	0.767275	0.289178	2.60051	0.288563
ENSMUSG00000027639	Samhd1	SAM domain and HD domain, 1 [Source:MGI Symbol;Acc:MGI:1927468]	1747.28	87.691	9.08133e-20	2.18334e-17	0.18331	0.142316	1.17393	0.142066
ENSMUSG00000037523	Mavs	mitochondrial antiviral signaling protein [Source:MGI Symbol;Acc:MGI:2444773]	706.904	87.0667	1.24084e-19	2.9445e-17	-0.363188	0.0561398	-0.506431	0.0558972
ENSMUSG00000004814	Ccl24	chemokine (C-C motif) ligand 24 [Source:MGI Symbol;Acc:MGI:1928953]	34.0261	86.8816	1.36114e-19	3.18855e-17	0.359832	0.362966	2.86304	0.349031
ENSMUSG00000030357	Fkbp4	FK506 binding protein 4 [Source:MGI Symbol;Acc:MGI:95543]	3021.47	85.3058	2.99282e-19	6.92213e-17	-0.433855	0.0823349	-0.753838	0.0823349
ENSMUSG00000112023	Lilr4b	leukocyte immunoglobulin-like receptor, subfamily B, member 4B [Source:MGI Symbol;Acc:MGI:102702]	96.4818	84.9477	3.57972e-19	8.17608e-17	0.605235	0.199215	1.71575	0.195135
ENSMUSG00000049103	Ccr2	chemokine (C-C motif) receptor 2 [Source:MGI Symbol;Acc:MGI:106185]	158.157	83.7458	6.52884e-19	1.47278e-16	0.0694412	0.187045	1.40406	0.184235
ENSMUSG00000030795	Fus	fused in sarcoma [Source:MGI Symbol;Acc:MGI:1353633]	3637.86	83.4523	7.56061e-19	1.68472e-16	0.379893	0.0462772	0.379465	0.0461811
ENSMUSG00000056749	Nfil3	nuclear factor, interleukin 3, regulated [Source:MGI Symbol;Acc:MGI:109495]	71.8036	82.6945	1.1044e-18	2.43127e-16	-0.929217	0.183243	0.639054	0.174711
ENSMUSG00000054517	Trim65	tripartite motif-containing 65 [Source:MGI Symbol;Acc:MGI:2442815]	218.756	82.2269	1.39527e-18	3.03503e-16	-0.598028	0.0798643	-0.642472	0.0789346
ENSMUSG00000060802	B2m	beta-2 microglobulin [Source:MGI Symbol;Acc:MGI:88127]	13889	81.9327	1.61636e-18	3.47461e-16	0.210425	0.12499	1.02552	0.124959
ENSMUSG00000068245	Phf11d	PHD finger protein 11D [Source:MGI Symbol;Acc:MGI:1277133]	269.809	81.6853	1.8292e-18	3.88641e-16	0.477705	0.179467	1.54405	0.178086
ENSMUSG00000087141	Plcxd2	phosphatidylinositol-specific phospholipase C, X domain containing 2 [Source:MGI Symbol;Acc:MGI:3647874]	150.688	81.1062	2.44354e-18	5.13199e-16	-0.468489	0.074197	-0.642101	0.0734221
ENSMUSG00000000568	Hnrnpd	heterogeneous nuclear ribonucleoprotein D [Source:MGI Symbol;Acc:MGI:101947]	1915.88	80.9194	2.68273e-18	5.57033e-16	0.444783	0.0569897	0.47727	0.0568553
ENSMUSG00000037145	2210407C18Rik	RIKEN cDNA 2210407C18 gene [Source:MGI Symbol;Acc:MGI:1925604]	692.574	80.1687	3.90476e-18	8.0166e-16	0.12732	0.276541	2.11359	0.275488
ENSMUSG00000056116	H2-T22	histocompatibility 2, T region locus 22 [Source:MGI Symbol;Acc:MGI:95956]	845.729	80.085	4.07158e-18	8.26622e-16	0.228492	0.0908774	0.765088	0.0903671
ENSMUSG00000028878	Fam76a	family with sequence similarity 76, member A [Source:MGI Symbol;Acc:MGI:2385211]	530.867	79.4071	5.71446e-18	1.14741e-15	0.282462	0.0479415	-0.100757	0.0480777
ENSMUSG00000053799	Exoc6	exocyst complex component 6 [Source:MGI Symbol;Acc:MGI:1351611]	417.364	79.1312	6.55974e-18	1.30282e-15	0.398139	0.0503943	0.400481	0.0497237
ENSMUSG00000045216	Hs6st1	heparan sulfate 6-O-sulfotransferase 1 [Source:MGI Symbol;Acc:MGI:1354958]	1229.9	78.7187	8.0622e-18	1.58401e-15	-0.367643	0.0588347	-0.50302	0.058703
ENSMUSG00000074151	Nlrc5	NLR family, CARD domain containing 5 [Source:MGI Symbol;Acc:MGI:3612191]	242.895	78.4062	9.42556e-18	1.83217e-15	0.168042	0.261353	1.94789	0.259407
ENSMUSG00000001774	Chordc1	cysteine and histidine-rich domain (CHORD)-containing, zinc-binding protein 1 [Source:MGI Symbol;Acc:MGI:1914167]	719.517	78.2196	1.03475e-17	1.99021e-15	-0.753085	0.103126	-0.801288	0.102963
ENSMUSG00000032280	Tle3	transducin-like enhancer of split 3 [Source:MGI Symbol;Acc:MGI:104634]	1027.71	76.8777	2.02407e-17	3.85249e-15	-0.537761	0.072845	-0.56054	0.0726068
ENSMUSG00000022216	Psme1	proteasome (prosome, macropain) activator subunit 1 (PA28 alpha) [Source:MGI Symbol;Acc:MGI:1096367]	1476.45	76.754	2.15314e-17	4.05589e-15	0.194037	0.0939158	0.761781	0.0936284
ENSMUSG00000067235	H2-Q10	histocompatibility 2, Q region locus 10 [Source:MGI Symbol;Acc:MGI:95929]	372.009	75.6274	3.782e-17	7.05149e-15	0.528123	0.105571	0.922823	0.104674
ENSMUSG00000066363	Serpina3f	serine (or cysteine) peptidase inhibitor, clade A, member 3F [Source:MGI Symbol;Acc:MGI:2182838]	28.2899	75.0085	5.15371e-17	9.51197e-15	0.126604	0.393084	2.64945	0.375141
ENSMUSG00000027078	Ube2l6	ubiquitin-conjugating enzyme E2L 6 [Source:MGI Symbol;Acc:MGI:1914500]	306.496	74.9124	5.4072e-17	9.88003e-15	0.42958	0.11805	0.999779	0.116945
ENSMUSG00000025981	Coq10b	coenzyme Q10B [Source:MGI Symbol;Acc:MGI:1915126]	597.233	74.7823	5.77082e-17	1.044e-14	0.381784	0.0880036	-0.334762	0.0883716
ENSMUSG00000038301	Snx10	sorting nexin 10 [Source:MGI Symbol;Acc:MGI:1919232]	239.264	74.4937	6.66662e-17	1.19424e-14	0.186002	0.0784577	0.622893	0.0767523
ENSMUSG00000060550	H2-Q7	histocompatibility 2, Q region locus 7 [Source:MGI Symbol;Acc:MGI:95936]	1281.15	73.4852	1.1038e-16	1.95811e-14	0.249465	0.231537	1.74002	0.231222
ENSMUSG00000040586	Ofd1	OFD1, centriole and centriolar satellite protein [Source:MGI Symbol;Acc:MGI:1350328]	135.119	71.9994	2.3202e-16	4.07641e-14	0.540555	0.0772244	0.609393	0.075552
ENSMUSG00000058163	Gm5431	predicted gene 5431 [Source:MGI Symbol;Acc:MGI:3645205]	268.276	71.9363	2.3946e-16	4.16706e-14	0.285533	0.257595	1.91307	0.256173
ENSMUSG00000025823	Pdia4	protein disulfide isomerase associated 4 [Source:MGI Symbol;Acc:MGI:104864]	1680.7	71.7541	2.62297e-16	4.52141e-14	-0.481278	0.0723152	-0.564447	0.0722111
ENSMUSG00000060675	Plaat3	phospholipase A and acyltransferase 3 [Source:MGI Symbol;Acc:MGI:2179715]	632.959	70.6536	4.54744e-16	7.76549e-14	0.0571856	0.100138	0.714343	0.099376
ENSMUSG00000039304	Tnfsf10	tumor necrosis factor (ligand) superfamily, member 10 [Source:MGI Symbol;Acc:MGI:107414]	645.184	70.6112	4.64484e-16	7.85838e-14	0.117592	0.196771	1.39694	0.196124
ENSMUSG00000022226	Mcpt2	mast cell protease 2 [Source:MGI Symbol;Acc:MGI:96938]	60.3672	70.4953	4.92187e-16	8.25068e-14	-0.170484	0.520497	3.36352	0.503161
ENSMUSG00000031897	Psmb10	proteasome (prosome, macropain) subunit, beta type 10 [Source:MGI Symbol;Acc:MGI:1096380]	1278.89	69.049	1.01436e-15	1.68494e-13	0.263539	0.100589	0.797941	0.100294
ENSMUSG00000022403	St13	suppression of tumorigenicity 13 [Source:MGI Symbol;Acc:MGI:1917606]	1372.85	68.5094	1.32856e-15	2.18698e-13	-0.561822	0.0986767	-0.786216	0.0986273
ENSMUSG00000073409	H2-Q6	histocompatibility 2, Q region locus 6 [Source:MGI Symbol;Acc:MGI:95935]	691.541	67.9536	1.75417e-15	2.8618e-13	0.429268	0.215207	1.64385	0.214645
ENSMUSG00000022227	Mcpt1	mast cell protease 1 [Source:MGI Symbol;Acc:MGI:96937]	140.624	67.8347	1.86161e-15	3.01021e-13	-0.229286	0.472169	3.00333	0.464258
ENSMUSG00000021134	Srsf5	serine and arginine-rich splicing factor 5 [Source:MGI Symbol;Acc:MGI:98287]	5310.16	67.6527	2.03895e-15	3.26804e-13	0.23381	0.0371286	0.296994	0.037035
ENSMUSG00000029561	Oasl2	2'-5' oligoadenylate synthetase-like 2 [Source:MGI Symbol;Acc:MGI:1344390]	1690.23	66.109	4.41174e-15	7.00967e-13	0.890556	0.21726	1.80765	0.217117
ENSMUSG00000039089	L3mbtl3	L3MBTL3 histone methyl-lysine binding protein [Source:MGI Symbol;Acc:MGI:2143628]	239.18	66.0545	4.53354e-15	7.14111e-13	-0.394595	0.0784772	-0.627869	0.0781434
ENSMUSG00000020638	Cmpk2	cytidine monophosphate (UMP-CMP) kinase 2, mitochondrial [Source:MGI Symbol;Acc:MGI:99830]	261.582	65.9575	4.7589e-15	7.43201e-13	0.425373	0.173968	1.33254	0.172777
ENSMUSG00000059142	Zfp945	zinc finger protein 945 [Source:MGI Symbol;Acc:MGI:2445132]	198.419	65.6834	5.45808e-15	8.4517e-13	0.400877	0.0856129	0.684202	0.0841492
ENSMUSG00000040483	Xaf1	XIAP associated factor 1 [Source:MGI Symbol;Acc:MGI:3772572]	261.026	65.6197	5.63471e-15	8.65188e-13	0.550375	0.158156	1.26158	0.157048
ENSMUSG00000018924	Alox15	arachidonate 15-lipoxygenase [Source:MGI Symbol;Acc:MGI:87997]	14.3467	65.3144	6.56384e-15	9.99454e-13	-0.332232	0.442608	2.46815	0.397034
ENSMUSG00000029467	Atp2a2	ATPase, Ca++ transporting, cardiac muscle, slow twitch 2 [Source:MGI Symbol;Acc:MGI:88110]	4373.95	65.1739	7.04142e-15	1.06331e-12	-0.43022	0.0568336	-0.352859	0.0567497
ENSMUSG00000062376	Borcs7	BLOC-1 related complex subunit 7 [Source:MGI Symbol;Acc:MGI:1913689]	125.769	65.1251	7.21559e-15	1.08068e-12	0.575322	0.0781627	0.546472	0.0768149
ENSMUSG00000057596	Trim30d	tripartite motif-containing 30D [Source:MGI Symbol;Acc:MGI:3035181]	414.779	65.0565	7.46743e-15	1.10931e-12	0.53783	0.180894	1.42989	0.180163
ENSMUSG00000005312	Ubqln1	ubiquilin 1 [Source:MGI Symbol;Acc:MGI:1860276]	1782.57	64.6379	9.20581e-15	1.35652e-12	-0.270614	0.0443413	-0.337293	0.0441809
ENSMUSG00000037921	Ddx60	DEAD (Asp-Glu-Ala-Asp) box polypeptide 60 [Source:MGI Symbol;Acc:MGI:2384570]	734.692	64.5287	9.72255e-15	1.4212e-12	0.820041	0.180969	1.48899	0.180651
ENSMUSG00000020290	Xpo1	exportin 1 [Source:MGI Symbol;Acc:MGI:2144013]	1298.95	64.4616	1.00542e-14	1.45801e-12	-0.383387	0.0496307	-0.287954	0.0493053
ENSMUSG00000040033	Stat2	signal transducer and activator of transcription 2 [Source:MGI Symbol;Acc:MGI:103039]	1134.64	64.2598	1.11212e-14	1.60006e-12	0.171001	0.128666	0.925389	0.128343
ENSMUSG00000068391	Chrac1	chromatin accessibility complex 1 [Source:MGI Symbol;Acc:MGI:2135796]	230.724	63.9193	1.31855e-14	1.88224e-12	0.461494	0.0618784	0.415882	0.0609502
ENSMUSG00000028266	Lmo4	LIM domain only 4 [Source:MGI Symbol;Acc:MGI:109360]	568.249	63.8331	1.37666e-14	1.94995e-12	0.545246	0.0802943	0.0390342	0.080467
ENSMUSG00000075600	Zc3h3	zinc finger CCCH type containing 3 [Source:MGI Symbol;Acc:MGI:2663721]	416.686	62.8362	2.26622e-14	3.18525e-12	-0.236389	0.0559553	-0.440648	0.0556702
ENSMUSG00000022651	Retnlg	resistin like gamma [Source:MGI Symbol;Acc:MGI:2667763]	17.5476	62.5381	2.63046e-14	3.66899e-12	0.427674	0.343529	2.20535	0.325595
ENSMUSG00000029413	Naaa	N-acylethanolamine acid amidase [Source:MGI Symbol;Acc:MGI:1914361]	375.605	62.4942	2.68885e-14	3.72201e-12	0.113648	0.0855361	0.600226	0.0843738
ENSMUSG00000059089	Fcgr4	Fc receptor, IgG, low affinity IV [Source:MGI Symbol;Acc:MGI:2179523]	64.0044	62.3146	2.94136e-14	4.04094e-12	0.262715	0.211964	1.44429	0.206686
ENSMUSG00000078515	Ddi2	DNA-damage inducible protein 2 [Source:MGI Symbol;Acc:MGI:1917244]	1551.58	62.2103	3.09886e-14	4.22555e-12	-0.336544	0.0480813	-0.321494	0.0478457
ENSMUSG00000032575	Manf	mesencephalic astrocyte-derived neurotrophic factor [Source:MGI Symbol;Acc:MGI:1922090]	1014.1	62.0997	3.27514e-14	4.40101e-12	-0.577825	0.0800388	-0.501414	0.0797847
ENSMUSG00000037326	Capn15	calpain 15 [Source:MGI Symbol;Acc:MGI:1355075]	456.931	62.0993	3.27571e-14	4.40101e-12	-0.384321	0.0584235	-0.412065	0.0579126
ENSMUSG00000030870	Ubfd1	ubiquitin family domain containing 1 [Source:MGI Symbol;Acc:MGI:107301]	614.039	61.9677	3.49852e-14	4.66605e-12	-0.25674	0.0638011	-0.498162	0.0634465
ENSMUSG00000053436	Mapk14	mitogen-activated protein kinase 14 [Source:MGI Symbol;Acc:MGI:1346865]	1090.09	61.8349	3.73872e-14	4.95029e-12	-0.309069	0.050948	-0.37555	0.0507222
ENSMUSG00000037570	Mcrs1	microspherule protein 1 [Source:MGI Symbol;Acc:MGI:1858420]	583.672	61.8047	3.79561e-14	4.98946e-12	0.329656	0.0516748	0.384575	0.0511252
ENSMUSG00000057649	Brd9	bromodomain containing 9 [Source:MGI Symbol;Acc:MGI:2145317]	615.788	61.6797	4.0404e-14	5.2733e-12	0.205072	0.0452256	0.349847	0.0444694
ENSMUSG00000028411	Aptx	aprataxin [Source:MGI Symbol;Acc:MGI:1913658]	181.802	61.5655	4.2778e-14	5.54354e-12	0.429833	0.0702568	0.522709	0.068695
ENSMUSG00000037692	Ahdc1	AT hook, DNA binding motif, containing 1 [Source:MGI Symbol;Acc:MGI:2444218]	372.998	61.4356	4.56479e-14	5.87379e-12	-0.611381	0.102344	-0.745005	0.102092
ENSMUSG00000020482	Ccdc117	coiled-coil domain containing 117 [Source:MGI Symbol;Acc:MGI:2144383]	353.283	61.3366	4.79659e-14	6.1289e-12	-0.329327	0.0548775	-0.402618	0.054195
ENSMUSG00000024079	Eif2ak2	eukaryotic translation initiation factor 2-alpha kinase 2 [Source:MGI Symbol;Acc:MGI:1353449]	679.412	60.2145	8.40577e-14	1.0666e-11	0.300099	0.0885376	0.67648	0.0880054
ENSMUSG00000055897	Ppp4r1l-ps	protein phosphatase 4, regulatory subunit 1-like, pseudogene [Source:MGI Symbol;Acc:MGI:1924560]	237.499	59.5293	1.18405e-13	1.48184e-11	0.345909	0.0767527	0.583629	0.0753838
ENSMUSG00000071716	Apol7e	apolipoprotein L 7e [Source:MGI Symbol;Acc:MGI:3704456]	91.976	59.5399	1.1778e-13	1.48184e-11	0.0744842	0.15823	1.00133	0.154309
ENSMUSG00000045679	Pqlc3	PQ loop repeat containing [Source:MGI Symbol;Acc:MGI:2444067]	445.076	59.3116	1.32021e-13	1.62992e-11	0.286481	0.0427216	0.295091	0.0418984
ENSMUSG00000060862	Zbtb40	zinc finger and BTB domain containing 40 [Source:MGI Symbol;Acc:MGI:2682254]	154.097	59.3157	1.31751e-13	1.62992e-11	-0.604784	0.0979598	-0.68157	0.0964949
ENSMUSG00000031060	Rbm10	RNA binding motif protein 10 [Source:MGI Symbol;Acc:MGI:2384310]	806.845	58.8478	1.66477e-13	2.02791e-11	-0.268501	0.0440826	-0.313386	0.0436808
ENSMUSG00000109179	Gm35339	predicted gene, 35339 [Source:MGI Symbol;Acc:MGI:5594498]	66.1394	58.858	1.65636e-13	2.02791e-11	-0.59006	0.0913186	-0.609586	0.0884438
ENSMUSG00000037997	Parp11	poly (ADP-ribose) polymerase family, member 11 [Source:MGI Symbol;Acc:MGI:2141505]	242.214	58.8141	1.69313e-13	2.0488e-11	0.207165	0.0962647	0.684668	0.0947421
ENSMUSG00000024339	Tap2	transporter 2, ATP-binding cassette, sub-family B (MDR/TAP) [Source:MGI Symbol;Acc:MGI:98484]	773.038	58.6266	1.85954e-13	2.23537e-11	0.191682	0.115566	0.810803	0.115102
ENSMUSG00000029798	Herc6	hect domain and RLD 6 [Source:MGI Symbol;Acc:MGI:1914388]	261.686	58.4492	2.032e-13	2.42671e-11	0.451846	0.182825	1.33161	0.181741
ENSMUSG00000034422	Parp14	poly (ADP-ribose) polymerase family, member 14 [Source:MGI Symbol;Acc:MGI:1919489]	1327.86	58.2825	2.20862e-13	2.62051e-11	0.154465	0.131763	0.895511	0.131483
ENSMUSG00000008604	Ubqln4	ubiquilin 4 [Source:MGI Symbol;Acc:MGI:2150152]	739.231	58.2398	2.25631e-13	2.65982e-11	-0.263699	0.0423484	-0.294832	0.0418645
ENSMUSG00000079003	Samd1	sterile alpha motif domain containing 1 [Source:MGI Symbol;Acc:MGI:2142433]	271.514	58.0876	2.43469e-13	2.85171e-11	-0.496881	0.0804036	-0.554723	0.079758
ENSMUSG00000040028	Elavl1	ELAV (embryonic lethal, abnormal vision)-like 1 (Hu antigen R) [Source:MGI Symbol;Acc:MGI:1100851]	805.913	58.03	2.50582e-13	2.91633e-11	-0.482913	0.0708199	-0.447702	0.0704841
ENSMUSG00000025474	Tubgcp2	tubulin, gamma complex associated protein 2 [Source:MGI Symbol;Acc:MGI:1921487]	248.189	57.2812	3.64378e-13	4.21387e-11	0.418689	0.0675822	0.481156	0.0665274
ENSMUSG00000067212	H2-T23	histocompatibility 2, T region locus 23 [Source:MGI Symbol;Acc:MGI:95957]	3426.66	57.1519	3.88704e-13	4.46692e-11	0.273961	0.0970383	0.715278	0.0969334
ENSMUSG00000053841	Txlna	taxilin alpha [Source:MGI Symbol;Acc:MGI:105968]	850.067	57.0846	4.02019e-13	4.59105e-11	-0.333864	0.0509594	-0.335013	0.0505679
ENSMUSG00000050982	Apol10a	apolipoprotein L 10A [Source:MGI Symbol;Acc:MGI:3036238]	4143.93	56.7639	4.7193e-13	5.35597e-11	0.218789	0.174526	1.18951	0.174426
ENSMUSG00000040675	Mthfd1l	methylenetetrahydrofolate dehydrogenase (NADP+ dependent) 1-like [Source:MGI Symbol;Acc:MGI:1924836]	153.368	56.6437	5.01149e-13	5.65246e-11	0.727392	0.0960903	0.43712	0.0958676
ENSMUSG00000020923	Ubtf	upstream binding transcription factor, RNA polymerase I [Source:MGI Symbol;Acc:MGI:98512]	1678.76	56.4445	5.53649e-13	6.2063e-11	-0.274505	0.0411435	-0.263629	0.0409033
ENSMUSG00000029060	Mib2	mindbomb E3 ubiquitin protein ligase 2 [Source:MGI Symbol;Acc:MGI:2679684]	406.387	56.0986	6.58193e-13	7.33323e-11	-0.319355	0.0617952	-0.447839	0.061351
ENSMUSG00000055827	Gsdmc3	gasdermin C3 [Source:MGI Symbol;Acc:MGI:3580656]	3068.49	56.0054	6.89578e-13	7.63634e-11	0.182627	0.160964	1.07273	0.160844
ENSMUSG00000022136	Dnajc3	DnaJ heat shock protein family (Hsp40) member C3 [Source:MGI Symbol;Acc:MGI:107373]	1574.88	55.9837	6.97108e-13	7.67322e-11	-0.320025	0.0505869	-0.336434	0.0503786
ENSMUSG00000066258	Trim12a	tripartite motif-containing 12A [Source:MGI Symbol;Acc:MGI:1923931]	406.412	55.7325	7.90373e-13	8.64773e-11	0.642395	0.118803	0.892538	0.118275
ENSMUSG00000003184	Irf3	interferon regulatory factor 3 [Source:MGI Symbol;Acc:MGI:1859179]	816.565	55.2378	1.0122e-12	1.10088e-10	-0.208865	0.0448561	-0.328598	0.044569
ENSMUSG00000070327	Rnf213	ring finger protein 213 [Source:MGI Symbol;Acc:MGI:1289196]	1829.74	54.9504	1.16862e-12	1.26349e-10	0.336615	0.147091	1.04197	0.146905
ENSMUSG00000027933	Ints3	integrator complex subunit 3 [Source:MGI Symbol;Acc:MGI:2140050]	839.906	54.7264	1.30712e-12	1.40492e-10	-0.389711	0.0542048	-0.278208	0.0537366
ENSMUSG00000037720	Tmem33	transmembrane protein 33 [Source:MGI Symbol;Acc:MGI:1915128]	1062.2	54.6887	1.33199e-12	1.42328e-10	-0.361059	0.0820531	-0.600336	0.0819513
ENSMUSG00000024066	Xdh	xanthine dehydrogenase [Source:MGI Symbol;Acc:MGI:98973]	1495.09	54.5203	1.44902e-12	1.5385e-10	0.0228443	0.111769	0.686291	0.111499
ENSMUSG00000046718	Bst2	bone marrow stromal cell antigen 2 [Source:MGI Symbol;Acc:MGI:1916800]	318.728	54.5098	1.45666e-12	1.5385e-10	0.201611	0.140058	0.933136	0.138982
ENSMUSG00000012519	Mlkl	mixed lineage kinase domain-like [Source:MGI Symbol;Acc:MGI:1921818]	398.937	54.2649	1.64638e-12	1.72889e-10	0.402682	0.101187	0.745384	0.10048
ENSMUSG00000112148	Lilrb4a	leukocyte immunoglobulin-like receptor, subfamily B, member 4A [Source:MGI Symbol;Acc:MGI:102701]	132.939	54.1838	1.71448e-12	1.79011e-10	0.468929	0.177158	1.24914	0.174931
ENSMUSG00000053110	Yap1	yes-associated protein 1 [Source:MGI Symbol;Acc:MGI:103262]	1081.52	54.0818	1.80424e-12	1.87313e-10	-0.305407	0.0555366	-0.387392	0.0553117
ENSMUSG00000021884	Hacl1	2-hydroxyacyl-CoA lyase 1 [Source:MGI Symbol;Acc:MGI:1929657]	105.442	53.9878	1.89102e-12	1.95213e-10	1.11713	0.149307	0.755718	0.148191
ENSMUSG00000039680	Mrps6	mitochondrial ribosomal protein S6 [Source:MGI Symbol;Acc:MGI:2153111]	342.82	53.9387	1.93802e-12	1.98941e-10	-0.315525	0.0716361	-0.519802	0.0713693
ENSMUSG00000045664	Cdc42ep2	CDC42 effector protein (Rho GTPase binding) 2 [Source:MGI Symbol;Acc:MGI:1929744]	189.742	53.9218	1.95452e-12	1.99514e-10	-0.600879	0.109441	-0.752133	0.108973
ENSMUSG00000020808	Pimreg	PICALM interacting mitotic regulator [Source:MGI Symbol;Acc:MGI:1924434]	38.5545	53.762	2.11707e-12	2.14907e-10	0.2884	0.164193	1.04319	0.156371
ENSMUSG00000031134	Rbmx	RNA binding motif protein, X chromosome [Source:MGI Symbol;Acc:MGI:1343044]	575.066	53.6816	2.2039e-12	2.22484e-10	0.316762	0.0626313	0.453968	0.0620346
ENSMUSG00000037725	Ckap2	cytoskeleton associated protein 2 [Source:MGI Symbol;Acc:MGI:1931797]	171.174	53.4207	2.51094e-12	2.52088e-10	0.0957486	0.0867289	0.55007	0.0845221
ENSMUSG00000044350	Lacc1	laccase domain containing 1 [Source:MGI Symbol;Acc:MGI:2445077]	203.311	53.302	2.66448e-12	2.6604e-10	0.145479	0.0810613	0.536218	0.0791199
ENSMUSG00000022064	Pibf1	progesterone immunomodulatory binding factor 1 [Source:MGI Symbol;Acc:MGI:1261910]	180.037	53.2885	2.68257e-12	2.66391e-10	0.531423	0.0887498	0.614493	0.0876625
ENSMUSG00000031605	Klhl2	kelch-like 2, Mayven [Source:MGI Symbol;Acc:MGI:1924363]	494.281	53.1976	2.80725e-12	2.76605e-10	-0.115501	0.0534409	-0.374264	0.05328
ENSMUSG00000044244	Il20rb	interleukin 20 receptor beta [Source:MGI Symbol;Acc:MGI:2143266]	31.9615	53.1916	2.81571e-12	2.76605e-10	1.00983	0.169931	1.17095	0.166935
ENSMUSG00000031824	6430548M08Rik	RIKEN cDNA 6430548M08 gene [Source:MGI Symbol;Acc:MGI:2443793]	636.523	53.0159	3.07431e-12	3.00395e-10	-0.553412	0.0930697	-0.607927	0.092816
ENSMUSG00000063052	Lrrc40	leucine rich repeat containing 40 [Source:MGI Symbol;Acc:MGI:1914394]	358.203	52.9866	3.11958e-12	3.02245e-10	0.243279	0.0626973	0.44936	0.0617467
ENSMUSG00000081769	Gm12216	predicted gene 12216 [Source:MGI Symbol;Acc:MGI:3650088]	56.3063	52.9823	3.12633e-12	3.02245e-10	0.248474	0.181723	1.15051	0.175878
ENSMUSG00000030107	Usp18	ubiquitin specific peptidase 18 [Source:MGI Symbol;Acc:MGI:1344364]	168.511	52.8144	3.4002e-12	3.26992e-10	0.698202	0.228997	1.64005	0.227527
ENSMUSG00000036833	Pnpla7	patatin-like phospholipase domain containing 7 [Source:MGI Symbol;Acc:MGI:2385325]	259.429	52.6157	3.75533e-12	3.59253e-10	0.226929	0.128347	0.857785	0.127162
ENSMUSG00000025278	Flnb	filamin, beta [Source:MGI Symbol;Acc:MGI:2446089]	3960.43	52.5297	3.92023e-12	3.71957e-10	-0.542245	0.0794603	-0.433311	0.0793851
ENSMUSG00000079293	Clec7a	C-type lectin domain family 7, member a [Source:MGI Symbol;Acc:MGI:1861431]	96.7021	52.5254	3.92883e-12	3.71957e-10	0.766996	0.21338	1.54024	0.211066
ENSMUSG00000021266	Wars	tryptophanyl-tRNA synthetase [Source:MGI Symbol;Acc:MGI:104630]	1575.24	52.4054	4.17175e-12	3.92918e-10	-0.257176	0.111413	0.48789	0.111117
ENSMUSG00000074643	Cpne1	copine I [Source:MGI Symbol;Acc:MGI:2386621]	488.23	52.159	4.71855e-12	4.4214e-10	0.463798	0.067583	0.406296	0.0672784
ENSMUSG00000031360	Ctps2	cytidine 5'-triphosphate synthase 2 [Source:MGI Symbol;Acc:MGI:1933185]	298.979	52.0383	5.01216e-12	4.67256e-10	0.196812	0.0676416	0.46893	0.066305
ENSMUSG00000030036	Mogs	mannosyl-oligosaccharide glucosidase [Source:MGI Symbol;Acc:MGI:1929872]	657.744	51.7609	5.75783e-12	5.34046e-10	-0.413693	0.0606616	-0.327563	0.0601372
ENSMUSG00000048578	Mlec	malectin [Source:MGI Symbol;Acc:MGI:1924015]	4534.13	51.746	5.80096e-12	5.35329e-10	-0.329264	0.0531109	-0.334102	0.0530401
ENSMUSG00000026131	Dst	dystonin [Source:MGI Symbol;Acc:MGI:104627]	2439.29	51.5963	6.25176e-12	5.74031e-10	-0.343222	0.0671706	-0.464218	0.0670904
ENSMUSG00000061046	Haghl	hydroxyacylglutathione hydrolase-like [Source:MGI Symbol;Acc:MGI:1919877]	124.443	51.4127	6.853e-12	6.2609e-10	0.507919	0.0747154	0.434013	0.0733757
ENSMUSG00000093769	H3c14	H3 clustered histone 14 [Source:MGI Symbol;Acc:MGI:2448355]	91.5032	51.3263	7.15536e-12	6.50461e-10	-0.740381	0.134371	-0.882205	0.133406
ENSMUSG00000073411	H2-D1	histocompatibility 2, D region locus 1 [Source:MGI Symbol;Acc:MGI:95896]	11297	51.2507	7.43102e-12	6.72176e-10	0.117918	0.0927591	0.60191	0.0927238
ENSMUSG00000041459	Tardbp	TAR DNA binding protein [Source:MGI Symbol;Acc:MGI:2387629]	2905.8	51.2113	7.57905e-12	6.82189e-10	-0.256711	0.0440946	-0.289607	0.0439716
ENSMUSG00000042705	Commd10	COMM domain containing 10 [Source:MGI Symbol;Acc:MGI:1916706]	310.814	51.0013	8.41799e-12	7.53988e-10	0.3902	0.0632591	0.413575	0.0624244
ENSMUSG00000029328	Hnrnpdl	heterogeneous nuclear ribonucleoprotein D-like [Source:MGI Symbol;Acc:MGI:1355299]	2595.42	50.8977	8.86571e-12	7.88077e-10	0.268571	0.0446246	0.297285	0.0444808
ENSMUSG00000056234	Ncoa4	nuclear receptor coactivator 4 [Source:MGI Symbol;Acc:MGI:1350932]	1695.08	50.8933	8.88484e-12	7.88077e-10	-0.26718	0.0479516	-0.319949	0.0477882
ENSMUSG00000033355	Rtp4	receptor transporter protein 4 [Source:MGI Symbol;Acc:MGI:1915025]	351.923	50.7352	9.61576e-12	8.48789e-10	0.816315	0.193026	1.41088	0.192457
ENSMUSG00000037313	Tacc3	transforming, acidic coiled-coil containing protein 3 [Source:MGI Symbol;Acc:MGI:1341163]	357.513	50.668	9.94453e-12	8.73588e-10	0.292993	0.0912465	0.637859	0.0903322
ENSMUSG00000004500	Zfp324	zinc finger protein 324 [Source:MGI Symbol;Acc:MGI:2444641]	90.8843	50.5829	1.03768e-11	9.07199e-10	-0.443293	0.0797263	-0.51798	0.0772024
ENSMUSG00000033009	Ogfod1	2-oxoglutarate and iron-dependent oxygenase domain containing 1 [Source:MGI Symbol;Acc:MGI:2442978]	320.701	50.5339	1.06342e-11	9.25274e-10	-0.345875	0.0634173	-0.423979	0.0628576
ENSMUSG00000038648	Creb3l2	cAMP responsive element binding protein 3-like 2 [Source:MGI Symbol;Acc:MGI:2442695]	386.821	50.461	1.1029e-11	9.55081e-10	-0.627871	0.093531	-0.491902	0.0928956
ENSMUSG00000034438	Gbp8	guanylate-binding protein 8 [Source:MGI Symbol;Acc:MGI:1923324]	124.876	50.2354	1.23461e-11	1.0641e-09	-0.0762347	0.209557	1.14504	0.20668
ENSMUSG00000032727	Mier3	MIER family member 3 [Source:MGI Symbol;Acc:MGI:2442317]	1491.04	49.9868	1.39799e-11	1.19925e-09	0.509123	0.0925946	0.646776	0.0924515
ENSMUSG00000027782	Kpna4	karyopherin (importin) alpha 4 [Source:MGI Symbol;Acc:MGI:1100848]	1006.33	49.8413	1.50349e-11	1.28373e-09	-0.227956	0.0417644	-0.277429	0.0414367
ENSMUSG00000034471	Caskin2	CASK-interacting protein 2 [Source:MGI Symbol;Acc:MGI:2157062]	1009.3	49.7866	1.54516e-11	1.31317e-09	-0.428344	0.0853233	-0.577001	0.0851958
ENSMUSG00000022906	Parp9	poly (ADP-ribose) polymerase family, member 9 [Source:MGI Symbol;Acc:MGI:1933117]	1309.79	49.7762	1.5532e-11	1.31389e-09	0.228297	0.136966	0.894898	0.136716
ENSMUSG00000040139	9430038I01Rik	RIKEN cDNA 9430038I01 gene [Source:MGI Symbol;Acc:MGI:1924502]	94.7001	49.7086	1.60661e-11	1.35281e-09	0.657286	0.0955326	0.515305	0.0945307
ENSMUSG00000039084	Chad	chondroadherin [Source:MGI Symbol;Acc:MGI:1096866]	51.2986	49.6057	1.69147e-11	1.41773e-09	-1.29536	0.218989	-1.29709	0.217024
ENSMUSG00000039157	Fam102a	family with sequence similarity 102, member A [Source:MGI Symbol;Acc:MGI:2138935]	2492.06	49.4344	1.84267e-11	1.53741e-09	-0.344969	0.102091	-0.715547	0.102103
ENSMUSG00000028015	Ctso	cathepsin O [Source:MGI Symbol;Acc:MGI:2139628]	488.101	49.2515	2.01917e-11	1.67701e-09	0.333021	0.066369	0.458455	0.0658088
ENSMUSG00000078485	Plekhn1	pleckstrin homology domain containing, family N member 1 [Source:MGI Symbol;Acc:MGI:2387630]	397.654	48.9706	2.32362e-11	1.92114e-09	0.0344755	0.0715416	0.421546	0.070407
ENSMUSG00000018930	Ccl4	chemokine (C-C motif) ligand 4 [Source:MGI Symbol;Acc:MGI:98261]	8.23128	48.8742	2.4384e-11	2.00303e-09	0.848324	0.396105	2.29064	0.371082
ENSMUSG00000032596	Uba7	ubiquitin-like modifier activating enzyme 7 [Source:MGI Symbol;Acc:MGI:1349462]	1133.59	48.8691	2.44459e-11	2.00303e-09	0.384493	0.106048	0.744306	0.105819
ENSMUSG00000018474	Chd3	chromodomain helicase DNA binding protein 3 [Source:MGI Symbol;Acc:MGI:1344395]	2092.74	48.7963	2.53529e-11	2.06807e-09	-0.295698	0.0739624	-0.513431	0.073917
ENSMUSG00000073489	Ifi204	interferon activated gene 204 [Source:MGI Symbol;Acc:MGI:96429]	94.1632	48.731	2.61932e-11	2.12712e-09	0.0389629	0.164664	0.929188	0.160919
ENSMUSG00000037275	Gemin5	gem nuclear organelle associated protein 5 [Source:MGI Symbol;Acc:MGI:2449311]	242.146	48.6901	2.67354e-11	2.16154e-09	-0.459952	0.0663553	-0.275684	0.0648559
ENSMUSG00000024213	Nudt3	nudix (nucleotide diphosphate linked moiety X)-type motif 3 [Source:MGI Symbol;Acc:MGI:1928484]	769.3	48.623	2.76472e-11	2.21565e-09	-0.101701	0.0385276	-0.260492	0.038103
ENSMUSG00000040007	Bahd1	bromo adjacent homology domain containing 1 [Source:MGI Symbol;Acc:MGI:2139371]	446.426	48.63	2.75499e-11	2.21565e-09	-0.355506	0.0632874	-0.404324	0.0628637
ENSMUSG00000020677	Ddx52	DEAD (Asp-Glu-Ala-Asp) box polypeptide 52 [Source:MGI Symbol;Acc:MGI:1925644]	391.241	48.5761	2.83032e-11	2.25832e-09	0.271581	0.04977	0.329272	0.0488953
ENSMUSG00000015217	Hmgb3	high mobility group box 3 [Source:MGI Symbol;Acc:MGI:1098219]	547.497	48.5195	2.91162e-11	2.31309e-09	0.381607	0.0651829	0.42592	0.064722
ENSMUSG00000038943	Prc1	protein regulator of cytokinesis 1 [Source:MGI Symbol;Acc:MGI:1858961]	452.237	48.4646	2.99265e-11	2.36717e-09	0.195815	0.0707059	0.476304	0.0698052
ENSMUSG00000036698	Ago2	argonaute RISC catalytic subunit 2 [Source:MGI Symbol;Acc:MGI:2446632]	1286.03	48.3301	3.20077e-11	2.52088e-09	-0.245958	0.0418997	-0.260479	0.0416062
ENSMUSG00000061232	H2-K1	histocompatibility 2, K1, K region [Source:MGI Symbol;Acc:MGI:95904]	14293.9	48.2917	3.26284e-11	2.55874e-09	0.15307	0.0989834	0.636263	0.0989556
ENSMUSG00000091649	Phf11b	PHD finger protein 11B [Source:MGI Symbol;Acc:MGI:3645789]	91.5084	48.246	3.33814e-11	2.6066e-09	0.320301	0.27256	1.69299	0.269218
ENSMUSG00000018415	Gid4	GID complex subunit 4, VID24 homolog [Source:MGI Symbol;Acc:MGI:1914021]	455.095	48.1191	3.55689e-11	2.74225e-09	-0.21744	0.0478179	-0.324373	0.0472976
ENSMUSG00000020572	Nampt	nicotinamide phosphoribosyltransferase [Source:MGI Symbol;Acc:MGI:1929865]	1139.34	48.1237	3.54878e-11	2.74225e-09	0.271489	0.0900584	0.617229	0.0897669
ENSMUSG00000045827	Serpinb9	serine (or cysteine) peptidase inhibitor, clade B, member 9 [Source:MGI Symbol;Acc:MGI:106603]	185.021	48.1275	3.54201e-11	2.74225e-09	0.193213	0.101416	0.649278	0.0995103
ENSMUSG00000046434	Hnrnpa1	heterogeneous nuclear ribonucleoprotein A1 [Source:MGI Symbol;Acc:MGI:104820]	3413.49	47.9729	3.82673e-11	2.9379e-09	0.231172	0.0604254	0.420067	0.0603166
ENSMUSG00000047246	H2bc6	H2B clustered histone 6 [Source:MGI Symbol;Acc:MGI:2448380]	37.2805	47.8618	4.04519e-11	3.09262e-09	-0.453718	0.123672	-0.855602	0.124286
ENSMUSG00000029177	Cenpa	centromere protein A [Source:MGI Symbol;Acc:MGI:88375]	406.607	47.7728	4.22939e-11	3.21998e-09	0.229367	0.0909573	0.604986	0.0901141
ENSMUSG00000076534	Igkv12-89	immunoglobulin kappa chain variable 12-89 [Source:MGI Symbol;Acc:MGI:4439829]	28.3446	47.7569	4.2631e-11	3.23218e-09	-2.86303	0.528623	-3.17665	0.528554
ENSMUSG00000034403	Pja1	praja ring finger ubiquitin ligase 1 [Source:MGI Symbol;Acc:MGI:1101765]	747.408	47.6385	4.52308e-11	3.41511e-09	-0.292207	0.0726023	-0.49702	0.0724618
ENSMUSG00000039480	Nt5dc1	5'-nucleotidase domain containing 1 [Source:MGI Symbol;Acc:MGI:2442446]	294.002	47.6002	4.61056e-11	3.45263e-09	0.413946	0.0599794	0.262532	0.0595151
ENSMUSG00000043998	Mgat2	mannoside acetylglucosaminyltransferase 2 [Source:MGI Symbol;Acc:MGI:2384966]	579.793	47.6078	4.59293e-11	3.45263e-09	-0.297999	0.0543141	-0.346687	0.0538654
ENSMUSG00000067714	Lpar5	lysophosphatidic acid receptor 5 [Source:MGI Symbol;Acc:MGI:2685918]	130.796	47.5673	4.68708e-11	3.4867e-09	-0.50655	0.10275	-0.677051	0.101985
ENSMUSG00000110685	Gm5373	predicted gene 5373 [Source:MGI Symbol;Acc:MGI:3779485]	39.8924	47.5642	4.69422e-11	3.4867e-09	0.855372	0.157981	1.03936	0.154553
ENSMUSG00000049502	Dtx3l	deltex 3-like, E3 ubiquitin ligase [Source:MGI Symbol;Acc:MGI:2656973]	1235.18	47.4074	5.07701e-11	3.74061e-09	-0.20389	0.145781	0.689126	0.145443
ENSMUSG00000074896	Ifit3	interferon-induced protein with tetratricopeptide repeats 3 [Source:MGI Symbol;Acc:MGI:1101055]	322.615	47.4114	5.06689e-11	3.74061e-09	0.780771	0.195927	1.37912	0.19531
ENSMUSG00000079553	Kifc1	kinesin family member C1 [Source:MGI Symbol;Acc:MGI:109596]	180.303	47.3003	5.35634e-11	3.93056e-09	0.096757	0.0746008	0.451242	0.072493
ENSMUSG00000040174	Alkbh3	alkB homolog 3, alpha-ketoglutarate-dependent dioxygenase [Source:MGI Symbol;Acc:MGI:1916363]	225.06	47.2462	5.50324e-11	4.00618e-09	0.329834	0.0746631	0.506127	0.0734604
ENSMUSG00000059824	Dbp	D site albumin promoter binding protein [Source:MGI Symbol;Acc:MGI:94866]	906.341	47.2494	5.49457e-11	4.00618e-09	0.649552	0.153825	-0.324753	0.154056
ENSMUSG00000001018	Snapin	SNAP-associated protein [Source:MGI Symbol;Acc:MGI:1333745]	470.068	47.1818	5.68346e-11	4.12096e-09	0.33258	0.0494961	0.253895	0.0489995
ENSMUSG00000034282	Evpl	envoplakin [Source:MGI Symbol;Acc:MGI:107507]	614.339	47.0508	6.0679e-11	4.38232e-09	-0.538047	0.10975	-0.719997	0.109644
ENSMUSG00000040738	Ints8	integrator complex subunit 8 [Source:MGI Symbol;Acc:MGI:1919906]	404.713	46.9679	6.32473e-11	4.54982e-09	-0.341616	0.0703158	-0.462874	0.0698181
ENSMUSG00000021752	Kctd6	potassium channel tetramerisation domain containing 6 [Source:MGI Symbol;Acc:MGI:1918643]	154.422	46.9418	6.40798e-11	4.59163e-09	0.494038	0.0725598	0.337755	0.0716774
ENSMUSG00000027582	Zgpat	zinc finger, CCCH-type with G patch domain [Source:MGI Symbol;Acc:MGI:2449939]	435.801	46.8597	6.67642e-11	4.76529e-09	-0.369494	0.0607672	-0.350986	0.06003
ENSMUSG00000028066	Pmf1	polyamine-modulated factor 1 [Source:MGI Symbol;Acc:MGI:1914287]	279.156	46.6368	7.46348e-11	5.30633e-09	0.229346	0.0570247	0.38057	0.0556757
ENSMUSG00000041840	Haus1	HAUS augmin-like complex, subunit 1 [Source:MGI Symbol;Acc:MGI:2385076]	72.9352	46.5747	7.69907e-11	5.43156e-09	0.516989	0.0944154	0.595114	0.0916221
ENSMUSG00000115884	Haus1	HAUS augmin-like complex, subunit 1 [Source:MGI Symbol;Acc:MGI:2385076]	72.9352	46.5747	7.69907e-11	5.43156e-09	0.516989	0.0944154	0.595114	0.0916221
ENSMUSG00000031364	Grpr	gastrin releasing peptide receptor [Source:MGI Symbol;Acc:MGI:95836]	10.4948	46.5064	7.96656e-11	5.59865e-09	0.423948	0.306734	1.67502	0.284086
ENSMUSG00000001123	Lgals9	lectin, galactose binding, soluble 9 [Source:MGI Symbol;Acc:MGI:109496]	2411.51	46.1436	9.551e-11	6.67828e-09	0.259881	0.114168	0.747639	0.114037
ENSMUSG00000006731	B4galnt1	beta-1,4-N-acetyl-galactosaminyl transferase 1 [Source:MGI Symbol;Acc:MGI:1342057]	2611.75	46.1384	9.5759e-11	6.67828e-09	-0.24134	0.0550331	-0.36803	0.0549639
ENSMUSG00000038976	Ppp1r9b	protein phosphatase 1, regulatory subunit 9B [Source:MGI Symbol;Acc:MGI:2387581]	1108.96	45.9496	1.0524e-10	7.31155e-09	-0.337576	0.0684698	-0.444116	0.0683272
ENSMUSG00000111559	AEKR01077154.1		61.7995	45.8323	1.11595e-10	7.72372e-09	-0.505351	0.0846298	-0.479192	0.0808589
ENSMUSG00000043872	Zmym1	zinc finger, MYM domain containing 1 [Source:MGI Symbol;Acc:MGI:1915560]	133.11	45.6849	1.20129e-10	8.283e-09	-0.4887	0.0944151	-0.591301	0.093032
ENSMUSG00000032553	Srprb	signal recognition particle receptor, B subunit [Source:MGI Symbol;Acc:MGI:102964]	516.2	45.6168	1.24289e-10	8.50564e-09	-0.216678	0.04453	-0.288741	0.0439707
ENSMUSG00000033576	Apol6	apolipoprotein L 6 [Source:MGI Symbol;Acc:MGI:1919189]	225.927	45.6207	1.24051e-10	8.50564e-09	0.249927	0.14247	0.891663	0.140832
ENSMUSG00000027824	Vmn2r1	vomeronasal 2, receptor 1 [Source:MGI Symbol;Acc:MGI:3645892]	25.8889	45.5942	1.25702e-10	8.57027e-09	0.0343646	0.254418	1.30787	0.240751
ENSMUSG00000003038	Hmgn2	high mobility group nucleosomal binding domain 2 [Source:MGI Symbol;Acc:MGI:96136]	1659.21	45.5189	1.30529e-10	8.86624e-09	0.286544	0.0572704	0.379767	0.0570685
ENSMUSG00000023994	Nfya	nuclear transcription factor-Y alpha [Source:MGI Symbol;Acc:MGI:97316]	237.513	45.3108	1.44841e-10	9.76582e-09	-0.462085	0.074961	-0.405544	0.0738911
ENSMUSG00000115906	Nfya	nuclear transcription factor-Y alpha [Source:MGI Symbol;Acc:MGI:97316]	237.513	45.3108	1.44841e-10	9.76582e-09	-0.462085	0.074961	-0.405544	0.0738911
ENSMUSG00000030276	Ttll3	tubulin tyrosine ligase-like family, member 3 [Source:MGI Symbol;Acc:MGI:2141418]	104.066	45.2536	1.4904e-10	1.0012e-08	-0.702097	0.125644	-0.740672	0.123903
ENSMUSG00000048878	Hexim1	hexamethylene bis-acetamide inducible 1 [Source:MGI Symbol;Acc:MGI:2385923]	848.696	45.2275	1.50996e-10	1.01062e-08	-0.0845942	0.0482167	-0.307603	0.0480852
ENSMUSG00000007739	Cct4	chaperonin containing Tcp1, subunit 4 (delta) [Source:MGI Symbol;Acc:MGI:104689]	1711	45.1289	1.58629e-10	1.05784e-08	-0.131618	0.0308043	-0.20366	0.0305605
ENSMUSG00000041037	Irgq	immunity-related GTPase family, Q [Source:MGI Symbol;Acc:MGI:2667176]	447.811	45.0165	1.67796e-10	1.11489e-08	-0.369845	0.0707486	-0.441471	0.070327
ENSMUSG00000045302	Preb	prolactin regulatory element binding [Source:MGI Symbol;Acc:MGI:1355326]	1458.54	44.9412	1.7424e-10	1.15352e-08	-0.22751	0.0518512	-0.341328	0.0516923
ENSMUSG00000029298	Gbp9	guanylate-binding protein 9 [Source:MGI Symbol;Acc:MGI:3605620]	205.769	44.8412	1.83172e-10	1.20827e-08	0.293255	0.202533	1.23212	0.200956
ENSMUSG00000020641	Rsad2	radical S-adenosyl methionine domain containing 2 [Source:MGI Symbol;Acc:MGI:1929628]	212.721	44.7691	1.89892e-10	1.24809e-08	0.594745	0.207223	1.36779	0.206146
ENSMUSG00000000278	Scpep1	serine carboxypeptidase 1 [Source:MGI Symbol;Acc:MGI:1921867]	657.266	44.6882	1.97736e-10	1.29037e-08	0.154913	0.0724285	0.460799	0.071823
ENSMUSG00000047592	Nxpe5	neurexophilin and PC-esterase domain family, member 5 [Source:MGI Symbol;Acc:MGI:3584036]	40.5936	44.6937	1.97187e-10	1.29037e-08	-0.0927449	0.155981	0.741557	0.147889
ENSMUSG00000035373	Ccl7	chemokine (C-C motif) ligand 7 [Source:MGI Symbol;Acc:MGI:99512]	24.497	44.4313	2.24836e-10	1.46199e-08	0.137453	0.273602	1.45259	0.261408
ENSMUSG00000022100	Xpo7	exportin 7 [Source:MGI Symbol;Acc:MGI:1929705]	745.335	44.4063	2.27661e-10	1.47512e-08	-0.22217	0.0411919	-0.252225	0.0406811
ENSMUSG00000009013	Dynll1	dynein light chain LC8-type 1 [Source:MGI Symbol;Acc:MGI:1861457]	1382.97	44.3666	2.32225e-10	1.49937e-08	-0.355476	0.0756329	-0.486768	0.0755343
ENSMUSG00000020827	Mink1	misshapen-like kinase 1 (zebrafish) [Source:MGI Symbol;Acc:MGI:1355329]	1703.61	44.0579	2.70991e-10	1.73131e-08	-0.235155	0.0603236	-0.39747	0.0602483
ENSMUSG00000040264	Gbp2b	guanylate binding protein 2b [Source:MGI Symbol;Acc:MGI:95666]	66.088	44.0706	2.69269e-10	1.73131e-08	0.137491	0.262992	1.45781	0.258302
ENSMUSG00000066861	Oas1g	2'-5' oligoadenylate synthetase 1G [Source:MGI Symbol;Acc:MGI:97429]	485.083	44.0631	2.70288e-10	1.73131e-08	0.512216	0.132752	0.893834	0.132289
ENSMUSG00000091694	Apol11b	apolipoprotein L 11b [Source:MGI Symbol;Acc:MGI:3036248]	5.16761	44.0497	2.721e-10	1.73234e-08	-0.561518	0.572363	2.2629	0.502227
ENSMUSG00000004612	Nkg7	natural killer cell group 7 sequence [Source:MGI Symbol;Acc:MGI:1931250]	35.477	43.9843	2.81141e-10	1.78368e-08	-0.0746976	0.221342	1.08399	0.211095
ENSMUSG00000001143	Lman2l	lectin, mannose-binding 2-like [Source:MGI Symbol;Acc:MGI:2443010]	264.506	43.9484	2.86231e-10	1.80969e-08	-0.439144	0.0909901	-0.574279	0.0905174
ENSMUSG00000024014	Pim1	proviral integration site 1 [Source:MGI Symbol;Acc:MGI:97584]	362.57	43.8188	3.05398e-10	1.92422e-08	0.0218883	0.125387	0.683969	0.124401
ENSMUSG00000047514	Tspyl1	testis-specific protein, Y-encoded-like 1 [Source:MGI Symbol;Acc:MGI:1298395]	619.401	43.8017	3.08026e-10	1.9341e-08	-0.165148	0.0408476	-0.266361	0.0404022
ENSMUSG00000027086	Fastkd1	FAST kinase domains 1 [Source:MGI Symbol;Acc:MGI:2444596]	336.232	43.7117	3.22206e-10	2.01622e-08	-0.336866	0.0614581	-0.365959	0.0607286
ENSMUSG00000022389	Tef	thyrotroph embryonic factor [Source:MGI Symbol;Acc:MGI:98663]	1268.79	43.6468	3.3283e-10	2.07559e-08	0.434465	0.134933	-0.41017	0.135108
ENSMUSG00000051390	Zbtb22	zinc finger and BTB domain containing 22 [Source:MGI Symbol;Acc:MGI:1931870]	466.607	43.6209	3.37167e-10	2.09548e-08	0.312498	0.0490549	0.252206	0.0485748
ENSMUSG00000018678	Sp2	Sp2 transcription factor [Source:MGI Symbol;Acc:MGI:1926162]	310.934	43.5496	3.49409e-10	2.1642e-08	0.284516	0.0562177	0.354795	0.0551701
ENSMUSG00000027663	Zmat3	zinc finger matrin type 3 [Source:MGI Symbol;Acc:MGI:1195270]	373.085	43.4601	3.65397e-10	2.25558e-08	-0.401123	0.0736602	-0.435945	0.0730907
ENSMUSG00000024947	Men1	multiple endocrine neoplasia 1 [Source:MGI Symbol;Acc:MGI:1316736]	221.08	43.398	3.76915e-10	2.31885e-08	-0.283602	0.0623825	-0.39856	0.061658
ENSMUSG00000028957	Per3	period circadian clock 3 [Source:MGI Symbol;Acc:MGI:1277134]	413.068	43.3816	3.80019e-10	2.3301e-08	0.657759	0.153012	-0.254468	0.153445
ENSMUSG00000025877	Hk3	hexokinase 3 [Source:MGI Symbol;Acc:MGI:2670962]	47.9735	43.2808	3.99667e-10	2.44238e-08	0.0201883	0.220229	1.14118	0.213341
ENSMUSG00000106695	Men1	multiple endocrine neoplasia 1 [Source:MGI Symbol;Acc:MGI:1316736]	221.094	43.229	4.10143e-10	2.49804e-08	-0.283967	0.0624539	-0.398066	0.0617274
ENSMUSG00000032726	Bmp8a	bone morphogenetic protein 8a [Source:MGI Symbol;Acc:MGI:104515]	68.1441	43.1724	4.21913e-10	2.55435e-08	-0.308692	0.143203	-0.93608	0.144892
ENSMUSG00000042369	Rbm45	RNA binding motif protein 45 [Source:MGI Symbol;Acc:MGI:2387367]	401.832	43.1712	4.22184e-10	2.55435e-08	-0.107608	0.0573127	-0.360487	0.057151
ENSMUSG00000000811	Txnrd3	thioredoxin reductase 3 [Source:MGI Symbol;Acc:MGI:2386711]	94.6787	43.1077	4.35798e-10	2.62802e-08	0.567876	0.100092	0.599346	0.0983975
ENSMUSG00000000204	Slfn4	schlafen 4 [Source:MGI Symbol;Acc:MGI:1329010]	995.779	43.0991	4.37678e-10	2.63067e-08	0.468997	0.196031	1.26362	0.195771
ENSMUSG00000044952	Kctd21	potassium channel tetramerisation domain containing 21 [Source:MGI Symbol;Acc:MGI:3643121]	217.443	43.062	4.45862e-10	2.67108e-08	-0.233466	0.0822138	-0.535329	0.0821602
ENSMUSG00000050965	Prkca	protein kinase C, alpha [Source:MGI Symbol;Acc:MGI:97595]	1336.35	43.0152	4.56424e-10	2.72542e-08	-0.466609	0.0762822	-0.390182	0.0761063
ENSMUSG00000004451	Ralb	v-ral simian leukemia viral oncogene B [Source:MGI Symbol;Acc:MGI:1927244]	938.124	42.9709	4.66655e-10	2.77743e-08	0.0239013	0.0560788	-0.294253	0.0560697
ENSMUSG00000026573	Xcl1	chemokine (C motif) ligand 1 [Source:MGI Symbol;Acc:MGI:104593]	23.2153	42.9612	4.68919e-10	2.78185e-08	0.0916947	0.216553	1.10554	0.203837
ENSMUSG00000054715	Zscan22	zinc finger and SCAN domain containing 22 [Source:MGI Symbol;Acc:MGI:2443312]	115.645	42.7751	5.14632e-10	3.04316e-08	-0.525338	0.0954561	-0.549752	0.0939771
ENSMUSG00000026980	Ly75	lymphocyte antigen 75 [Source:MGI Symbol;Acc:MGI:106662]	429.689	42.6838	5.38688e-10	3.17513e-08	0.311599	0.107792	0.693742	0.107119
ENSMUSG00000032584	Mst1r	macrophage stimulating 1 receptor (c-met-related tyrosine kinase) [Source:MGI Symbol;Acc:MGI:99614]	876.078	42.6205	5.56009e-10	3.26669e-08	-0.568571	0.0935315	-0.469965	0.0932694
ENSMUSG00000002763	Pex6	peroxisomal biogenesis factor 6 [Source:MGI Symbol;Acc:MGI:2385054]	690.762	42.5499	5.75966e-10	3.3731e-08	-0.257337	0.0662756	-0.427942	0.0660711
ENSMUSG00000018899	Irf1	interferon regulatory factor 1 [Source:MGI Symbol;Acc:MGI:96590]	2629.32	42.5397	5.78935e-10	3.37965e-08	-0.0490997	0.109454	0.555259	0.109294
ENSMUSG00000035352	Ccl12	chemokine (C-C motif) ligand 12 [Source:MGI Symbol;Acc:MGI:108224]	22.671	42.5256	5.83013e-10	3.39262e-08	-0.196577	0.244811	1.08698	0.230006
ENSMUSG00000035692	Isg15	ISG15 ubiquitin-like modifier [Source:MGI Symbol;Acc:MGI:1855694]	298.825	42.4534	6.04453e-10	3.50621e-08	0.909372	0.268708	1.7916	0.26805
ENSMUSG00000048521	Cxcr6	chemokine (C-X-C motif) receptor 6 [Source:MGI Symbol;Acc:MGI:1934582]	33.3641	42.4054	6.19144e-10	3.58006e-08	-0.0230986	0.187121	0.911369	0.177302
ENSMUSG00000028037	Ifi44	interferon-induced protein 44 [Source:MGI Symbol;Acc:MGI:2443016]	85.0679	42.3976	6.21565e-10	3.58273e-08	0.567453	0.270663	1.67413	0.267759
ENSMUSG00000035273	Hpse	heparanase [Source:MGI Symbol;Acc:MGI:1343124]	295.065	42.3186	6.46581e-10	3.7152e-08	0.178818	0.0802113	0.495397	0.0789637
ENSMUSG00000038170	Pde4dip	phosphodiesterase 4D interacting protein (myomegalin) [Source:MGI Symbol;Acc:MGI:1891434]	958.692	42.2171	6.80242e-10	3.89636e-08	-0.391212	0.0698951	-0.394785	0.0695857
ENSMUSG00000055172	C1ra	complement component 1, r subcomponent A [Source:MGI Symbol;Acc:MGI:1355313]	621.817	42.1734	6.95301e-10	3.97017e-08	0.210819	0.114144	0.699722	0.113621
ENSMUSG00000093661	Eif4e3	eukaryotic translation initiation factor 4E member 3 [Source:MGI Symbol;Acc:MGI:1914142]	253.068	42.1312	7.10096e-10	4.04202e-08	-0.00525323	0.0776224	0.399943	0.0758573
ENSMUSG00000010601	Apol7a	apolipoprotein L 7a [Source:MGI Symbol;Acc:MGI:1923011]	286.296	42.1221	7.13366e-10	4.04802e-08	-0.0387304	0.183476	0.948263	0.182221
ENSMUSG00000017677	Wsb1	WD repeat and SOCS box-containing 1 [Source:MGI Symbol;Acc:MGI:1926139]	1924.25	42.0975	7.22188e-10	4.08539e-08	0.249591	0.0554222	0.357192	0.0552491
ENSMUSG00000033871	Ppargc1b	peroxisome proliferative activated receptor, gamma, coactivator 1 beta [Source:MGI Symbol;Acc:MGI:2444934]	204.133	41.9987	7.58735e-10	4.27889e-08	-0.56879	0.0945345	-0.106974	0.0923746
ENSMUSG00000005982	Naa60	N(alpha)-acetyltransferase 60, NatF catalytic subunit [Source:MGI Symbol;Acc:MGI:1922013]	847.779	41.9823	7.64979e-10	4.30083e-08	-0.000592326	0.0485536	-0.262799	0.0484911
ENSMUSG00000052271	Bhlha15	basic helix-loop-helix family, member a15 [Source:MGI Symbol;Acc:MGI:891976]	65.1416	41.7613	8.5437e-10	4.78867e-08	-1.36488	0.222151	-1.01702	0.218752
ENSMUSG00000032661	Oas3	2'-5' oligoadenylate synthetase 3 [Source:MGI Symbol;Acc:MGI:2180850]	922.652	41.6827	8.88621e-10	4.96541e-08	0.649704	0.211167	1.37152	0.210908
ENSMUSG00000026554	Dcaf8	DDB1 and CUL4 associated factor 8 [Source:MGI Symbol;Acc:MGI:91860]	1541.58	41.6679	8.95243e-10	4.98716e-08	0.20079	0.0318687	0.152552	0.0316149
ENSMUSG00000017830	Dhx58	DEXH (Asp-Glu-X-His) box polypeptide 58 [Source:MGI Symbol;Acc:MGI:1931560]	267.53	41.6467	9.04766e-10	5.02489e-08	0.516711	0.165058	1.06517	0.164263
ENSMUSG00000020780	Srp68	signal recognition particle 68 [Source:MGI Symbol;Acc:MGI:1917447]	903.491	41.5288	9.59694e-10	5.3138e-08	-0.160996	0.0362693	-0.227051	0.0358687
ENSMUSG00000079104	Prps1l3	phosphoribosyl pyrophosphate synthetase 1-like 3 [Source:MGI Symbol;Acc:MGI:3779453]	199.136	41.424	1.01133e-09	5.58277e-08	-0.31594	0.0591717	-0.341893	0.0578335
ENSMUSG00000015341	Golga7	golgi autoantigen, golgin subfamily a, 7 [Source:MGI Symbol;Acc:MGI:1931029]	1026.81	41.3964	1.02536e-09	5.64318e-08	-0.125613	0.0333403	-0.21166	0.032977
ENSMUSG00000025492	Ifitm3	interferon induced transmembrane protein 3 [Source:MGI Symbol;Acc:MGI:1913391]	834.848	41.3256	1.06232e-09	5.82903e-08	0.139663	0.139471	0.800392	0.139079
ENSMUSG00000024958	Gpr137	G protein-coupled receptor 137 [Source:MGI Symbol;Acc:MGI:2147529]	384.368	41.1242	1.17491e-09	6.42751e-08	-0.188256	0.0624222	-0.396856	0.0622007
ENSMUSG00000035024	Ncapd3	non-SMC condensin II complex, subunit D3 [Source:MGI Symbol;Acc:MGI:2142989]	313.268	41.0766	1.20316e-09	6.56243e-08	0.189592	0.0558492	0.34905	0.0545221
ENSMUSG00000018341	Il12rb2	interleukin 12 receptor, beta 2 [Source:MGI Symbol;Acc:MGI:1270861]	7.11856	41.0499	1.21934e-09	6.63088e-08	-0.482907	0.410698	1.54533	0.359165
ENSMUSG00000053318	Slamf8	SLAM family member 8 [Source:MGI Symbol;Acc:MGI:1921998]	46.0084	40.9389	1.28894e-09	6.98859e-08	0.24459	0.21209	1.1791	0.205923
ENSMUSG00000022814	Umps	uridine monophosphate synthetase [Source:MGI Symbol;Acc:MGI:1298388]	288.542	40.9141	1.30504e-09	7.05494e-08	-0.262953	0.0565525	-0.345853	0.0557808
ENSMUSG00000053175	Bcl3	B cell leukemia/lymphoma 3 [Source:MGI Symbol;Acc:MGI:88140]	557.711	40.8653	1.33727e-09	7.20786e-08	-0.444963	0.104838	-0.654434	0.104681
ENSMUSG00000003421	Nosip	nitric oxide synthase interacting protein [Source:MGI Symbol;Acc:MGI:1913644]	481.5	40.8239	1.3652e-09	7.33673e-08	0.275057	0.0474623	0.261719	0.0468518
ENSMUSG00000040339	Fam102b	family with sequence similarity 102, member B [Source:MGI Symbol;Acc:MGI:3036259]	832.447	40.753	1.41452e-09	7.57949e-08	-0.346469	0.0809887	-0.503856	0.0808682
ENSMUSG00000031600	Vps37a	vacuolar protein sorting 37A [Source:MGI Symbol;Acc:MGI:1261835]	513.727	40.6861	1.46262e-09	7.81434e-08	-0.334551	0.0590452	-0.320837	0.0584432
ENSMUSG00000057346	Apol9a	apolipoprotein L 9a [Source:MGI Symbol;Acc:MGI:3606001]	281.126	40.5161	1.59232e-09	8.48247e-08	0.793303	0.242434	1.5734	0.241743
ENSMUSG00000026361	Cdc73	cell division cycle 73, Paf1/RNA polymerase II complex component [Source:MGI Symbol;Acc:MGI:2384876]	525.406	40.5018	1.60379e-09	8.51874e-08	-0.361259	0.0784227	-0.478409	0.0782014
ENSMUSG00000020171	Yeats4	YEATS domain containing 4 [Source:MGI Symbol;Acc:MGI:1927224]	364.947	40.4731	1.62696e-09	8.61674e-08	0.415016	0.0716104	0.400188	0.0710873
ENSMUSG00000028800	Hdac1	histone deacetylase 1 [Source:MGI Symbol;Acc:MGI:108086]	2687.64	40.4262	1.66557e-09	8.79575e-08	-0.117645	0.064479	-0.394574	0.0644756
ENSMUSG00000038550	Ciart	circadian associated repressor of transcription [Source:MGI Symbol;Acc:MGI:2684975]	110.201	40.2452	1.82332e-09	9.60107e-08	0.540155	0.223546	-0.832898	0.225939
ENSMUSG00000041679	Lrrc29	leucine rich repeat containing 29 [Source:MGI Symbol;Acc:MGI:2443262]	51.5064	40.1423	1.91955e-09	1.00787e-07	0.737863	0.12795	0.708753	0.125617
ENSMUSG00000022961	Son	Son DNA binding protein [Source:MGI Symbol;Acc:MGI:98353]	3553.63	40.0845	1.97588e-09	1.03448e-07	0.221091	0.0489362	0.306072	0.0488039
ENSMUSG00000030750	Nsmce1	NSE1 homolog, SMC5-SMC6 complex component [Source:MGI Symbol;Acc:MGI:1914961]	279.343	40.0039	2.05713e-09	1.07394e-07	0.303626	0.063183	0.383484	0.0621275
ENSMUSG00000025887	Casp12	caspase 12 [Source:MGI Symbol;Acc:MGI:1312922]	166.938	39.9886	2.0729e-09	1.07909e-07	0.202461	0.127205	0.742196	0.125513
ENSMUSG00000046562	Unc119b	unc-119 lipid binding chaperone B [Source:MGI Symbol;Acc:MGI:2147162]	636.036	39.9321	2.13236e-09	1.10689e-07	-0.289494	0.0526058	-0.288535	0.0521276
ENSMUSG00000026977	Marchf7	membrane associated ring-CH-type finger 7 [Source:MGI Symbol;Acc:MGI:1931053]	1260.12	39.8975	2.16959e-09	1.12302e-07	0.318536	0.060592	0.361334	0.0603801
ENSMUSG00000079018	Ly6c1	lymphocyte antigen 6 complex, locus C1 [Source:MGI Symbol;Acc:MGI:96882]	330.019	39.881	2.18748e-09	1.12909e-07	0.173064	0.13513	0.776963	0.134186
ENSMUSG00000043991	Pura	purine rich element binding protein A [Source:MGI Symbol;Acc:MGI:103079]	510.579	39.8433	2.22911e-09	1.14733e-07	-0.230815	0.0481235	-0.286833	0.0475719
ENSMUSG00000027184	Caprin1	cell cycle associated protein 1 [Source:MGI Symbol;Acc:MGI:1858234]	3746.91	39.758	2.32632e-09	1.194e-07	-0.296212	0.0481372	-0.209174	0.0480286
ENSMUSG00000068246	Apol9b	apolipoprotein L 9b [Source:MGI Symbol;Acc:MGI:1919148]	127.006	39.5725	2.55241e-09	1.30637e-07	0.859408	0.240354	1.55009	0.239027
ENSMUSG00000026068	Il18rap	interleukin 18 receptor accessory protein [Source:MGI Symbol;Acc:MGI:1338888]	52.8026	39.5558	2.57373e-09	1.31361e-07	0.25121	0.15519	0.869355	0.149248
ENSMUSG00000079215	Zfp664	zinc finger protein 664 [Source:MGI Symbol;Acc:MGI:2442505]	942.314	39.4607	2.69907e-09	1.37374e-07	-0.299996	0.0545748	-0.295659	0.0542392
ENSMUSG00000038507	Parp12	poly (ADP-ribose) polymerase family, member 12 [Source:MGI Symbol;Acc:MGI:2143990]	1295.89	39.4305	2.74019e-09	1.3908e-07	0.139643	0.104678	0.603862	0.104414
ENSMUSG00000021711	Trappc13	trafficking protein particle complex 13 [Source:MGI Symbol;Acc:MGI:1914225]	555.946	39.356	2.8442e-09	1.43959e-07	-0.229733	0.0524161	-0.319291	0.05206
ENSMUSG00000105096	Gbp10	guanylate-binding protein 10 [Source:MGI Symbol;Acc:MGI:4359647]	19.4647	39.3041	2.91896e-09	1.47335e-07	-0.125461	0.568847	2.66928	0.543486
ENSMUSG00000026630	Batf3	basic leucine zipper transcription factor, ATF-like 3 [Source:MGI Symbol;Acc:MGI:1925491]	23.5087	39.2587	2.98593e-09	1.503e-07	0.249274	0.205916	1.09279	0.195498
ENSMUSG00000034459	Ifit1	interferon-induced protein with tetratricopeptide repeats 1 [Source:MGI Symbol;Acc:MGI:99450]	916.412	39.1933	3.08525e-09	1.54873e-07	0.841599	0.235202	1.51544	0.235007
ENSMUSG00000030649	Anapc15	anaphase promoting complex C subunit 15 [Source:MGI Symbol;Acc:MGI:1922680]	187.713	39.1819	3.10291e-09	1.55333e-07	0.36494	0.0670295	0.377449	0.0657084
ENSMUSG00000032890	Rims3	regulating synaptic membrane exocytosis 3 [Source:MGI Symbol;Acc:MGI:2443331]	40.957	39.164	3.1307e-09	1.5587e-07	-0.133739	0.267257	1.2765	0.260004
ENSMUSG00000041515	Irf8	interferon regulatory factor 8 [Source:MGI Symbol;Acc:MGI:96395]	1495.94	39.1646	3.12984e-09	1.5587e-07	0.00315703	0.104661	0.536591	0.104404
ENSMUSG00000035186	Ubd	ubiquitin D [Source:MGI Symbol;Acc:MGI:1344410]	133.621	39.1098	3.21666e-09	1.59714e-07	0.616374	0.349877	2.05364	0.347771
ENSMUSG00000044876	Zfp444	zinc finger protein 444 [Source:MGI Symbol;Acc:MGI:1923365]	235.761	39.0321	3.34421e-09	1.65597e-07	-0.273958	0.0745698	-0.460225	0.0739321
ENSMUSG00000009293	Ube2g2	ubiquitin-conjugating enzyme E2G 2 [Source:MGI Symbol;Acc:MGI:1343188]	499.989	39.0126	3.37685e-09	1.66762e-07	-0.372682	0.0750436	-0.431816	0.0746782
ENSMUSG00000070544	Top1	topoisomerase (DNA) I [Source:MGI Symbol;Acc:MGI:98788]	1423.07	38.9077	3.55883e-09	1.75275e-07	-0.257576	0.068644	-0.424299	0.0685765
ENSMUSG00000025377	Tepsin	TEPSIN, adaptor related protein complex 4 accessory protein [Source:MGI Symbol;Acc:MGI:1926027]	406.048	38.883	3.60296e-09	1.76971e-07	-0.291658	0.0596942	-0.346414	0.0590735
ENSMUSG00000054733	Msra	methionine sulfoxide reductase A [Source:MGI Symbol;Acc:MGI:106916]	528.845	38.8633	3.63862e-09	1.78243e-07	0.109006	0.0568894	-0.219373	0.0568634
ENSMUSG00000020287	Mpg	N-methylpurine-DNA glycosylase [Source:MGI Symbol;Acc:MGI:97073]	193.544	38.834	3.69234e-09	1.80392e-07	0.314468	0.0589208	0.331535	0.0576215
ENSMUSG00000036995	Asap3	ArfGAP with SH3 domain, ankyrin repeat and PH domain 3 [Source:MGI Symbol;Acc:MGI:2684986]	69.0614	38.8138	3.72975e-09	1.81733e-07	0.0149099	0.119068	0.582022	0.113975
ENSMUSG00000036334	Igsf10	immunoglobulin superfamily, member 10 [Source:MGI Symbol;Acc:MGI:1923481]	381.59	38.7866	3.78091e-09	1.83389e-07	0.14911	0.0868089	0.504762	0.0858938
ENSMUSG00000041130	Zfp598	zinc finger protein 598 [Source:MGI Symbol;Acc:MGI:2670965]	1142.87	38.7851	3.7838e-09	1.83389e-07	-0.193782	0.0461123	-0.280671	0.0458832
ENSMUSG00000023908	Pkmyt1	protein kinase, membrane associated tyrosine/threonine 1 [Source:MGI Symbol;Acc:MGI:2137630]	309.272	38.7338	3.88208e-09	1.87654e-07	0.250865	0.0604865	0.368872	0.059407
ENSMUSG00000024878	Cbwd1	COBW domain containing 1 [Source:MGI Symbol;Acc:MGI:2385089]	127.468	38.6926	3.96282e-09	1.91052e-07	0.0485734	0.0784834	-0.3759	0.0784232
ENSMUSG00000048429	Timm29	translocase of inner mitochondrial membrane 29 [Source:MGI Symbol;Acc:MGI:1917023]	448.144	38.6564	4.03523e-09	1.94031e-07	-0.213799	0.0433623	-0.249811	0.0426062
ENSMUSG00000035401	Emsy	EMSY, BRCA2-interacting transcriptional repressor [Source:MGI Symbol;Acc:MGI:1924203]	386.036	38.6379	4.07265e-09	1.95316e-07	-0.329836	0.0654062	-0.372719	0.0648769
ENSMUSG00000085977	Gm5970	predicted gene 5970 [Source:MGI Symbol;Acc:MGI:3646761]	3.28038	38.6064	4.13733e-09	1.97899e-07	0.151571	0.672148	2.73624	0.586605
ENSMUSG00000003527	Ess2	ess-2 splicing factor [Source:MGI Symbol;Acc:MGI:107854]	249.566	38.5634	4.2273e-09	2.01674e-07	0.410583	0.0720322	0.386487	0.071305
ENSMUSG00000060183	Cxcl11	chemokine (C-X-C motif) ligand 11 [Source:MGI Symbol;Acc:MGI:1860203]	17.7946	38.5566	4.24173e-09	2.01836e-07	0.364521	0.31575	1.67929	0.302136
ENSMUSG00000064147	Rab44	RAB44, member RAS oncogene family [Source:MGI Symbol;Acc:MGI:3045302]	13.39	38.53	4.29842e-09	2.04002e-07	0.48115	0.362235	1.921	0.342154
ENSMUSG00000055170	Ifng	interferon gamma [Source:MGI Symbol;Acc:MGI:107656]	4.05105	38.5158	4.32907e-09	2.04924e-07	0.196236	0.842704	3.55001	0.750849
ENSMUSG00000005483	Dnajb1	DnaJ heat shock protein family (Hsp40) member B1 [Source:MGI Symbol;Acc:MGI:1931874]	479.804	38.489	4.3875e-09	2.07153e-07	-0.379078	0.068097	-0.351924	0.0675392
ENSMUSG00000027356	Fermt1	fermitin family member 1 [Source:MGI Symbol;Acc:MGI:2443583]	1101.75	38.4589	4.454e-09	2.09751e-07	-0.426502	0.073123	-0.0973103	0.0727167
ENSMUSG00000040721	Zfhx2	zinc finger homeobox 2 [Source:MGI Symbol;Acc:MGI:2686934]	228.269	38.3725	4.65068e-09	2.1789e-07	-0.607513	0.108888	-0.549583	0.108145
ENSMUSG00000043683	Fem1a	fem 1 homolog a [Source:MGI Symbol;Acc:MGI:1335089]	578.672	38.3726	4.65045e-09	2.1789e-07	-0.212569	0.049684	-0.298999	0.0492592
ENSMUSG00000036856	Wnt4	wingless-type MMTV integration site family, member 4 [Source:MGI Symbol;Acc:MGI:98957]	118.156	38.3415	4.72335e-09	2.20729e-07	0.802837	0.137508	0.74581	0.136817
ENSMUSG00000037649	H2-DMa	histocompatibility 2, class II, locus DMa [Source:MGI Symbol;Acc:MGI:95921]	367.282	38.3092	4.80016e-09	2.23746e-07	0.278007	0.236492	1.32092	0.235649
ENSMUSG00000021715	Cwc27	CWC27 spliceosome-associated protein [Source:MGI Symbol;Acc:MGI:1914535]	148.224	38.2926	4.84036e-09	2.25046e-07	0.394857	0.0844877	0.505104	0.0830626
ENSMUSG00000027952	Pmvk	phosphomevalonate kinase [Source:MGI Symbol;Acc:MGI:1915853]	291.15	38.1379	5.22953e-09	2.42523e-07	0.403718	0.0905674	0.552092	0.0897716
ENSMUSG00000072969	Armcx5	armadillo repeat containing, X-linked 5 [Source:MGI Symbol;Acc:MGI:2148026]	79.4514	38.0218	5.542e-09	2.56363e-07	0.504258	0.107857	0.636229	0.105488
ENSMUSG00000003949	Hlf	hepatic leukemia factor [Source:MGI Symbol;Acc:MGI:96108]	200.384	38.0043	5.59072e-09	2.57964e-07	0.455763	0.154968	-0.451747	0.156027
ENSMUSG00000031667	Aktip	thymoma viral proto-oncogene 1 interacting protein [Source:MGI Symbol;Acc:MGI:3693832]	656.541	37.7858	6.23604e-09	2.87015e-07	0.00877571	0.061118	-0.309404	0.0610727
ENSMUSG00000020048	Hsp90b1	heat shock protein 90, beta (Grp94), member 1 [Source:MGI Symbol;Acc:MGI:98817]	7051.59	37.7717	6.28026e-09	2.88324e-07	-0.374274	0.0812329	-0.472214	0.0812128
ENSMUSG00000021115	Vrk1	vaccinia related kinase 1 [Source:MGI Symbol;Acc:MGI:1261847]	265.47	37.667	6.61783e-09	3.0306e-07	0.382175	0.0871291	0.527075	0.0862321
ENSMUSG00000018906	P4ha2	procollagen-proline, 2-oxoglutarate 4-dioxygenase (proline 4-hydroxylase), alpha II polypeptide [Source:MGI Symbol;Acc:MGI:894286]	121.051	37.6168	6.78614e-09	3.09991e-07	-0.581194	0.122155	-0.690751	0.121508
ENSMUSG00000050846	Zfp623	zinc finger protein 623 [Source:MGI Symbol;Acc:MGI:1926084]	183.295	37.5804	6.91073e-09	3.14895e-07	-0.252311	0.0677721	-0.409411	0.0670501
ENSMUSG00000021265	Slc25a29	solute carrier family 25 (mitochondrial carrier, palmitoylcarnitine transporter), member 29 [Source:MGI Symbol;Acc:MGI:2444911]	60.3142	37.4046	7.54559e-09	3.42968e-07	-0.472968	0.104756	-0.606428	0.102815
ENSMUSG00000032218	Ccnb2	cyclin B2 [Source:MGI Symbol;Acc:MGI:88311]	412.285	37.3597	7.71676e-09	3.49878e-07	0.230549	0.0829493	0.498086	0.0821736
ENSMUSG00000026070	Il18r1	interleukin 18 receptor 1 [Source:MGI Symbol;Acc:MGI:105383]	45.3346	37.3479	7.76245e-09	3.50449e-07	0.324407	0.137441	0.774173	0.131009
ENSMUSG00000039477	Tnrc18	trinucleotide repeat containing 18 [Source:MGI Symbol;Acc:MGI:3648294]	1676.44	37.3466	7.76772e-09	3.50449e-07	-0.605793	0.105181	-0.479896	0.105046
ENSMUSG00000002325	Irf9	interferon regulatory factor 9 [Source:MGI Symbol;Acc:MGI:107587]	739.423	37.3154	7.88995e-09	3.55087e-07	0.232907	0.0967127	0.576774	0.0962847
ENSMUSG00000029432	Nipsnap2	nipsnap homolog 2 [Source:MGI Symbol;Acc:MGI:1278343]	1104.09	37.2767	8.0439e-09	3.61126e-07	0.239295	0.0396276	0.169228	0.0393523
ENSMUSG00000024277	Mapre2	microtubule-associated protein, RP/EB family, member 2 [Source:MGI Symbol;Acc:MGI:106271]	1180.94	37.2383	8.19967e-09	3.66674e-07	-0.0610855	0.0518141	-0.293189	0.0517508
ENSMUSG00000043065	Spice1	spindle and centriole associated protein 1 [Source:MGI Symbol;Acc:MGI:1196252]	202.603	37.2364	8.20763e-09	3.66674e-07	-0.389315	0.0686349	-0.331263	0.0673022
ENSMUSG00000022964	Tmem50b	transmembrane protein 50B [Source:MGI Symbol;Acc:MGI:1925225]	806.198	37.2264	8.24862e-09	3.67607e-07	-0.223415	0.0485405	-0.281205	0.048209
ENSMUSG00000020893	Per1	period circadian clock 1 [Source:MGI Symbol;Acc:MGI:1098283]	573.366	37.1698	8.48576e-09	3.77135e-07	-0.0719482	0.155304	-0.852171	0.155575
ENSMUSG00000061068	Mcpt4	mast cell protease 4 [Source:MGI Symbol;Acc:MGI:96940]	3.52294	37.1655	8.50369e-09	3.77135e-07	-0.576601	0.741565	2.66241	0.625271
ENSMUSG00000040771	Oard1	O-acyl-ADP-ribose deacylase 1 [Source:MGI Symbol;Acc:MGI:2146818]	172.793	37.1273	8.66798e-09	3.82564e-07	0.345892	0.0575401	0.242309	0.0565062
ENSMUSG00000116513	Oard1	O-acyl-ADP-ribose deacylase 1 [Source:MGI Symbol;Acc:MGI:2146818]	172.793	37.1273	8.66798e-09	3.82564e-07	0.345892	0.0575401	0.242309	0.0565062
ENSMUSG00000025209	Twnk	twinkle mtDNA helicase [Source:MGI Symbol;Acc:MGI:2137410]	269.569	37.0715	8.91322e-09	3.92439e-07	-0.288237	0.0609947	-0.346237	0.0601009
ENSMUSG00000070056	Mfhas1	malignant fibrous histiocytoma amplified sequence 1 [Source:MGI Symbol;Acc:MGI:1098644]	490.654	36.8668	9.87378e-09	4.33687e-07	-0.311104	0.0634438	-0.352866	0.0629691
ENSMUSG00000027360	Hdc	histidine decarboxylase [Source:MGI Symbol;Acc:MGI:96062]	11.1805	36.857	9.92219e-09	4.34768e-07	0.30693	0.24815	1.25112	0.23016
ENSMUSG00000024414	Mrpl27	mitochondrial ribosomal protein L27 [Source:MGI Symbol;Acc:MGI:2137224]	355.041	36.7736	1.03447e-08	4.52199e-07	0.283009	0.0561869	0.316725	0.0553786
ENSMUSG00000094102	Ighv9-2	immunoglobulin heavy variable V9-2 [Source:MGI Symbol;Acc:MGI:3643816]	29.2011	36.7386	1.05271e-08	4.59071e-07	3.45153	0.897297	-2.25001	0.943161
ENSMUSG00000024493	Lars	leucyl-tRNA synthetase [Source:MGI Symbol;Acc:MGI:1913808]	547.083	36.6552	1.09757e-08	4.77495e-07	0.231469	0.0543886	0.322331	0.0536968
ENSMUSG00000007659	Bcl2l1	BCL2-like 1 [Source:MGI Symbol;Acc:MGI:88139]	561.943	36.6306	1.11111e-08	4.8224e-07	-0.108407	0.0768567	-0.440487	0.076871
ENSMUSG00000050908	Tvp23a	trans-golgi network vesicle protein 23A [Source:MGI Symbol;Acc:MGI:3665441]	48.2471	36.5634	1.14913e-08	4.97557e-07	0.175454	0.163064	0.851914	0.157494
ENSMUSG00000031639	Tlr3	toll-like receptor 3 [Source:MGI Symbol;Acc:MGI:2156367]	605.748	36.5384	1.16358e-08	5.02621e-07	0.136065	0.0830823	0.470392	0.0824649
ENSMUSG00000036442	Thap11	THAP domain containing 11 [Source:MGI Symbol;Acc:MGI:1930964]	258.542	36.5132	1.17832e-08	5.0779e-07	-0.270292	0.0608324	-0.349874	0.0600212
ENSMUSG00000016344	Ppdpf	pancreatic progenitor cell differentiation and proliferation factor [Source:MGI Symbol;Acc:MGI:1913746]	701.168	36.444	1.2198e-08	5.24428e-07	0.0462297	0.0557977	-0.253083	0.055748
ENSMUSG00000026723	Trdmt1	tRNA aspartic acid methyltransferase 1 [Source:MGI Symbol;Acc:MGI:1274787]	92.6773	36.4002	1.24682e-08	5.34786e-07	0.599406	0.123856	0.719549	0.12203
ENSMUSG00000022685	Parn	poly(A)-specific ribonuclease (deadenylation nuclease) [Source:MGI Symbol;Acc:MGI:1921358]	298.484	36.3629	1.27027e-08	5.42299e-07	0.235997	0.044951	0.240318	0.0437695
ENSMUSG00000035385	Ccl2	chemokine (C-C motif) ligand 2 [Source:MGI Symbol;Acc:MGI:98259]	21.8941	36.3647	1.26913e-08	5.42299e-07	-0.0434719	0.248469	1.10476	0.234932
ENSMUSG00000035596	Mboat7	membrane bound O-acyltransferase domain containing 7 [Source:MGI Symbol;Acc:MGI:1924832]	627.849	36.3474	1.28018e-08	5.45256e-07	-0.247941	0.0552669	-0.317299	0.0548637
ENSMUSG00000026437	Cdk18	cyclin-dependent kinase 18 [Source:MGI Symbol;Acc:MGI:97518]	620.485	36.3365	1.28713e-08	5.46939e-07	0.00510592	0.100427	-0.510906	0.100585
ENSMUSG00000029823	Luc7l2	LUC7-like 2 (S. cerevisiae) [Source:MGI Symbol;Acc:MGI:2183260]	2339.41	36.2726	1.32892e-08	5.63386e-07	0.231653	0.0668671	0.404345	0.0667253
ENSMUSG00000005947	Itgae	integrin alpha E, epithelial-associated [Source:MGI Symbol;Acc:MGI:1298377]	107.952	36.2464	1.34648e-08	5.69513e-07	-0.131525	0.145801	0.620051	0.142486
ENSMUSG00000066687	Zbtb16	zinc finger and BTB domain containing 16 [Source:MGI Symbol;Acc:MGI:103222]	40.2616	36.2289	1.35826e-08	5.73168e-07	-1.08425	0.239617	-1.31793	0.238953
ENSMUSG00000076752	Trgc2	T cell receptor gamma, constant 2 [Source:MGI Symbol;Acc:MGI:98626]	43.7137	36.2132	1.36898e-08	5.76359e-07	0.302716	0.176993	0.963796	0.171285
ENSMUSG00000069792	Wfdc17	WAP four-disulfide core domain 17 [Source:MGI Symbol;Acc:MGI:3649773]	39.656	36.1904	1.38469e-08	5.81635e-07	0.348412	0.211261	1.14746	0.205173
ENSMUSG00000060032	H2aj	H2J.A histone [Source:MGI Symbol;Acc:MGI:3606192]	740	36.1605	1.40557e-08	5.89049e-07	-0.0318663	0.0662538	-0.3511	0.0662102
ENSMUSG00000038252	Ncapd2	non-SMC condensin I complex, subunit D2 [Source:MGI Symbol;Acc:MGI:1915548]	805.544	36.1517	1.41175e-08	5.90288e-07	0.155709	0.0811196	0.465962	0.0806859
ENSMUSG00000071659	Hnrnpul2	heterogeneous nuclear ribonucleoprotein U-like 2 [Source:MGI Symbol;Acc:MGI:1915943]	3280.03	36.1436	1.41749e-08	5.91335e-07	-0.1525	0.0337619	-0.193917	0.0336352
ENSMUSG00000004508	Gab2	growth factor receptor bound protein 2-associated protein 2 [Source:MGI Symbol;Acc:MGI:1333854]	302.451	36.1037	1.44606e-08	6.01877e-07	0.0422609	0.0681589	0.349083	0.0666813
ENSMUSG00000037857	Nufip2	nuclear fragile X mental retardation protein interacting protein 2 [Source:MGI Symbol;Acc:MGI:1915814]	559.194	36.0384	1.49405e-08	6.2044e-07	-0.394531	0.0720299	-0.352585	0.0715783
ENSMUSG00000031948	Kars	lysyl-tRNA synthetase [Source:MGI Symbol;Acc:MGI:1934754]	1337.27	36.0019	1.52156e-08	6.3043e-07	0.0222296	0.0662362	0.336961	0.0658985
ENSMUSG00000073418	C4b	complement component 4B (Chido blood group) [Source:MGI Symbol;Acc:MGI:88228]	892.536	35.9515	1.56039e-08	6.45056e-07	0.0508412	0.133959	0.682593	0.133545
ENSMUSG00000000711	Rab5b	RAB5B, member RAS oncogene family [Source:MGI Symbol;Acc:MGI:105938]	1558.95	35.9413	1.56838e-08	6.46894e-07	-0.00272869	0.032929	-0.165021	0.0327765
ENSMUSG00000062488	Ifit3b	interferon-induced protein with tetratricopeptide repeats 3B [Source:MGI Symbol;Acc:MGI:3698419]	98.9001	35.9064	1.59593e-08	6.56776e-07	0.638452	0.21449	1.27944	0.212536
ENSMUSG00000035212	Leprot	leptin receptor overlapping transcript [Source:MGI Symbol;Acc:MGI:2687005]	1214.69	35.8903	1.60885e-08	6.59123e-07	0.253005	0.0433803	0.196597	0.0431467
ENSMUSG00000049625	Tifab	TRAF-interacting protein with forkhead-associated domain, family member B [Source:MGI Symbol;Acc:MGI:2385852]	107.524	35.8911	1.60821e-08	6.59123e-07	0.0768031	0.140016	0.707696	0.137056
ENSMUSG00000029238	Clock	circadian locomotor output cycles kaput [Source:MGI Symbol;Acc:MGI:99698]	736.403	35.8712	1.62433e-08	6.63975e-07	-0.334819	0.0561179	-0.194956	0.0555967
ENSMUSG00000030921	Trim30a	tripartite motif-containing 30A [Source:MGI Symbol;Acc:MGI:98178]	320.001	35.8215	1.66516e-08	6.79148e-07	0.430818	0.210969	1.22015	0.210295
ENSMUSG00000059851	Kmt5c	lysine methyltransferase 5C [Source:MGI Symbol;Acc:MGI:2385262]	860.348	35.7229	1.74936e-08	7.11899e-07	-0.283541	0.05338	-0.271656	0.052991
ENSMUSG00000021273	Fdft1	farnesyl diphosphate farnesyl transferase 1 [Source:MGI Symbol;Acc:MGI:102706]	1413.7	35.6576	1.8074e-08	7.32256e-07	0.619611	0.102586	0.396916	0.102563
ENSMUSG00000066232	Ipo7	importin 7 [Source:MGI Symbol;Acc:MGI:2152414]	1475.65	35.6605	1.80475e-08	7.32256e-07	-0.237277	0.0427428	-0.204066	0.0424733
ENSMUSG00000022223	Sdr39u1	short chain dehydrogenase/reductase family 39U, member 1 [Source:MGI Symbol;Acc:MGI:1916876]	293.215	35.5332	1.92337e-08	7.77518e-07	0.464102	0.0800761	0.373223	0.0796242
ENSMUSG00000020368	Canx	calnexin [Source:MGI Symbol;Acc:MGI:88261]	5007.31	35.5067	1.94903e-08	7.86153e-07	-0.340666	0.0715931	-0.39332	0.0715521
ENSMUSG00000036959	Bcorl1	BCL6 co-repressor-like 1 [Source:MGI Symbol;Acc:MGI:2443910]	275.305	35.4811	1.97414e-08	7.94527e-07	-0.341381	0.143887	-0.849905	0.14381
ENSMUSG00000044813	Shb	src homology 2 domain-containing transforming protein B [Source:MGI Symbol;Acc:MGI:98294]	262.734	35.4523	2.00278e-08	8.04282e-07	-0.236045	0.0750084	-0.443457	0.0746498
ENSMUSG00000050973	Gdpgp1	GDP-D-glucose phosphorylase 1 [Source:MGI Symbol;Acc:MGI:2443429]	166.581	35.4331	2.02213e-08	8.10271e-07	-0.533854	0.100116	-0.490595	0.0989256
ENSMUSG00000054203	Ifi205	interferon activated gene 205 [Source:MGI Symbol;Acc:MGI:101847]	75.6358	35.4126	2.04289e-08	8.16798e-07	0.0642866	0.197859	0.969476	0.193918
ENSMUSG00000061769	Klra6	killer cell lectin-like receptor, subfamily A, member 6 [Source:MGI Symbol;Acc:MGI:101902]	8.23472	35.3772	2.07939e-08	8.29578e-07	-0.176541	0.326686	1.26073	0.292084
ENSMUSG00000024056	Ndc80	NDC80 kinetochore complex component [Source:MGI Symbol;Acc:MGI:1914302]	144.775	35.3529	2.10485e-08	8.37903e-07	0.223556	0.10497	0.590963	0.102898
ENSMUSG00000020592	Sdc1	syndecan 1 [Source:MGI Symbol;Acc:MGI:1349162]	2392.6	35.3481	2.10984e-08	8.38064e-07	-0.263682	0.0786497	-0.46519	0.0786153
ENSMUSG00000028330	Ncbp1	nuclear cap binding protein subunit 1 [Source:MGI Symbol;Acc:MGI:1891840]	691.604	35.2982	2.16323e-08	8.57407e-07	-0.191322	0.0514093	-0.30124	0.0510861
ENSMUSG00000004709	Cd244a	CD244 molecule A [Source:MGI Symbol;Acc:MGI:109294]	39.4318	35.2664	2.19783e-08	8.69238e-07	-0.0676911	0.196993	0.867063	0.188877
ENSMUSG00000038521	C1s1	complement component 1, s subcomponent 1 [Source:MGI Symbol;Acc:MGI:1355312]	1246.43	35.2575	2.2077e-08	8.71255e-07	0.1099	0.100231	0.540828	0.0999625
ENSMUSG00000030847	Bag3	BCL2-associated athanogene 3 [Source:MGI Symbol;Acc:MGI:1352493]	650.755	35.2111	2.25952e-08	8.89782e-07	-0.345977	0.070221	-0.375219	0.0698823
ENSMUSG00000038836	Agbl3	ATP/GTP binding protein-like 3 [Source:MGI Symbol;Acc:MGI:1923473]	29.6807	35.1799	2.29495e-08	9.01793e-07	0.881119	0.167259	0.87855	0.163229
ENSMUSG00000039396	Neil3	nei like 3 (E. coli) [Source:MGI Symbol;Acc:MGI:2384588]	130.704	35.1567	2.32172e-08	9.10355e-07	0.476985	0.134837	0.797725	0.13322
ENSMUSG00000001288	Rarg	retinoic acid receptor, gamma [Source:MGI Symbol;Acc:MGI:97858]	334.898	35.142	2.33892e-08	9.15133e-07	-0.442345	0.102848	-0.582263	0.102655
ENSMUSG00000059742	Kcnh7	potassium voltage-gated channel, subfamily H (eag-related), member 7 [Source:MGI Symbol;Acc:MGI:2159566]	61.7966	35.1323	2.35022e-08	9.17592e-07	0.276486	0.101852	0.565915	0.0974754
ENSMUSG00000025234	Arih1	ariadne RBR E3 ubiquitin protein ligase 1 [Source:MGI Symbol;Acc:MGI:1344363]	1436.59	35.1087	2.37818e-08	9.26529e-07	-0.371654	0.065677	-0.288637	0.0654952
ENSMUSG00000003934	Efnb3	ephrin B3 [Source:MGI Symbol;Acc:MGI:109196]	17.0061	35.0922	2.39784e-08	9.32197e-07	-0.828371	0.176609	-0.937603	0.172075
ENSMUSG00000030714	Sgf29	SAGA complex associated factor 29 [Source:MGI Symbol;Acc:MGI:1922815]	345.448	35.0461	2.45373e-08	9.51902e-07	0.342164	0.0748269	0.427869	0.0740609
ENSMUSG00000090210	Itga10	integrin, alpha 10 [Source:MGI Symbol;Acc:MGI:2153482]	52.2264	34.9847	2.53023e-08	9.79498e-07	-0.651456	0.143266	-0.786539	0.141642
ENSMUSG00000029629	Phf14	PHD finger protein 14 [Source:MGI Symbol;Acc:MGI:1923539]	447.301	34.9633	2.55752e-08	9.87969e-07	0.339691	0.0644786	0.340896	0.0640121
ENSMUSG00000031016	Wee1	WEE 1 homolog 1 (S. pombe) [Source:MGI Symbol;Acc:MGI:103075]	287.511	34.9489	2.57596e-08	9.92995e-07	0.0535146	0.0851143	-0.392051	0.0853706
ENSMUSG00000032120	C2cd2l	C2 calcium-dependent domain containing 2-like [Source:MGI Symbol;Acc:MGI:1919014]	747.014	34.9243	2.6078e-08	9.99687e-07	-0.407439	0.109549	-0.636563	0.109452
ENSMUSG00000035365	Parpbp	PARP1 binding protein [Source:MGI Symbol;Acc:MGI:1922567]	84.8871	34.9275	2.60374e-08	9.99687e-07	0.141018	0.10014	0.525645	0.0964736
ENSMUSG00000043832	Clec4a3	C-type lectin domain family 4, member a3 [Source:MGI Symbol;Acc:MGI:1920399]	40.2747	34.9229	2.60973e-08	9.99687e-07	-0.147028	0.214134	0.897199	0.205688
ENSMUSG00000021902	Phf7	PHD finger protein 7 [Source:MGI Symbol;Acc:MGI:1919088]	98.028	34.8176	2.75079e-08	1.04932e-06	0.525144	0.0912897	0.402853	0.0897327
ENSMUSG00000047281	Sfn	stratifin [Source:MGI Symbol;Acc:MGI:1891831]	2117.68	34.8177	2.75058e-08	1.04932e-06	-0.515377	0.126073	-0.71573	0.126052
ENSMUSG00000027193	Api5	apoptosis inhibitor 5 [Source:MGI Symbol;Acc:MGI:1888993]	1365.72	34.8026	2.77154e-08	1.05503e-06	-0.168096	0.0388083	-0.21977	0.038553
ENSMUSG00000031232	Magt1	magnesium transporter 1 [Source:MGI Symbol;Acc:MGI:1914325]	1041.8	34.7408	2.8585e-08	1.08588e-06	-0.263212	0.0530472	-0.279931	0.0527568
ENSMUSG00000060038	Dhps	deoxyhypusine synthase [Source:MGI Symbol;Acc:MGI:2683592]	221.632	34.6996	2.91789e-08	1.10613e-06	0.425897	0.0748601	0.344657	0.0740149
ENSMUSG00000006262	Mob1b	MOB kinase activator 1B [Source:MGI Symbol;Acc:MGI:1915723]	1213.35	34.6587	2.97819e-08	1.12666e-06	-0.260034	0.0547692	-0.297052	0.0545541
ENSMUSG00000020650	Bcap29	B cell receptor associated protein 29 [Source:MGI Symbol;Acc:MGI:101917]	180.174	34.6451	2.99852e-08	1.132e-06	0.372106	0.0727562	0.387031	0.0715161
ENSMUSG00000031907	Zfp90	zinc finger protein 90 [Source:MGI Symbol;Acc:MGI:104786]	95.2638	34.4861	3.24665e-08	1.22315e-06	0.26157	0.0990388	0.555898	0.096039
ENSMUSG00000000295	Hddc2	HD domain containing 2 [Source:MGI Symbol;Acc:MGI:1916942]	114.423	34.478	3.25992e-08	1.22562e-06	0.372365	0.071668	0.368146	0.0698725
ENSMUSG00000036067	Slc2a6	solute carrier family 2 (facilitated glucose transporter), member 6 [Source:MGI Symbol;Acc:MGI:2443286]	100.868	34.4642	3.28241e-08	1.23154e-06	0.689866	0.169385	0.999289	0.167758
ENSMUSG00000023224	Serping1	serine (or cysteine) peptidase inhibitor, clade G, member 1 [Source:MGI Symbol;Acc:MGI:894696]	1350.76	34.3642	3.45066e-08	1.28674e-06	0.0723875	0.0940391	0.488611	0.0937656
ENSMUSG00000032285	Dnaja4	DnaJ heat shock protein family (Hsp40) member A4 [Source:MGI Symbol;Acc:MGI:1927638]	156.246	34.3724	3.43659e-08	1.28674e-06	-0.488914	0.107633	-0.583519	0.106763
ENSMUSG00000040734	Ppp1r13l	protein phosphatase 1, regulatory subunit 13 like [Source:MGI Symbol;Acc:MGI:3525053]	97.7871	34.368	3.44423e-08	1.28674e-06	-0.534907	0.11969	-0.655652	0.119097
ENSMUSG00000023186	Vwa5a	von Willebrand factor A domain containing 5A [Source:MGI Symbol;Acc:MGI:1915026]	1071.26	34.3084	3.5484e-08	1.3205e-06	0.054485	0.0611909	0.319702	0.0607649
ENSMUSG00000033847	Pla2g4c	phospholipase A2, group IVC (cytosolic, calcium-independent) [Source:MGI Symbol;Acc:MGI:1196403]	176.803	34.2897	3.5816e-08	1.33014e-06	-1.49433	0.560558	1.9715	0.556506
ENSMUSG00000029233	Srd5a3	steroid 5 alpha-reductase 3 [Source:MGI Symbol;Acc:MGI:1930252]	255.958	34.2364	3.67834e-08	1.3633e-06	0.229061	0.0506899	0.278886	0.0492929
ENSMUSG00000027263	Tubgcp4	tubulin, gamma complex associated protein 4 [Source:MGI Symbol;Acc:MGI:1196293]	647.791	34.1713	3.80017e-08	1.4056e-06	-0.329263	0.0624914	-0.30412	0.0620968
ENSMUSG00000000346	Dazap2	DAZ associated protein 2 [Source:MGI Symbol;Acc:MGI:1344344]	4168.61	34.1579	3.8256e-08	1.41215e-06	0.165007	0.0292223	0.131219	0.0291094
ENSMUSG00000060441	Trim5	tripartite motif-containing 5 [Source:MGI Symbol;Acc:MGI:3646853]	131.593	34.089	3.95983e-08	1.45875e-06	0.796687	0.182748	1.07446	0.181655
ENSMUSG00000031349	Nsdhl	NAD(P) dependent steroid dehydrogenase-like [Source:MGI Symbol;Acc:MGI:1099438]	658.974	34.0024	4.13494e-08	1.52019e-06	0.517412	0.0889854	0.372322	0.0888596
ENSMUSG00000039804	Ncoa5	nuclear receptor coactivator 5 [Source:MGI Symbol;Acc:MGI:2385165]	478.369	33.9711	4.20027e-08	1.54111e-06	-0.233559	0.0437127	-0.208166	0.042856
ENSMUSG00000022505	Emp2	epithelial membrane protein 2 [Source:MGI Symbol;Acc:MGI:1098726]	470.687	33.9623	4.21867e-08	1.54476e-06	0.139291	0.12805	0.676957	0.127301
ENSMUSG00000023341	Mx2	MX dynamin-like GTPase 2 [Source:MGI Symbol;Acc:MGI:97244]	55.6902	33.9129	4.32414e-08	1.58022e-06	0.580376	0.24452	1.37393	0.240534
ENSMUSG00000026134	Prim2	DNA primase, p58 subunit [Source:MGI Symbol;Acc:MGI:97758]	115.67	33.8682	4.42188e-08	1.61271e-06	0.398937	0.100856	0.57498	0.0989528
ENSMUSG00000033998	Kcnk1	potassium channel, subfamily K, member 1 [Source:MGI Symbol;Acc:MGI:109322]	1102.61	33.7882	4.60233e-08	1.67518e-06	-0.20336	0.065595	-0.379484	0.0654796
ENSMUSG00000031770	Herpud1	homocysteine-inducible, endoplasmic reticulum stress-inducible, ubiquitin-like domain member 1 [Source:MGI Symbol;Acc:MGI:1927406]	1313.98	33.7487	4.69422e-08	1.70522e-06	-0.145413	0.0537665	-0.309965	0.0536469
ENSMUSG00000038279	Nop2	NOP2 nucleolar protein [Source:MGI Symbol;Acc:MGI:107891]	377.715	33.7172	4.76883e-08	1.72889e-06	-0.289512	0.0645975	-0.351979	0.0640362
ENSMUSG00000032565	Nudt16	nudix (nucleoside diphosphate linked moiety X)-type motif 16 [Source:MGI Symbol;Acc:MGI:1922936]	358.008	33.7005	4.80862e-08	1.73587e-06	0.389239	0.0706608	0.337933	0.0702444
ENSMUSG00000039934	Gsap	gamma-secretase activating protein [Source:MGI Symbol;Acc:MGI:2442259]	189.409	33.704	4.80025e-08	1.73587e-06	0.518492	0.137581	0.802066	0.136508
ENSMUSG00000043155	Hpdl	4-hydroxyphenylpyruvate dioxygenase-like [Source:MGI Symbol;Acc:MGI:2444646]	45.1715	33.6972	4.81657e-08	1.73587e-06	-0.591619	0.120857	-0.61219	0.117642
ENSMUSG00000021485	Mxd3	Max dimerization protein 3 [Source:MGI Symbol;Acc:MGI:104987]	41.5463	33.6919	4.82952e-08	1.7371e-06	0.379482	0.131994	0.719984	0.126145
ENSMUSG00000033192	Lpcat2	lysophosphatidylcholine acyltransferase 2 [Source:MGI Symbol;Acc:MGI:3606214]	229.142	33.6751	4.87017e-08	1.74486e-06	0.175585	0.149257	0.790968	0.147878
ENSMUSG00000094936	Rbm4	RNA binding motif protein 4 [Source:MGI Symbol;Acc:MGI:1100865]	236.843	33.6761	4.86766e-08	1.74486e-06	-0.39093	0.0779171	-0.394529	0.0771221
ENSMUSG00000013465	Nelfb	negative elongation factor complex member B [Source:MGI Symbol;Acc:MGI:1931035]	830.935	33.6472	4.93862e-08	1.76455e-06	-0.187945	0.0485092	-0.275076	0.0481822
ENSMUSG00000019804	Snx3	sorting nexin 3 [Source:MGI Symbol;Acc:MGI:1860188]	1457.97	33.6448	4.94445e-08	1.76455e-06	-0.17857	0.0636782	-0.367489	0.0636124
ENSMUSG00000052915	Msl1	male specific lethal 1 [Source:MGI Symbol;Acc:MGI:1921276]	1291.84	33.5356	5.22205e-08	1.85999e-06	-0.216786	0.0471488	-0.254342	0.0469245
ENSMUSG00000039087	Rreb1	ras responsive element binding protein 1 [Source:MGI Symbol;Acc:MGI:2443664]	1040.7	33.5127	5.28224e-08	1.87776e-06	-0.432727	0.0812732	-0.376253	0.0810787
ENSMUSG00000021368	Tbc1d7	TBC1 domain family, member 7 [Source:MGI Symbol;Acc:MGI:1914296]	92.4076	33.5019	5.31071e-08	1.88422e-06	0.381721	0.0824635	0.443673	0.0800925
ENSMUSG00000027306	Nusap1	nucleolar and spindle associated protein 1 [Source:MGI Symbol;Acc:MGI:2675669]	372.305	33.4264	5.51492e-08	1.95288e-06	0.391852	0.0982887	0.566522	0.0977
ENSMUSG00000057246	BC051142	cDNA sequence BC051142 [Source:MGI Symbol;Acc:MGI:3039565]	28.2428	33.3622	5.69495e-08	2.01273e-06	0.213503	0.20124	0.993298	0.192364
ENSMUSG00000022426	Josd1	Josephin domain containing 1 [Source:MGI Symbol;Acc:MGI:1921408]	533.545	33.3408	5.75622e-08	2.03046e-06	-0.335726	0.0679866	-0.345179	0.0675422
ENSMUSG00000024777	Ppp2r5b	protein phosphatase 2, regulatory subunit B', beta [Source:MGI Symbol;Acc:MGI:2388480]	233.981	33.3234	5.80655e-08	2.04033e-06	-0.248187	0.0951547	-0.546195	0.0950825
ENSMUSG00000107330	Ppp2r5b	protein phosphatase 2, regulatory subunit B', beta [Source:MGI Symbol;Acc:MGI:2388480]	233.981	33.3234	5.80655e-08	2.04033e-06	-0.248187	0.0951547	-0.546195	0.0950825
ENSMUSG00000036594	H2-Aa	histocompatibility 2, class II antigen A, alpha [Source:MGI Symbol;Acc:MGI:95895]	4154.77	33.3111	5.84232e-08	2.04896e-06	0.315579	0.283008	1.49152	0.282941
ENSMUSG00000022768	Ccdc116	coiled-coil domain containing 116 [Source:MGI Symbol;Acc:MGI:1924122]	423.091	33.2765	5.94416e-08	2.0767e-06	0.594924	0.116066	0.0937857	0.11621
ENSMUSG00000048581	E130311K13Rik	RIKEN cDNA E130311K13 gene [Source:MGI Symbol;Acc:MGI:3607716]	39.2629	33.2799	5.93408e-08	2.0767e-06	0.639316	0.138367	0.744543	0.134728
ENSMUSG00000060036	Rpl3	ribosomal protein L3 [Source:MGI Symbol;Acc:MGI:1351605]	8060.16	33.2591	5.99618e-08	2.09088e-06	0.199238	0.0358197	0.160807	0.0357733
ENSMUSG00000002748	Baz1b	bromodomain adjacent to zinc finger domain, 1B [Source:MGI Symbol;Acc:MGI:1353499]	1289.4	33.2434	6.04339e-08	2.10333e-06	-0.210163	0.0444151	-0.234269	0.0441822
ENSMUSG00000055044	Pdlim1	PDZ and LIM domain 1 (elfin) [Source:MGI Symbol;Acc:MGI:1860611]	2724.02	33.2064	6.15638e-08	2.13858e-06	-0.237145	0.0597941	-0.335918	0.0597342
ENSMUSG00000015363	Trabd	TraB domain containing [Source:MGI Symbol;Acc:MGI:1915226]	892.428	33.195	6.19158e-08	2.14673e-06	-0.282518	0.0571498	-0.290283	0.0568142
ENSMUSG00000006403	Adamts4	a disintegrin-like and metallopeptidase (reprolysin type) with thrombospondin type 1 motif, 4 [Source:MGI Symbol;Acc:MGI:1339949]	33.422	33.1908	6.20443e-08	2.14711e-06	-0.911832	0.210923	0.196631	0.19866
ENSMUSG00000058715	Fcer1g	Fc receptor, IgE, high affinity I, gamma polypeptide [Source:MGI Symbol;Acc:MGI:95496]	162.942	33.1564	6.31221e-08	2.18028e-06	0.172376	0.14639	0.761188	0.144645
ENSMUSG00000054792	Klhl18	kelch-like 18 [Source:MGI Symbol;Acc:MGI:2143315]	371.808	33.1404	6.36301e-08	2.19368e-06	-0.250137	0.0474249	-0.223405	0.0464625
ENSMUSG00000094483	Purb	purine rich element binding protein B [Source:MGI Symbol;Acc:MGI:1338779]	2029.36	33.133	6.38657e-08	2.19765e-06	-0.166216	0.0396672	-0.219994	0.0395031
ENSMUSG00000022833	Ccdc14	coiled-coil domain containing 14 [Source:MGI Symbol;Acc:MGI:2443448]	94.4399	33.1143	6.44655e-08	2.21412e-06	0.218454	0.0827609	0.449711	0.0795242
ENSMUSG00000033623	Pcgf3	polycomb group ring finger 3 [Source:MGI Symbol;Acc:MGI:1916837]	1208.29	33.0334	6.71271e-08	2.30121e-06	-0.223985	0.0644623	-0.367082	0.0643381
ENSMUSG00000024308	Tapbp	TAP binding protein [Source:MGI Symbol;Acc:MGI:1201689]	2820.26	33.0148	6.77531e-08	2.31832e-06	0.0238901	0.10282	0.496654	0.102691
ENSMUSG00000004952	Rasa4	RAS p21 protein activator 4 [Source:MGI Symbol;Acc:MGI:1858600]	594.137	32.9817	6.88817e-08	2.35254e-06	-0.137982	0.0943914	0.352147	0.0936007
ENSMUSG00000032741	Tpcn1	two pore channel 1 [Source:MGI Symbol;Acc:MGI:2182472]	1517.63	32.9726	6.9198e-08	2.35893e-06	-0.26435	0.0606239	-0.329415	0.0604825
ENSMUSG00000037679	Inf2	inverted formin, FH2 and WH2 domain containing [Source:MGI Symbol;Acc:MGI:1917685]	593.965	32.9575	6.97226e-08	2.37239e-06	-0.259461	0.134435	0.457455	0.133783
ENSMUSG00000024335	Brd2	bromodomain containing 2 [Source:MGI Symbol;Acc:MGI:99495]	2689.87	32.7968	7.55563e-08	2.56611e-06	0.270378	0.0471547	0.140564	0.0470707
ENSMUSG00000038884	Shfl	shiftless antiviral inhibitor of ribosomal frameshifting [Source:MGI Symbol;Acc:MGI:2441788]	188.62	32.7723	7.64878e-08	2.59292e-06	0.306546	0.123591	0.692674	0.122178
ENSMUSG00000024610	Cd74	CD74 antigen (invariant polypeptide of major histocompatibility complex, class II antigen-associated) [Source:MGI Symbol;Acc:MGI:96534]	9325.04	32.6893	7.97259e-08	2.69769e-06	0.19923	0.285367	1.43167	0.285335
ENSMUSG00000043286	Pnpla1	patatin-like phospholipase domain containing 1 [Source:MGI Symbol;Acc:MGI:3617850]	30.8501	32.6805	8.00786e-08	2.70461e-06	-0.284204	0.163388	-0.922375	0.166145
ENSMUSG00000089736	Tgfbr3l	transforming growth factor, beta receptor III-like [Source:MGI Symbol;Acc:MGI:3833469]	96.8793	32.6729	8.03826e-08	2.70987e-06	0.582667	0.122745	0.66106	0.120896
ENSMUSG00000050164	Mchr1	melanin-concentrating hormone receptor 1 [Source:MGI Symbol;Acc:MGI:2180756]	15.5701	32.6407	8.16897e-08	2.74887e-06	0.323599	0.186836	-0.695534	0.197739
ENSMUSG00000035448	Ccr3	chemokine (C-C motif) receptor 3 [Source:MGI Symbol;Acc:MGI:104616]	5.82899	32.6155	8.27238e-08	2.77855e-06	-0.597371	0.435745	1.38637	0.380394
ENSMUSG00000024579	Pcyox1l	prenylcysteine oxidase 1 like [Source:MGI Symbol;Acc:MGI:3606062]	137.57	32.5989	8.34122e-08	2.79653e-06	-0.536774	0.0976994	-0.396265	0.09605
ENSMUSG00000030157	Clec2d	C-type lectin domain family 2, member d [Source:MGI Symbol;Acc:MGI:2135589]	1382.59	32.5403	8.58932e-08	2.87443e-06	0.116227	0.0777202	0.416344	0.0774478
ENSMUSG00000010057	Nprl2	NPR2 like, GATOR1 complex subunit [Source:MGI Symbol;Acc:MGI:1914482]	192.274	32.504	8.74666e-08	2.92174e-06	-0.136772	0.0616182	-0.341873	0.0609483
ENSMUSG00000098934	Gm18853	predicted gene, 18853 [Source:MGI Symbol;Acc:MGI:5011038]	9.86624	32.4834	8.83717e-08	2.94659e-06	1.36885	0.635085	3.32142	0.614437
ENSMUSG00000037379	Spon2	spondin 2, extracellular matrix protein [Source:MGI Symbol;Acc:MGI:1923724]	274.66	32.407	9.18144e-08	3.0558e-06	-0.525005	0.145147	0.24949	0.14364
ENSMUSG00000021932	Rnaseh2b	ribonuclease H2, subunit B [Source:MGI Symbol;Acc:MGI:1914403]	224.208	32.3549	9.42388e-08	3.13079e-06	0.441202	0.0826038	0.397522	0.0819562
ENSMUSG00000041939	Mvk	mevalonate kinase [Source:MGI Symbol;Acc:MGI:107624]	286.996	32.312	9.62818e-08	3.19285e-06	0.524019	0.102551	0.527637	0.102065
ENSMUSG00000028832	Stmn1	stathmin 1 [Source:MGI Symbol;Acc:MGI:96739]	951.105	32.3021	9.67599e-08	3.20289e-06	0.16138	0.0589966	0.331964	0.0585904
ENSMUSG00000037750	Fam222b	family with sequence similarity 222, member B [Source:MGI Symbol;Acc:MGI:2384939]	147.793	32.2832	9.76758e-08	3.22736e-06	-0.200435	0.0683971	-0.384151	0.0675622
ENSMUSG00000038949	Cnst	consortin, connexin sorting protein [Source:MGI Symbol;Acc:MGI:2445141]	596.668	32.2469	9.94674e-08	3.27898e-06	-0.215492	0.0576814	-0.321298	0.0574036
ENSMUSG00000050666	Vstm4	V-set and transmembrane domain containing 4 [Source:MGI Symbol;Acc:MGI:2444633]	70.4387	32.2407	9.97764e-08	3.27898e-06	0.452419	0.13689	0.763061	0.134
ENSMUSG00000057147	Dph6	diphthamine biosynthesis 6 [Source:MGI Symbol;Acc:MGI:1913882]	138.674	32.2416	9.97317e-08	3.27898e-06	0.397074	0.0733052	0.331773	0.0721279
ENSMUSG00000028678	Kif2c	kinesin family member 2C [Source:MGI Symbol;Acc:MGI:1921054]	153.947	32.1983	1.01912e-07	3.34314e-06	0.16716	0.0877489	0.46596	0.0856419
ENSMUSG00000033405	Nudt15	nudix (nucleoside diphosphate linked moiety X)-type motif 15 [Source:MGI Symbol;Acc:MGI:2443366]	72.8161	32.1794	1.02883e-07	3.36894e-06	0.491495	0.131818	0.738134	0.129396
ENSMUSG00000025165	Sectm1a	secreted and transmembrane 1A [Source:MGI Symbol;Acc:MGI:2384805]	252.206	32.1418	1.04831e-07	3.42661e-06	-0.0101744	0.22625	1.02967	0.224901
ENSMUSG00000026536	Ifi211	interferon activated gene 211 [Source:MGI Symbol;Acc:MGI:3041120]	74.9635	32.1031	1.06881e-07	3.48737e-06	0.107441	0.177058	0.850969	0.173262
ENSMUSG00000020455	Trim11	tripartite motif-containing 11 [Source:MGI Symbol;Acc:MGI:2137355]	448.465	32.0805	1.08096e-07	3.52073e-06	-0.166578	0.0469894	-0.261505	0.0464014
ENSMUSG00000051147	Nat2	N-acetyltransferase 2 (arylamine N-acetyltransferase) [Source:MGI Symbol;Acc:MGI:109201]	367.572	32.059	1.09261e-07	3.55236e-06	0.495985	0.0894012	0.390459	0.0891148
ENSMUSG00000044703	Phf11a	PHD finger protein 11A [Source:MGI Symbol;Acc:MGI:1918441]	19.807	32.0423	1.1018e-07	3.57586e-06	0.60148	0.303178	1.57862	0.293066
ENSMUSG00000113536	Gm49327	predicted gene, 49327 [Source:MGI Symbol;Acc:MGI:6121512]	95.2086	32.0177	1.11545e-07	3.61373e-06	0.263986	0.0950485	0.515348	0.0920578
ENSMUSG00000042298	Ttc19	tetratricopeptide repeat domain 19 [Source:MGI Symbol;Acc:MGI:1920045]	391.759	31.9323	1.16408e-07	3.76462e-06	0.251554	0.0543257	0.000983466	0.0540699
ENSMUSG00000024663	Rab3il1	RAB3A interacting protein (rabin3)-like 1 [Source:MGI Symbol;Acc:MGI:1922010]	103.451	31.913	1.1754e-07	3.79452e-06	-0.071451	0.115427	0.475531	0.11225
ENSMUSG00000031431	Tsc22d3	TSC22 domain family, member 3 [Source:MGI Symbol;Acc:MGI:1196284]	610.057	31.904	1.1807e-07	3.80324e-06	-0.594901	0.110389	-0.449859	0.110011
ENSMUSG00000075517	Cyp2d37-ps	cytochrome P450, family 2, subfamily d, polypeptide 37, pseudogene [Source:MGI Symbol;Acc:MGI:3721937]	70.8295	31.9013	1.18227e-07	3.80324e-06	0.657664	0.142841	0.772583	0.141
ENSMUSG00000063317	Usp31	ubiquitin specific peptidase 31 [Source:MGI Symbol;Acc:MGI:1923429]	128.464	31.8742	1.19841e-07	3.84838e-06	-0.552705	0.0996206	-0.363189	0.0974676
ENSMUSG00000049401	Ogfr	opioid growth factor receptor [Source:MGI Symbol;Acc:MGI:1919325]	885.478	31.8484	1.21399e-07	3.89159e-06	0.168153	0.0793425	0.434991	0.0789654
ENSMUSG00000001517	Foxm1	forkhead box M1 [Source:MGI Symbol;Acc:MGI:1347487]	280.204	31.8095	1.23783e-07	3.96107e-06	-0.112665	0.106845	0.417024	0.105612
ENSMUSG00000026858	Miga2	mitoguardin 2 [Source:MGI Symbol;Acc:MGI:1922035]	510.029	31.6014	1.37357e-07	4.38775e-06	-0.21145	0.0630165	-0.349948	0.0625961
ENSMUSG00000053101	Gpr141	G protein-coupled receptor 141 [Source:MGI Symbol;Acc:MGI:2672983]	13.5748	31.5847	1.38508e-07	4.41677e-06	0.0897196	0.288449	1.24727	0.270429
ENSMUSG00000026532	Spta1	spectrin alpha, erythrocytic 1 [Source:MGI Symbol;Acc:MGI:98385]	6.93044	31.5573	1.4042e-07	4.46995e-06	-2.3003	0.762007	1.78769	0.653057
ENSMUSG00000024401	Tnf	tumor necrosis factor [Source:MGI Symbol;Acc:MGI:104798]	30.9383	31.5525	1.40757e-07	4.47289e-06	0.690878	0.262361	1.42628	0.256146
ENSMUSG00000058586	Serhl	serine hydrolase-like [Source:MGI Symbol;Acc:MGI:1890404]	837.997	31.5275	1.42524e-07	4.52116e-06	0.283053	0.0647373	0.351723	0.0644323
ENSMUSG00000022827	Rabl3	RAB, member RAS oncogene family-like 3 [Source:MGI Symbol;Acc:MGI:1914907]	163.664	31.5072	1.43976e-07	4.55933e-06	0.180381	0.0609775	0.328304	0.0588635
ENSMUSG00000079547	H2-DMb1	histocompatibility 2, class II, locus Mb1 [Source:MGI Symbol;Acc:MGI:95922]	438.818	31.4673	1.46879e-07	4.64321e-06	0.203136	0.317502	1.56281	0.316829
ENSMUSG00000020326	Ccng1	cyclin G1 [Source:MGI Symbol;Acc:MGI:102890]	1301.63	31.4149	1.50776e-07	4.75816e-06	-0.0990965	0.0433762	-0.238938	0.0432086
ENSMUSG00000079197	Psme2	proteasome (prosome, macropain) activator subunit 2 (PA28 beta) [Source:MGI Symbol;Acc:MGI:1096365]	1975.56	31.4103	1.51127e-07	4.76101e-06	0.16862	0.105484	0.560195	0.105322
ENSMUSG00000048992	Prss32	protease, serine 32 [Source:MGI Symbol;Acc:MGI:1917064]	5873.11	31.3867	1.52923e-07	4.80931e-06	0.0522268	0.0537703	-0.219552	0.0537602
ENSMUSG00000005687	Bcas2	breast carcinoma amplified sequence 2 [Source:MGI Symbol;Acc:MGI:1915433]	574.116	31.3717	1.5407e-07	4.83706e-06	0.251822	0.0452555	0.171352	0.0447135
ENSMUSG00000032010	Usp2	ubiquitin specific peptidase 2 [Source:MGI Symbol;Acc:MGI:1858178]	645.025	31.3269	1.57564e-07	4.93825e-06	0.045953	0.166259	-0.775866	0.166548
ENSMUSG00000021696	Elovl7	ELOVL family member 7, elongation of long chain fatty acids (yeast) [Source:MGI Symbol;Acc:MGI:1921809]	689.505	31.3215	1.57988e-07	4.94308e-06	-0.299131	0.0563322	-0.239543	0.0558321
ENSMUSG00000031604	Msmo1	methylsterol monoxygenase 1 [Source:MGI Symbol;Acc:MGI:1913484]	1907.48	31.2814	1.61183e-07	5.03443e-06	0.658856	0.120924	0.244689	0.120939
ENSMUSG00000000957	Mmp14	matrix metallopeptidase 14 (membrane-inserted) [Source:MGI Symbol;Acc:MGI:101900]	719.221	31.2597	1.62945e-07	5.08077e-06	-0.186029	0.0895943	0.279389	0.0889537
ENSMUSG00000021814	Anxa7	annexin A7 [Source:MGI Symbol;Acc:MGI:88031]	2430.9	31.2335	1.65098e-07	5.13913e-06	0.165838	0.0491901	-0.0888113	0.0491719
ENSMUSG00000030187	Klra2	killer cell lectin-like receptor, subfamily A, member 2 [Source:MGI Symbol;Acc:MGI:101906]	35.6698	31.1853	1.6912e-07	5.25538e-06	0.185728	0.169696	0.815331	0.162647
ENSMUSG00000035504	Reep6	receptor accessory protein 6 [Source:MGI Symbol;Acc:MGI:1917585]	336.48	31.1459	1.72486e-07	5.35087e-06	-0.179305	0.113481	-0.613752	0.113637
ENSMUSG00000100801	Gm15459	predicted gene 15459 [Source:MGI Symbol;Acc:MGI:3705702]	12.802	31.1316	1.73725e-07	5.38019e-06	-1.50907	0.36902	-1.88366	0.369864
ENSMUSG00000039813	Tbc1d2	TBC1 domain family, member 2 [Source:MGI Symbol;Acc:MGI:2652885]	620.298	31.1278	1.74052e-07	5.38118e-06	-0.333676	0.0965162	-0.531148	0.0964109
ENSMUSG00000034957	Cebpa	CCAAT/enhancer binding protein (C/EBP), alpha [Source:MGI Symbol;Acc:MGI:99480]	697.148	31.0843	1.77885e-07	5.4904e-06	-0.319375	0.0777706	-0.413773	0.0775528
ENSMUSG00000073421	H2-Ab1	histocompatibility 2, class II antigen A, beta 1 [Source:MGI Symbol;Acc:MGI:103070]	3506.08	31.0517	1.80801e-07	5.57098e-06	0.334538	0.271135	1.39909	0.27106
ENSMUSG00000042426	Dhx29	DEAH (Asp-Glu-Ala-His) box polypeptide 29 [Source:MGI Symbol;Acc:MGI:2145374]	221.596	31.0434	1.81555e-07	5.5848e-06	-0.376609	0.0766389	-0.365741	0.0756563
ENSMUSG00000034880	Mrpl34	mitochondrial ribosomal protein L34 [Source:MGI Symbol;Acc:MGI:2137227]	333.091	31.0279	1.82968e-07	5.61882e-06	-0.127016	0.0705048	-0.380368	0.070358
ENSMUSG00000028668	Eloa	elongin A [Source:MGI Symbol;Acc:MGI:1351315]	866.243	30.9894	1.86525e-07	5.71844e-06	-0.153963	0.0467043	-0.257613	0.0464318
ENSMUSG00000050578	Mmp13	matrix metallopeptidase 13 [Source:MGI Symbol;Acc:MGI:1340026]	100.794	30.9704	1.88305e-07	5.76333e-06	-0.264126	0.207239	0.755716	0.20389
ENSMUSG00000032388	Spg21	SPG21, maspardin [Source:MGI Symbol;Acc:MGI:106403]	446.139	30.965	1.88817e-07	5.76932e-06	0.311452	0.058056	0.252334	0.0575033
ENSMUSG00000022014	Epsti1	epithelial stromal interaction 1 (breast) [Source:MGI Symbol;Acc:MGI:1915168]	554.605	30.9616	1.89139e-07	5.76953e-06	0.342331	0.0847331	0.466067	0.0843047
ENSMUSG00000020198	Ap3d1	adaptor-related protein complex 3, delta 1 subunit [Source:MGI Symbol;Acc:MGI:107734]	1896.89	30.8523	1.99763e-07	6.07332e-06	-0.284319	0.0594139	-0.289922	0.0592633
ENSMUSG00000032468	Armc8	armadillo repeat containing 8 [Source:MGI Symbol;Acc:MGI:1921375]	589.947	30.8537	1.99621e-07	6.07332e-06	0.163976	0.0424325	0.229215	0.0416825
ENSMUSG00000026096	Osgepl1	O-sialoglycoprotein endopeptidase-like 1 [Source:MGI Symbol;Acc:MGI:1919335]	145.768	30.8371	2.01282e-07	6.10933e-06	0.367349	0.0687308	0.29502	0.0674457
ENSMUSG00000034674	Tdg	thymine DNA glycosylase [Source:MGI Symbol;Acc:MGI:108247]	892.614	30.8142	2.03601e-07	6.16475e-06	0.2221	0.0510127	0.271509	0.0506097
ENSMUSG00000062963	Ufc1	ubiquitin-fold modifier conjugating enzyme 1 [Source:MGI Symbol;Acc:MGI:1913405]	635.914	30.8124	2.03782e-07	6.16475e-06	0.253737	0.0491241	0.228126	0.0486545
ENSMUSG00000002395	Use1	unconventional SNARE in the ER 1 homolog (S. cerevisiae) [Source:MGI Symbol;Acc:MGI:1914273]	639.127	30.8044	2.04602e-07	6.17931e-06	0.236041	0.0435266	0.178297	0.0430841
ENSMUSG00000020964	Sel1l	sel-1 suppressor of lin-12-like (C. elegans) [Source:MGI Symbol;Acc:MGI:1329016]	1355.6	30.798	2.05256e-07	6.18886e-06	-0.238049	0.0459348	-0.202053	0.0456438
ENSMUSG00000030704	Rab6a	RAB6A, member RAS oncogene family [Source:MGI Symbol;Acc:MGI:894313]	1720.04	30.7525	2.09985e-07	6.32101e-06	-0.147377	0.0438256	-0.240804	0.0436686
ENSMUSG00000004931	Apba3	amyloid beta (A4) precursor protein-binding, family A, member 3 [Source:MGI Symbol;Acc:MGI:1888527]	350.71	30.7448	2.10788e-07	6.33472e-06	-0.325056	0.0825679	-0.441401	0.082213
ENSMUSG00000003131	Pafah1b2	platelet-activating factor acetylhydrolase, isoform 1b, subunit 2 [Source:MGI Symbol;Acc:MGI:108415]	900.106	30.6262	2.23673e-07	6.71092e-06	-0.258766	0.07358	-0.401524	0.0733667
ENSMUSG00000052296	Ppp6r1	protein phosphatase 6, regulatory subunit 1 [Source:MGI Symbol;Acc:MGI:2442163]	2068.5	30.5807	2.28813e-07	6.8539e-06	-0.157921	0.0399537	-0.213968	0.0398006
ENSMUSG00000024826	Dpf2	D4, zinc and double PHD fingers family 2 [Source:MGI Symbol;Acc:MGI:109529]	765.366	30.5564	2.31613e-07	6.9264e-06	-0.264111	0.0599142	-0.307656	0.0596196
ENSMUSG00000028706	Nsun4	NOL1/NOP2/Sun domain family, member 4 [Source:MGI Symbol;Acc:MGI:1919431]	155.124	30.5206	2.35798e-07	7.04003e-06	0.360062	0.0682222	0.298257	0.06698
ENSMUSG00000029468	P2rx7	purinergic receptor P2X, ligand-gated ion channel, 7 [Source:MGI Symbol;Acc:MGI:1339957]	164.447	30.5173	2.36191e-07	7.04026e-06	0.106004	0.128645	0.626679	0.126854
ENSMUSG00000025630	Hprt	hypoxanthine guanine phosphoribosyl transferase [Source:MGI Symbol;Acc:MGI:96217]	1160.65	30.4271	2.47084e-07	7.35244e-06	0.194435	0.0357256	0.0841068	0.0354852
ENSMUSG00000034157	Cipc	CLOCK interacting protein, circadian [Source:MGI Symbol;Acc:MGI:1919185]	2187.16	30.424	2.47469e-07	7.35244e-06	0.113422	0.0905032	-0.346316	0.0905274
ENSMUSG00000057858	Fam204a	family with sequence similarity 204, member A [Source:MGI Symbol;Acc:MGI:1289174]	209.444	30.4084	2.49402e-07	7.39784e-06	0.461738	0.0865574	0.3772	0.0859901
ENSMUSG00000021208	Ifi27l2b	interferon, alpha-inducible protein 27 like 2B [Source:MGI Symbol;Acc:MGI:1916390]	1043.92	30.3597	2.55548e-07	7.56787e-06	0.539759	0.122512	0.663872	0.122355
ENSMUSG00000006390	Elovl1	elongation of very long chain fatty acids (FEN1/Elo2, SUR4/Elo3, yeast)-like 1 [Source:MGI Symbol;Acc:MGI:1858959]	1273.32	30.3183	2.60898e-07	7.71379e-06	0.098832	0.0653543	-0.234394	0.0653701
ENSMUSG00000068114	Ccdc134	coiled-coil domain containing 134 [Source:MGI Symbol;Acc:MGI:1923707]	207.529	30.2922	2.64319e-07	7.80232e-06	-0.381911	0.0837888	-0.415868	0.0830503
ENSMUSG00000019256	Ahr	aryl-hydrocarbon receptor [Source:MGI Symbol;Acc:MGI:105043]	269.719	30.2687	2.67448e-07	7.88194e-06	-0.0531104	0.0563226	0.212276	0.0545197
ENSMUSG00000073423	Zfp414	zinc finger protein 414 [Source:MGI Symbol;Acc:MGI:1915641]	194.998	30.2479	2.70242e-07	7.93964e-06	0.264386	0.0712939	0.382652	0.0698373
ENSMUSG00000074746	Pdzd8	PDZ domain containing 8 [Source:MGI Symbol;Acc:MGI:2677270]	750.081	30.2477	2.70274e-07	7.93964e-06	-0.147494	0.0450728	-0.245338	0.0447349
ENSMUSG00000047989	Ino80c	INO80 complex subunit C [Source:MGI Symbol;Acc:MGI:2443014]	383.56	30.2191	2.74164e-07	8.04096e-06	0.312521	0.0663883	0.335803	0.0658037
ENSMUSG00000030802	Bckdk	branched chain ketoacid dehydrogenase kinase [Source:MGI Symbol;Acc:MGI:1276121]	592.134	30.1884	2.784e-07	8.14811e-06	0.271896	0.0505576	0.206222	0.0501085
ENSMUSG00000042570	Mier2	MIER family member 2 [Source:MGI Symbol;Acc:MGI:1917677]	384.383	30.1862	2.78709e-07	8.14811e-06	-0.192496	0.064623	-0.353129	0.0643974
ENSMUSG00000023931	Efhb	EF hand domain family, member B [Source:MGI Symbol;Acc:MGI:3045296]	23.2938	30.1621	2.82089e-07	8.23375e-06	0.390038	0.186374	0.929627	0.177296
ENSMUSG00000039883	Lrrc17	leucine rich repeat containing 17 [Source:MGI Symbol;Acc:MGI:1921761]	62.6061	30.1223	2.87759e-07	8.38587e-06	0.570498	0.106333	0.433831	0.104993
ENSMUSG00000061132	Blnk	B cell linker [Source:MGI Symbol;Acc:MGI:96878]	1583.67	30.1163	2.88627e-07	8.39776e-06	0.170536	0.0849175	-0.269544	0.084964
ENSMUSG00000073599	Ecscr	endothelial cell surface expressed chemotaxis and apoptosis regulator [Source:MGI Symbol;Acc:MGI:1915795]	98.1726	30.058	2.97156e-07	8.63218e-06	0.189202	0.11539	0.585567	0.112535
ENSMUSG00000019054	Fis1	fission, mitochondrial 1 [Source:MGI Symbol;Acc:MGI:1913687]	810.577	30.013	3.03923e-07	8.81474e-06	0.212922	0.0395675	0.156021	0.0391916
ENSMUSG00000025413	Ttc4	tetratricopeptide repeat domain 4 [Source:MGI Symbol;Acc:MGI:1919604]	538.947	29.9794	3.09073e-07	8.94989e-06	-0.121191	0.0592784	-0.31738	0.059108
ENSMUSG00000016559	H3f3b	H3.3 histone B [Source:MGI Symbol;Acc:MGI:1101768]	6342.9	29.929	3.16949e-07	9.16344e-06	0.229324	0.0443868	0.199743	0.0443409
ENSMUSG00000011427	Zfp790	zinc finger protein 790 [Source:MGI Symbol;Acc:MGI:1923431]	141.034	29.8199	3.3473e-07	9.6512e-06	-0.272919	0.0676499	-0.349064	0.0660752
ENSMUSG00000043445	Pgp	phosphoglycolate phosphatase [Source:MGI Symbol;Acc:MGI:1914328]	974.381	29.819	3.34876e-07	9.6512e-06	-0.187543	0.0741519	-0.402289	0.0740758
ENSMUSG00000007476	Lrrc8a	leucine rich repeat containing 8A VRAC subunit A [Source:MGI Symbol;Acc:MGI:2652847]	377.452	29.7804	3.41411e-07	9.82402e-06	-0.371814	0.0914437	-0.472812	0.091102
ENSMUSG00000001151	Pcnt	pericentrin (kendrin) [Source:MGI Symbol;Acc:MGI:102722]	438.874	29.7433	3.47795e-07	9.992e-06	0.397165	0.0833435	0.417059	0.0829293
ENSMUSG00000027951	Adar	adenosine deaminase, RNA-specific [Source:MGI Symbol;Acc:MGI:1889575]	1095.88	29.7151	3.5274e-07	1.01023e-05	0.059934	0.0805267	0.389541	0.0802018
ENSMUSG00000041757	Plekha6	pleckstrin homology domain containing, family A member 6 [Source:MGI Symbol;Acc:MGI:2388662]	3547.51	29.716	3.52574e-07	1.01023e-05	-0.366499	0.0707488	-0.289431	0.0706765
ENSMUSG00000073676	Hspe1	heat shock protein 1 (chaperonin 10) [Source:MGI Symbol;Acc:MGI:104680]	1123.98	29.7113	3.53399e-07	1.01053e-05	-0.171636	0.0786454	-0.423109	0.0786105
ENSMUSG00000005262	Ufd1	ubiquitin recognition factor in ER-associated degradation 1 [Source:MGI Symbol;Acc:MGI:109353]	526.871	29.6053	3.72649e-07	1.06391e-05	0.16655	0.0422382	0.221862	0.0414959
ENSMUSG00000055917	Zfp277	zinc finger protein 277 [Source:MGI Symbol;Acc:MGI:1890393]	246.455	29.59	3.75499e-07	1.07038e-05	0.26719	0.0551756	0.262068	0.0540744
ENSMUSG00000060509	Xcr1	chemokine (C motif) receptor 1 [Source:MGI Symbol;Acc:MGI:1346338]	35.2275	29.5593	3.81308e-07	1.08524e-05	-0.103489	0.191761	0.744484	0.183041
ENSMUSG00000042870	Tom1	target of myb1 trafficking protein [Source:MGI Symbol;Acc:MGI:1338026]	644.38	29.5379	3.85413e-07	1.09522e-05	0.222667	0.0697417	-0.128839	0.069774
ENSMUSG00000004263	Atn1	atrophin 1 [Source:MGI Symbol;Acc:MGI:104725]	1281.1	29.481	3.96526e-07	1.12505e-05	-0.245505	0.0682486	-0.36301	0.0680986
ENSMUSG00000078813	Leng1	leukocyte receptor cluster (LRC) member 1 [Source:MGI Symbol;Acc:MGI:1917007]	256.288	29.4332	4.06124e-07	1.1505e-05	-0.268747	0.0640212	-0.324381	0.0631694
ENSMUSG00000070436	Serpinh1	serine (or cysteine) peptidase inhibitor, clade H, member 1 [Source:MGI Symbol;Acc:MGI:88283]	1476.82	29.4168	4.09476e-07	1.15819e-05	-0.365363	0.096487	-0.50641	0.0964174
ENSMUSG00000005251	Ripk4	receptor-interacting serine-threonine kinase 4 [Source:MGI Symbol;Acc:MGI:1919638]	403.159	29.3995	4.13032e-07	1.16645e-05	-0.301122	0.109141	-0.591862	0.109124
ENSMUSG00000001419	Mef2d	myocyte enhancer factor 2D [Source:MGI Symbol;Acc:MGI:99533]	1497.97	29.2849	4.37384e-07	1.23332e-05	-0.265875	0.0660883	-0.341343	0.065982
ENSMUSG00000031916	Cog8	component of oligomeric golgi complex 8 [Source:MGI Symbol;Acc:MGI:2142885]	538.226	29.2219	4.51389e-07	1.27085e-05	-0.197214	0.0642976	-0.344938	0.0639723
ENSMUSG00000000216	Scnn1g	sodium channel, nonvoltage-gated 1 gamma [Source:MGI Symbol;Acc:MGI:104695]	11.114	29.1964	4.57183e-07	1.2832e-05	-2.27838	0.427595	-1.15128	0.400432
ENSMUSG00000030970	Ctbp2	C-terminal binding protein 2 [Source:MGI Symbol;Acc:MGI:1201686]	572.778	29.197	4.57046e-07	1.2832e-05	-0.272567	0.052035	-0.200358	0.0513861
ENSMUSG00000014498	Ankrd52	ankyrin repeat domain 52 [Source:MGI Symbol;Acc:MGI:2444029]	871.459	29.1542	4.66923e-07	1.30853e-05	-0.424085	0.0866286	-0.382511	0.086376
ENSMUSG00000050410	Tcf19	transcription factor 19 [Source:MGI Symbol;Acc:MGI:103180]	196.926	29.1304	4.7252e-07	1.32219e-05	0.411432	0.0920161	0.468339	0.0910836
ENSMUSG00000014763	Fam120b	family with sequence similarity 120, member B [Source:MGI Symbol;Acc:MGI:1914794]	590.297	29.0635	4.88596e-07	1.36508e-05	-0.0515681	0.0403303	-0.202458	0.039978
ENSMUSG00000033323	Ctdp1	CTD (carboxy-terminal domain, RNA polymerase II, polypeptide A) phosphatase, subunit 1 [Source:MGI Symbol;Acc:MGI:1926953]	303.316	29.0485	4.92252e-07	1.3732e-05	0.276614	0.0517334	0.128169	0.0509616
ENSMUSG00000002031	Ift46	intraflagellar transport 46 [Source:MGI Symbol;Acc:MGI:1923818]	364.88	29.0158	5.0039e-07	1.39377e-05	0.309303	0.0587015	0.234951	0.0581382
ENSMUSG00000027287	Snap23	synaptosomal-associated protein 23 [Source:MGI Symbol;Acc:MGI:109356]	549.827	29.0025	5.03722e-07	1.39879e-05	-0.206584	0.0651327	-0.34614	0.0646002
ENSMUSG00000028793	Rnf19b	ring finger protein 19B [Source:MGI Symbol;Acc:MGI:1922484]	827	29.003	5.03581e-07	1.39879e-05	0.125969	0.0869503	0.439849	0.0865507
ENSMUSG00000101389	Ms4a4a	membrane-spanning 4-domains, subfamily A, member 4A [Source:MGI Symbol;Acc:MGI:3643932]	46.8956	28.9972	5.05059e-07	1.40037e-05	-0.297626	0.179723	0.563842	0.17262
ENSMUSG00000046417	Lrrc75a	leucine rich repeat containing 75A [Source:MGI Symbol;Acc:MGI:2682293]	392.222	28.9363	5.20664e-07	1.44145e-05	-0.291261	0.084984	-0.449755	0.0847558
ENSMUSG00000024219	Anks1	ankyrin repeat and SAM domain containing 1 [Source:MGI Symbol;Acc:MGI:2446180]	589.893	28.9301	5.22274e-07	1.44372e-05	-0.304357	0.057506	-0.20358	0.0569051
ENSMUSG00000010307	Tmem86a	transmembrane protein 86A [Source:MGI Symbol;Acc:MGI:1915143]	128.774	28.8657	5.39369e-07	1.48872e-05	0.524343	0.113578	0.566439	0.112322
ENSMUSG00000049037	Clec4a1	C-type lectin domain family 4, member a1 [Source:MGI Symbol;Acc:MGI:3036291]	64.716	28.8553	5.42178e-07	1.49422e-05	-0.00232564	0.155929	0.658851	0.151345
ENSMUSG00000032244	Fem1b	fem 1 homolog b [Source:MGI Symbol;Acc:MGI:1335087]	509.526	28.8432	5.45472e-07	1.50103e-05	-0.234477	0.0487479	-0.221217	0.0480616
ENSMUSG00000014905	Dnajb9	DnaJ heat shock protein family (Hsp40) member B9 [Source:MGI Symbol;Acc:MGI:1351618]	859.277	28.8276	5.49759e-07	1.50829e-05	-0.0285343	0.0722152	-0.340702	0.0722005
ENSMUSG00000100127	Gsdmcl-ps	gasdermin C-like, pseudogene [Source:MGI Symbol;Acc:MGI:1921710]	110.234	28.8305	5.48954e-07	1.50829e-05	0.615535	0.310657	1.6222	0.308668
ENSMUSG00000045822	Zswim3	zinc finger SWIM-type containing 3 [Source:MGI Symbol;Acc:MGI:1914788]	90.8558	28.8188	5.52174e-07	1.51264e-05	-0.276626	0.0803779	-0.421062	0.0790184
ENSMUSG00000035683	Melk	maternal embryonic leucine zipper kinase [Source:MGI Symbol;Acc:MGI:106924]	262.788	28.749	5.71775e-07	1.56399e-05	0.217067	0.104525	0.542092	0.103461
ENSMUSG00000003051	Elf3	E74-like factor 3 [Source:MGI Symbol;Acc:MGI:1101781]	5705.46	28.7412	5.74008e-07	1.56776e-05	-0.397911	0.0843521	-0.385144	0.0843175
ENSMUSG00000021840	Mapk1ip1l	mitogen-activated protein kinase 1 interacting protein 1-like [Source:MGI Symbol;Acc:MGI:2444022]	1946.85	28.7151	5.81567e-07	1.58444e-05	-0.219844	0.0632665	-0.333695	0.0631859
ENSMUSG00000095583	Ighv14-2	immunoglobulin heavy variable 14-2 [Source:MGI Symbol;Acc:MGI:4439607]	76.9716	28.7141	5.81851e-07	1.58444e-05	2.18817	0.626733	-1.00511	0.631568
ENSMUSG00000033985	Tesk2	testis-specific kinase 2 [Source:MGI Symbol;Acc:MGI:2385204]	327.796	28.7059	5.84229e-07	1.58855e-05	0.168479	0.0728467	-0.197488	0.0729168
ENSMUSG00000095609	Gm21188	predicted gene, 21188 [Source:MGI Symbol;Acc:MGI:5434543]	39.3984	28.6749	5.93361e-07	1.61098e-05	0.318737	0.219275	1.06473	0.213604
ENSMUSG00000078606	Gm4070	predicted gene 4070 [Source:MGI Symbol;Acc:MGI:3782245]	581.786	28.6477	6.01507e-07	1.63067e-05	0.170218	0.232965	1.10351	0.232533
ENSMUSG00000030327	Necap1	NECAP endocytosis associated 1 [Source:MGI Symbol;Acc:MGI:1914852]	493.55	28.6295	6.06979e-07	1.64307e-05	-0.0295046	0.0399726	-0.189965	0.0395196
ENSMUSG00000051695	Pcbp1	poly(rC) binding protein 1 [Source:MGI Symbol;Acc:MGI:1345635]	2572.12	28.6249	6.08389e-07	1.64445e-05	-0.187118	0.0472361	-0.242366	0.0471258
ENSMUSG00000051495	Irf2bp2	interferon regulatory factor 2 binding protein 2 [Source:MGI Symbol;Acc:MGI:2443921]	1183.96	28.6164	6.1099e-07	1.64904e-05	-0.286815	0.0749707	0.077411	0.0745724
ENSMUSG00000002076	Hsf2bp	heat shock transcription factor 2 binding protein [Source:MGI Symbol;Acc:MGI:1921627]	11.4235	28.5957	6.17339e-07	1.66372e-05	0.738753	0.269045	1.32565	0.255661
ENSMUSG00000026458	Ppfia4	protein tyrosine phosphatase, receptor type, f polypeptide (PTPRF), interacting protein (liprin), alpha 4 [Source:MGI Symbol;Acc:MGI:1915757]	94.4581	28.5879	6.19746e-07	1.66775e-05	0.0978952	0.131323	0.607074	0.128359
ENSMUSG00000029086	Prom1	prominin 1 [Source:MGI Symbol;Acc:MGI:1100886]	6681.19	28.5838	6.21028e-07	1.66874e-05	0.170809	0.0949358	-0.307577	0.0949446
ENSMUSG00000022040	Ephx2	epoxide hydrolase 2, cytoplasmic [Source:MGI Symbol;Acc:MGI:99500]	365.455	28.5717	6.24799e-07	1.67641e-05	0.141213	0.0779048	-0.247955	0.0779931
ENSMUSG00000071796	6820431F20Rik	RIKEN cDNA 6820431F20 gene [Source:MGI Symbol;Acc:MGI:3694236]	3161.68	28.5165	6.42259e-07	1.72073e-05	0.277205	0.0669189	0.347552	0.0668317
ENSMUSG00000022575	Gsdmd	gasdermin D [Source:MGI Symbol;Acc:MGI:1916396]	1386.34	28.5052	6.45924e-07	1.72593e-05	0.20659	0.0675424	0.3613	0.0673238
ENSMUSG00000031107	Rbmx2	RNA binding motif protein, X-linked 2 [Source:MGI Symbol;Acc:MGI:1919414]	64.4593	28.5047	6.4609e-07	1.72593e-05	0.522586	0.128917	0.666154	0.126566
ENSMUSG00000001098	Kctd10	potassium channel tetramerisation domain containing 10 [Source:MGI Symbol;Acc:MGI:2141207]	1709.59	28.4959	6.48923e-07	1.73015e-05	-0.163756	0.0496117	-0.262087	0.0494663
ENSMUSG00000116048	Septin2	septin 2 [Source:MGI Symbol;Acc:MGI:97298]	1442.44	28.4939	6.49564e-07	1.73015e-05	-0.190313	0.0357031	-0.100452	0.0353022
ENSMUSG00000031918	Mtmr2	myotubularin related protein 2 [Source:MGI Symbol;Acc:MGI:1924366]	626.433	28.4871	6.51773e-07	1.73136e-05	0.158195	0.0429617	0.223936	0.0423015
ENSMUSG00000059555	Tor4a	torsin family 4, member A [Source:MGI Symbol;Acc:MGI:2442720]	520.977	28.4867	6.51914e-07	1.73136e-05	-0.302681	0.0596355	-0.24055	0.0590047
ENSMUSG00000042333	Tnfrsf14	tumor necrosis factor receptor superfamily, member 14 (herpesvirus entry mediator) [Source:MGI Symbol;Acc:MGI:2675303]	158.41	28.4654	6.58884e-07	1.74733e-05	-0.356831	0.117877	0.228907	0.115294
ENSMUSG00000018570	2810408A11Rik	RIKEN cDNA 2810408A11 gene [Source:MGI Symbol;Acc:MGI:1917669]	65.5677	28.4372	6.68262e-07	1.76963e-05	0.30647	0.118277	0.607605	0.114808
ENSMUSG00000054000	Tusc1	tumor suppressor candidate 1 [Source:MGI Symbol;Acc:MGI:2684283]	48.8112	28.4161	6.75356e-07	1.78583e-05	0.641359	0.121838	0.452234	0.12073
ENSMUSG00000095210	Ighv5-9-1	immunoglobulin heavy variable 5-9-1 [Source:MGI Symbol;Acc:MGI:4439810]	27.8189	28.367	6.92112e-07	1.82749e-05	-1.39808	0.366024	0.46533	0.350218
ENSMUSG00000032508	Myd88	myeloid differentiation primary response gene 88 [Source:MGI Symbol;Acc:MGI:108005]	435.703	28.3569	6.95641e-07	1.83416e-05	0.0536797	0.0634091	0.299047	0.0624595
ENSMUSG00000032281	Acsbg1	acyl-CoA synthetase bubblegum family member 1 [Source:MGI Symbol;Acc:MGI:2385656]	16.8061	28.3488	6.98437e-07	1.83888e-05	0.492079	0.236706	1.15023	0.224261
ENSMUSG00000040044	Orc3	origin recognition complex, subunit 3 [Source:MGI Symbol;Acc:MGI:1354944]	443.035	28.3293	7.05293e-07	1.85426e-05	0.261094	0.0571418	0.27818	0.0565706
ENSMUSG00000032932	Hspa13	heat shock protein 70 family, member 13 [Source:MGI Symbol;Acc:MGI:1309463]	472.185	28.2739	7.25091e-07	1.90357e-05	-0.331964	0.0735929	-0.347235	0.0731506
ENSMUSG00000033826	Dnah8	dynein, axonemal, heavy chain 8 [Source:MGI Symbol;Acc:MGI:107714]	112.136	28.1584	7.68228e-07	2.01393e-05	0.24592	0.130073	0.661553	0.128444
ENSMUSG00000025512	Chid1	chitinase domain containing 1 [Source:MGI Symbol;Acc:MGI:1915288]	429.68	28.1355	7.77043e-07	2.03412e-05	-0.0233125	0.0598568	-0.276918	0.0596716
ENSMUSG00000067599	Klra7	killer cell lectin-like receptor, subfamily A, member 7 [Source:MGI Symbol;Acc:MGI:101901]	19.8975	28.1021	7.90164e-07	2.0655e-05	0.260451	0.254555	1.14763	0.24301
ENSMUSG00000033970	Rfc3	replication factor C (activator 1) 3 [Source:MGI Symbol;Acc:MGI:1916513]	176.3	28.0799	7.98957e-07	2.08551e-05	0.483486	0.0959254	0.420343	0.0952069
ENSMUSG00000021763	BC067074	cDNA sequence BC067074 [Source:MGI Symbol;Acc:MGI:3040697]	13.9114	28.047	8.12206e-07	2.11707e-05	0.253965	0.222238	0.981095	0.206327
ENSMUSG00000039050	Osbpl2	oxysterol binding protein-like 2 [Source:MGI Symbol;Acc:MGI:2442832]	945.014	28.0104	8.27204e-07	2.15309e-05	-0.0194368	0.0593802	-0.273272	0.0593123
ENSMUSG00000046994	Mars2	methionine-tRNA synthetase 2 (mitochondrial) [Source:MGI Symbol;Acc:MGI:2444136]	235.656	27.8673	8.8857e-07	2.30713e-05	-0.236693	0.0562505	-0.273903	0.0551192
ENSMUSG00000058355	Abce1	ATP-binding cassette, sub-family E (OABP), member 1 [Source:MGI Symbol;Acc:MGI:1195458]	1191.88	27.8665	8.88912e-07	2.30713e-05	-0.236806	0.0596188	-0.299601	0.0594307
ENSMUSG00000028690	Mmachc	methylmalonic aciduria cblC type, with homocystinuria [Source:MGI Symbol;Acc:MGI:1914346]	203.936	27.8257	9.07249e-07	2.35138e-05	-0.169146	0.0792241	-0.41166	0.0789677
ENSMUSG00000029556	Hnf1a	HNF1 homeobox A [Source:MGI Symbol;Acc:MGI:98504]	487.466	27.8034	9.17401e-07	2.37433e-05	-0.434348	0.0962549	-0.443598	0.0959057
ENSMUSG00000020914	Top2a	topoisomerase (DNA) II alpha [Source:MGI Symbol;Acc:MGI:98790]	1542.11	27.7975	9.20146e-07	2.37806e-05	-0.029778	0.101489	0.421079	0.101257
ENSMUSG00000022905	Kpna1	karyopherin (importin) alpha 1 [Source:MGI Symbol;Acc:MGI:103560]	706.457	27.7882	9.2442e-07	2.38573e-05	-0.183612	0.0486428	-0.247552	0.0482711
ENSMUSG00000032860	P2ry2	purinergic receptor P2Y, G-protein coupled 2 [Source:MGI Symbol;Acc:MGI:105107]	275.81	27.7593	9.37852e-07	2.41699e-05	0.202678	0.109188	-0.339768	0.109555
ENSMUSG00000024747	Aldh1a7	aldehyde dehydrogenase family 1, subfamily A7 [Source:MGI Symbol;Acc:MGI:1347050]	224.093	27.7545	9.40113e-07	2.4194e-05	0.153693	0.115257	-0.409358	0.115716
ENSMUSG00000027715	Ccna2	cyclin A2 [Source:MGI Symbol;Acc:MGI:108069]	949.076	27.7409	9.46533e-07	2.4284e-05	0.139976	0.083194	0.419081	0.0828526
ENSMUSG00000029073	Cptp	ceramide-1-phosphate transfer protein [Source:MGI Symbol;Acc:MGI:1933107]	326.271	27.7403	9.46806e-07	2.4284e-05	-0.220186	0.0728362	-0.380611	0.0724729
ENSMUSG00000074677	Sirpb1c	signal-regulatory protein beta 1C [Source:MGI Symbol;Acc:MGI:3807521]	3.36472	27.7359	9.48925e-07	2.4284e-05	-0.225275	0.533566	1.70376	0.456667
ENSMUSG00000106923	Sirpb1c	signal-regulatory protein beta 1C [Source:MGI Symbol;Acc:MGI:3807521]	3.36472	27.7359	9.48925e-07	2.4284e-05	-0.225275	0.533566	1.70376	0.456667
ENSMUSG00000028089	Chd1l	chromodomain helicase DNA binding protein 1-like [Source:MGI Symbol;Acc:MGI:1915308]	223.636	27.7201	9.56443e-07	2.43886e-05	0.302085	0.0601008	0.249687	0.0589771
ENSMUSG00000029617	Ccz1	CCZ1 vacuolar protein trafficking and biogenesis associated [Source:MGI Symbol;Acc:MGI:2141070]	865.766	27.7189	9.57016e-07	2.43886e-05	0.18499	0.0423536	0.2074	0.0419283
ENSMUSG00000037110	Ralgapa2	Ral GTPase activating protein, alpha subunit 2 (catalytic) [Source:MGI Symbol;Acc:MGI:3036245]	1218.53	27.7201	9.5642e-07	2.43886e-05	0.220631	0.0688403	-0.114309	0.0688349
ENSMUSG00000084883	Ccdc85c	coiled-coil domain containing 85C [Source:MGI Symbol;Acc:MGI:3644008]	804.299	27.7132	9.59734e-07	2.44238e-05	-0.508287	0.096967	-0.242266	0.0965756
ENSMUSG00000027293	Ehd4	EH-domain containing 4 [Source:MGI Symbol;Acc:MGI:1919619]	947.126	27.6982	9.66991e-07	2.45699e-05	0.236238	0.0628504	0.326445	0.0625063
ENSMUSG00000079227	Ccr5	chemokine (C-C motif) receptor 5 [Source:MGI Symbol;Acc:MGI:107182]	115.51	27.6957	9.68168e-07	2.45699e-05	-0.232964	0.260076	0.959608	0.257283
ENSMUSG00000058258	Idi1	isopentenyl-diphosphate delta isomerase [Source:MGI Symbol;Acc:MGI:2442264]	1718.16	27.6884	9.71728e-07	2.46261e-05	0.586547	0.110927	0.408301	0.110896
ENSMUSG00000029478	Ncor2	nuclear receptor co-repressor 2 [Source:MGI Symbol;Acc:MGI:1337080]	895.903	27.6711	9.80172e-07	2.48057e-05	-0.29075	0.0628086	-0.284184	0.0624795
ENSMUSG00000027995	Tlr2	toll-like receptor 2 [Source:MGI Symbol;Acc:MGI:1346060]	406.664	27.6649	9.832e-07	2.48479e-05	-0.00934635	0.126934	0.538433	0.126095
ENSMUSG00000100445	Gm29550	predicted gene 29550 [Source:MGI Symbol;Acc:MGI:5580256]	48.0872	27.6322	9.99388e-07	2.52221e-05	0.997589	0.190096	0.52323	0.190905
ENSMUSG00000040331	Nsmce4a	NSE4 homolog A, SMC5-SMC6 complex component [Source:MGI Symbol;Acc:MGI:1915122]	686.962	27.6288	1.00113e-06	2.52313e-05	0.25097	0.0532232	0.246363	0.0528115
ENSMUSG00000022503	Nubp1	nucleotide binding protein 1 [Source:MGI Symbol;Acc:MGI:1347073]	416.137	27.6251	1.00297e-06	2.52429e-05	0.267819	0.0784908	0.410246	0.0778335
ENSMUSG00000025417	Pip4k2c	phosphatidylinositol-5-phosphate 4-kinase, type II, gamma [Source:MGI Symbol;Acc:MGI:2152214]	1348.47	27.6198	1.00561e-06	2.52743e-05	0.0114216	0.0477206	-0.202513	0.0476343
ENSMUSG00000058818	Pirb	paired Ig-like receptor B [Source:MGI Symbol;Acc:MGI:894311]	174.768	27.6084	1.01135e-06	2.53838e-05	0.251681	0.198788	0.965175	0.197373
ENSMUSG00000043003	Rasef	RAS and EF hand domain containing [Source:MGI Symbol;Acc:MGI:2448565]	603.492	27.5705	1.03074e-06	2.5835e-05	-0.376996	0.0790884	-0.0564159	0.0784181
ENSMUSG00000020777	Acox1	acyl-Coenzyme A oxidase 1, palmitoyl [Source:MGI Symbol;Acc:MGI:1330812]	6813.36	27.536	1.04864e-06	2.62477e-05	-0.0978243	0.0883862	-0.436572	0.0883894
ENSMUSG00000035064	Eef2k	eukaryotic elongation factor-2 kinase [Source:MGI Symbol;Acc:MGI:1195261]	660.859	27.5314	1.05108e-06	2.62727e-05	-0.213081	0.0844162	-0.440579	0.0842672
ENSMUSG00000024283	Wac	WW domain containing adaptor with coiled-coil [Source:MGI Symbol;Acc:MGI:2387357]	1294.23	27.5228	1.0556e-06	2.63497e-05	-0.22362	0.0512399	-0.244033	0.0510263
ENSMUSG00000027253	Lrp4	low density lipoprotein receptor-related protein 4 [Source:MGI Symbol;Acc:MGI:2442252]	428.759	27.4954	1.07017e-06	2.66767e-05	-0.283014	0.0727871	-0.363691	0.0723817
ENSMUSG00000037455	Slc18b1	solute carrier family 18, subfamily B, member 1 [Source:MGI Symbol;Acc:MGI:1923556]	374.407	27.4917	1.07214e-06	2.66895e-05	-0.32472	0.0889518	-0.451494	0.0887203
ENSMUSG00000017386	Traf4	TNF receptor associated factor 4 [Source:MGI Symbol;Acc:MGI:1202880]	609.47	27.4612	1.08862e-06	2.7063e-05	-0.0802203	0.07247	-0.355211	0.0723896
ENSMUSG00000027680	Fxr1	fragile X mental retardation gene 1, autosomal homolog [Source:MGI Symbol;Acc:MGI:104860]	581.585	27.4095	1.11712e-06	2.77337e-05	-0.263813	0.0518179	-0.191809	0.0511719
ENSMUSG00000068227	Il2rb	interleukin 2 receptor, beta chain [Source:MGI Symbol;Acc:MGI:96550]	127.221	27.3499	1.15094e-06	2.85346e-05	0.0967003	0.190158	0.848559	0.187765
ENSMUSG00000026656	Fcgr2b	Fc receptor, IgG, low affinity IIb [Source:MGI Symbol;Acc:MGI:95499]	415.114	27.3219	1.16715e-06	2.88972e-05	0.295936	0.187664	0.9327	0.187077
ENSMUSG00000055116	Arntl	aryl hydrocarbon receptor nuclear translocator-like [Source:MGI Symbol;Acc:MGI:1096381]	316.024	27.2312	1.22129e-06	3.01967e-05	-0.575073	0.162073	0.213102	0.160895
ENSMUSG00000052776	Oas1a	2'-5' oligoadenylate synthetase 1A [Source:MGI Symbol;Acc:MGI:2180860]	1109.5	27.1574	1.26719e-06	3.12892e-05	0.476919	0.126124	0.658472	0.125967
ENSMUSG00000041477	Dcp1b	decapping mRNA 1B [Source:MGI Symbol;Acc:MGI:2442404]	173.458	27.1479	1.27326e-06	3.13969e-05	0.24673	0.063742	0.316438	0.0621278
ENSMUSG00000005506	Celf1	CUGBP, Elav-like family member 1 [Source:MGI Symbol;Acc:MGI:1342295]	963.087	27.1254	1.28762e-06	3.17081e-05	-0.174836	0.0371539	-0.162545	0.0366687
ENSMUSG00000110883	Celf1	CUGBP, Elav-like family member 1 [Source:MGI Symbol;Acc:MGI:1342295]	963.058	27.1166	1.29329e-06	3.18049e-05	-0.17496	0.0371747	-0.162543	0.0366895
ENSMUSG00000037808	Fam76b	family with sequence similarity 76, member B [Source:MGI Symbol;Acc:MGI:1920076]	493.46	27.0814	1.31626e-06	3.23262e-05	0.278943	0.0722138	0.36756	0.071737
ENSMUSG00000025869	Nop16	NOP16 nucleolar protein [Source:MGI Symbol;Acc:MGI:107862]	237.683	27.0738	1.32131e-06	3.24067e-05	-0.329298	0.0978777	-0.500365	0.0974603
ENSMUSG00000020542	Myocd	myocardin [Source:MGI Symbol;Acc:MGI:2137495]	56.3366	27.0261	1.35316e-06	3.31435e-05	-1.01752	0.202521	-0.716759	0.198819
ENSMUSG00000032477	Cdc25a	cell division cycle 25A [Source:MGI Symbol;Acc:MGI:103198]	718.192	26.9847	1.3815e-06	3.37921e-05	-0.251462	0.0698446	-0.352712	0.0696367
ENSMUSG00000026205	Slc23a3	solute carrier family 23 (nucleobase transporters), member 3 [Source:MGI Symbol;Acc:MGI:104516]	45.7155	26.9734	1.38931e-06	3.39379e-05	0.0742838	0.141999	0.60462	0.135647
ENSMUSG00000016206	H2-M3	histocompatibility 2, M region locus 3 [Source:MGI Symbol;Acc:MGI:95915]	124.498	26.9326	1.41792e-06	3.45905e-05	0.323257	0.152653	0.769161	0.150767
ENSMUSG00000026082	Rev1	REV1, DNA directed polymerase [Source:MGI Symbol;Acc:MGI:1929074]	169.361	26.8751	1.45929e-06	3.55522e-05	0.380741	0.0936458	-0.0279976	0.0937551
ENSMUSG00000060586	H2-Eb1	histocompatibility 2, class II antigen E beta [Source:MGI Symbol;Acc:MGI:95901]	2847.89	26.8316	1.49138e-06	3.62855e-05	0.246205	0.250384	1.18058	0.250296
ENSMUSG00000028088	Fmo5	flavin containing monooxygenase 5 [Source:MGI Symbol;Acc:MGI:1310004]	1506.91	26.8265	1.49516e-06	3.62927e-05	-0.171483	0.128092	-0.64024	0.128138
ENSMUSG00000035183	Slc24a5	solute carrier family 24, member 5 [Source:MGI Symbol;Acc:MGI:2677271]	31.4313	26.8259	1.49564e-06	3.62927e-05	0.268784	0.14617	0.689989	0.140199
ENSMUSG00000054717	Hmgb2	high mobility group box 2 [Source:MGI Symbol;Acc:MGI:96157]	1241.94	26.8075	1.50949e-06	3.65801e-05	0.173775	0.0938801	0.471464	0.0936797
ENSMUSG00000006517	Mvd	mevalonate (diphospho) decarboxylase [Source:MGI Symbol;Acc:MGI:2179327]	461.261	26.7764	1.53314e-06	3.71041e-05	0.484376	0.100156	0.127813	0.100193
ENSMUSG00000067279	Ppp1r3c	protein phosphatase 1, regulatory subunit 3C [Source:MGI Symbol;Acc:MGI:1858229]	70.3193	26.7555	1.54923e-06	3.74438e-05	-0.587664	0.12385	-0.0955077	0.118815
ENSMUSG00000021866	Anxa11	annexin A11 [Source:MGI Symbol;Acc:MGI:108481]	3394.83	26.7411	1.56044e-06	3.76649e-05	-0.0706783	0.062909	-0.305265	0.0628889
ENSMUSG00000004945	Tmem242	transmembrane protein 242 [Source:MGI Symbol;Acc:MGI:1917794]	439.393	26.7028	1.59062e-06	3.82847e-05	0.249271	0.0488126	0.17595	0.0482646
ENSMUSG00000030002	Dusp11	dual specificity phosphatase 11 (RNA/RNP complex 1-interacting) [Source:MGI Symbol;Acc:MGI:1919352]	1779.74	26.7005	1.5924e-06	3.82847e-05	-0.234441	0.0657801	-0.331226	0.0656417
ENSMUSG00000078502	Gm13212	predicted gene 13212 [Source:MGI Symbol;Acc:MGI:3651014]	47.2389	26.7036	1.59e-06	3.82847e-05	0.720602	0.193718	0.990701	0.190797
ENSMUSG00000030801	Kat8	K(lysine) acetyltransferase 8 [Source:MGI Symbol;Acc:MGI:1915023]	193.092	26.6922	1.59906e-06	3.83942e-05	-0.305292	0.064727	-0.272628	0.0632071
ENSMUSG00000030966	Trim21	tripartite motif-containing 21 [Source:MGI Symbol;Acc:MGI:106657]	209.911	26.6195	1.65827e-06	3.97636e-05	-0.084761	0.105	0.384721	0.10339
ENSMUSG00000022769	Sdf2l1	stromal cell-derived factor 2-like 1 [Source:MGI Symbol;Acc:MGI:2149842]	365.563	26.6099	1.66625e-06	3.99026e-05	-0.434224	0.091937	-0.382675	0.0913575
ENSMUSG00000079339	Ifit1bl1	interferon induced protein with tetratricpeptide repeats 1B like 1 [Source:MGI Symbol;Acc:MGI:3650685]	1812.71	26.5866	1.68578e-06	4.03176e-05	0.611134	0.298347	1.52965	0.298245
ENSMUSG00000024352	Spata24	spermatogenesis associated 24 [Source:MGI Symbol;Acc:MGI:1918492]	28.7886	26.5631	1.70564e-06	4.07391e-05	0.614914	0.15879	0.780245	0.154592
ENSMUSG00000022057	Adamdec1	ADAM-like, decysin 1 [Source:MGI Symbol;Acc:MGI:1917650]	9361.25	26.5447	1.72142e-06	4.10623e-05	0.292744	0.102264	0.530999	0.102237
ENSMUSG00000024910	Ctsw	cathepsin W [Source:MGI Symbol;Acc:MGI:1338045]	73.3238	26.5403	1.72526e-06	4.10924e-05	0.278648	0.177298	0.848009	0.173679
ENSMUSG00000039200	Atf7ip2	activating transcription factor 7 interacting protein 2 [Source:MGI Symbol;Acc:MGI:1922579]	25.4931	26.538	1.72718e-06	4.10924e-05	1.21299	0.2342	0.79186	0.235031
ENSMUSG00000107023	Gm42715	predicted gene 42715 [Source:MGI Symbol;Acc:MGI:5662852]	591.676	26.5224	1.74078e-06	4.13621e-05	0.441493	0.105172	0.522712	0.104915
ENSMUSG00000000982	Ccl3	chemokine (C-C motif) ligand 3 [Source:MGI Symbol;Acc:MGI:98260]	7.64935	26.5045	1.75636e-06	4.16782e-05	0.840777	0.342078	1.5878	0.324597
ENSMUSG00000022749	Tbc1d23	TBC1 domain family, member 23 [Source:MGI Symbol;Acc:MGI:1914831]	552.397	26.4867	1.77213e-06	4.18891e-05	0.325017	0.068901	0.308288	0.0685721
ENSMUSG00000045598	Zfp553	zinc finger protein 553 [Source:MGI Symbol;Acc:MGI:2384725]	191.742	26.4918	1.76759e-06	4.18891e-05	-0.28223	0.072148	-0.350137	0.071182
ENSMUSG00000095788	Sirpb1a	signal-regulatory protein beta 1A [Source:MGI Symbol;Acc:MGI:2444824]	5.02249	26.4881	1.77086e-06	4.18891e-05	0.71681	0.458698	1.97298	0.428803
ENSMUSG00000030342	Cd9	CD9 antigen [Source:MGI Symbol;Acc:MGI:88348]	2463.56	26.4535	1.8018e-06	4.25355e-05	-0.00631515	0.0620698	0.259088	0.0618842
ENSMUSG00000048707	Tprn	taperin [Source:MGI Symbol;Acc:MGI:2139535]	980.723	26.4442	1.81018e-06	4.26781e-05	-0.449732	0.0963234	-0.403315	0.0960984
ENSMUSG00000029314	Gpat3	glycerol-3-phosphate acyltransferase 3 [Source:MGI Symbol;Acc:MGI:3603816]	304.423	26.4324	1.8209e-06	4.28756e-05	-0.289218	0.0907402	-0.459448	0.0903059
ENSMUSG00000061411	Nol4l	nucleolar protein 4-like [Source:MGI Symbol;Acc:MGI:1918765]	1182.87	26.396	1.8543e-06	4.36058e-05	-0.368707	0.0740273	-0.267178	0.0737782
ENSMUSG00000049327	Kmt5a	lysine methyltransferase 5A [Source:MGI Symbol;Acc:MGI:1915206]	1773.69	26.3589	1.88902e-06	4.43654e-05	-0.230539	0.0562141	-0.267965	0.0560824
ENSMUSG00000031278	Acsl4	acyl-CoA synthetase long-chain family member 4 [Source:MGI Symbol;Acc:MGI:1354713]	300.615	26.3322	1.91445e-06	4.48472e-05	0.193606	0.0917227	0.459387	0.0907535
ENSMUSG00000039233	Tbce	tubulin-specific chaperone E [Source:MGI Symbol;Acc:MGI:1917680]	447.448	26.3342	1.91246e-06	4.48472e-05	0.332576	0.0870493	0.438663	0.0865624
ENSMUSG00000028851	Nudc	nudC nuclear distribution protein [Source:MGI Symbol;Acc:MGI:106014]	741.604	26.3264	1.91997e-06	4.49191e-05	-0.193393	0.0528803	-0.261996	0.0525077
ENSMUSG00000040410	Fbxl4	F-box and leucine-rich repeat protein 4 [Source:MGI Symbol;Acc:MGI:2140367]	189.42	26.2847	1.96046e-06	4.58075e-05	0.323465	0.0647156	0.247195	0.0637065
ENSMUSG00000079507	H2-Q1	histocompatibility 2, Q region locus 1 [Source:MGI Symbol;Acc:MGI:95928]	518.709	26.2692	1.97572e-06	4.61051e-05	0.247026	0.119463	0.599629	0.118958
ENSMUSG00000041479	Syt15	synaptotagmin XV [Source:MGI Symbol;Acc:MGI:2442166]	40.8028	26.239	2.00578e-06	4.6747e-05	0.108344	0.137604	0.592541	0.131474
ENSMUSG00000069495	Epc2	enhancer of polycomb homolog 2 [Source:MGI Symbol;Acc:MGI:1278321]	362.069	26.2163	2.02864e-06	4.72194e-05	0.309809	0.0756376	0.370033	0.074985
ENSMUSG00000030095	Tmem43	transmembrane protein 43 [Source:MGI Symbol;Acc:MGI:1921372]	563.212	26.1821	2.06363e-06	4.79728e-05	-0.21486	0.0691396	-0.350457	0.0689552
ENSMUSG00000021033	Gstz1	glutathione transferase zeta 1 (maleylacetoacetate isomerase) [Source:MGI Symbol;Acc:MGI:1341859]	449.155	26.1752	2.07075e-06	4.80772e-05	0.262904	0.0515438	0.172647	0.0510681
ENSMUSG00000056204	Pgpep1	pyroglutamyl-peptidase I [Source:MGI Symbol;Acc:MGI:1913772]	550.307	26.1628	2.08367e-06	4.83157e-05	-0.31171	0.108488	-0.552765	0.108399
ENSMUSG00000022587	Ly6e	lymphocyte antigen 6 complex, locus E [Source:MGI Symbol;Acc:MGI:106651]	2753.91	26.144	2.10326e-06	4.87082e-05	0.078524	0.162602	0.72186	0.162502
ENSMUSG00000038619	Ensa	endosulfine alpha [Source:MGI Symbol;Acc:MGI:1891189]	1359.19	26.1288	2.11935e-06	4.90186e-05	0.162118	0.042202	-0.0259532	0.0420723
ENSMUSG00000056394	Lig1	ligase I, DNA, ATP-dependent [Source:MGI Symbol;Acc:MGI:101789]	503.388	26.0879	2.16317e-06	4.9969e-05	0.376743	0.108895	0.556835	0.108445
ENSMUSG00000043061	Tmem18	transmembrane protein 18 [Source:MGI Symbol;Acc:MGI:2387176]	359.685	26.071	2.18149e-06	5.03285e-05	0.191182	0.0434984	0.198726	0.0425756
ENSMUSG00000032557	Uba5	ubiquitin-like modifier activating enzyme 5 [Source:MGI Symbol;Acc:MGI:1913913]	518.183	26.0637	2.18952e-06	5.04502e-05	-0.21868	0.0496196	-0.222374	0.0489435
ENSMUSG00000028551	Cdkn2c	cyclin dependent kinase inhibitor 2C [Source:MGI Symbol;Acc:MGI:105388]	179.574	26.0544	2.19972e-06	5.06212e-05	0.239781	0.0777155	0.388555	0.0760337
ENSMUSG00000034343	Ube2f	ubiquitin-conjugating enzyme E2F (putative) [Source:MGI Symbol;Acc:MGI:1915171]	594.083	26.041	2.21443e-06	5.08957e-05	-0.229386	0.0965393	-0.489949	0.0964735
ENSMUSG00000027204	Fbn1	fibrillin 1 [Source:MGI Symbol;Acc:MGI:95489]	674.603	26.0114	2.24746e-06	5.159e-05	-0.146202	0.0951758	0.298564	0.0945923
ENSMUSG00000042605	Atxn2	ataxin 2 [Source:MGI Symbol;Acc:MGI:1277223]	729.578	25.9864	2.27576e-06	5.21257e-05	-0.25187	0.0753646	-0.377036	0.0751798
ENSMUSG00000068758	Il3ra	interleukin 3 receptor, alpha chain [Source:MGI Symbol;Acc:MGI:96553]	72.387	25.9857	2.2765e-06	5.21257e-05	0.427005	0.141884	0.711994	0.139143
ENSMUSG00000024885	Aldh3b1	aldehyde dehydrogenase 3 family, member B1 [Source:MGI Symbol;Acc:MGI:1914939]	195.215	25.9735	2.29044e-06	5.23792e-05	0.35952	0.105124	0.531468	0.104064
ENSMUSG00000037933	Bicd2	BICD cargo adaptor 2 [Source:MGI Symbol;Acc:MGI:1924145]	383.969	25.9693	2.29531e-06	5.24248e-05	-0.257549	0.0624166	-0.291658	0.0617724
ENSMUSG00000117239	Gpr31c	G protein-coupled receptor 31, D17Leh66c region [Source:MGI Symbol;Acc:MGI:1354371]	28.8846	25.965	2.30022e-06	5.24714e-05	0.498846	0.223616	1.08461	0.217171
ENSMUSG00000036686	Cc2d1a	coiled-coil and C2 domain containing 1A [Source:MGI Symbol;Acc:MGI:2384831]	605.763	25.9559	2.31077e-06	5.26463e-05	0.206145	0.0487375	0.230992	0.048197
ENSMUSG00000032737	Inppl1	inositol polyphosphate phosphatase-like 1 [Source:MGI Symbol;Acc:MGI:1333787]	1582.85	25.9432	2.3254e-06	5.29136e-05	-0.205599	0.0585665	-0.290631	0.0584229
ENSMUSG00000024150	Mcfd2	multiple coagulation factor deficiency 2 [Source:MGI Symbol;Acc:MGI:2183439]	900.975	25.9114	2.36271e-06	5.36958e-05	-0.153638	0.0592394	-0.299853	0.0590803
ENSMUSG00000029605	Oas1b	2'-5' oligoadenylate synthetase 1B [Source:MGI Symbol;Acc:MGI:97430]	88.8245	25.8936	2.38383e-06	5.41084e-05	0.336037	0.159261	0.784885	0.156759
ENSMUSG00000062563	Cys1	cystin 1 [Source:MGI Symbol;Acc:MGI:2177632]	98.6488	25.8792	2.40111e-06	5.44332e-05	0.183212	0.157218	-0.560649	0.158796
ENSMUSG00000048897	Zfp710	zinc finger protein 710 [Source:MGI Symbol;Acc:MGI:1921747]	554.396	25.8759	2.40501e-06	5.44539e-05	-0.357203	0.0750853	-0.29877	0.0745945
ENSMUSG00000055730	Ces2a	carboxylesterase 2A [Source:MGI Symbol;Acc:MGI:2142491]	4764.55	25.8711	2.41079e-06	5.45173e-05	-0.0233858	0.138256	-0.612725	0.138279
ENSMUSG00000033880	Lgals3bp	lectin, galactoside-binding, soluble, 3 binding protein [Source:MGI Symbol;Acc:MGI:99554]	4951.09	25.8612	2.42274e-06	5.47199e-05	0.349814	0.102706	0.525229	0.102661
ENSMUSG00000021286	Zfyve21	zinc finger, FYVE domain containing 21 [Source:MGI Symbol;Acc:MGI:1915770]	297.269	25.8558	2.42927e-06	5.47996e-05	-0.0293118	0.0813964	-0.361541	0.0813041
ENSMUSG00000064120	Mocs1	molybdenum cofactor synthesis 1 [Source:MGI Symbol;Acc:MGI:1928904]	252.194	25.8389	2.44987e-06	5.51962e-05	0.236002	0.069841	0.349065	0.0688558
ENSMUSG00000020484	Xbp1	X-box binding protein 1 [Source:MGI Symbol;Acc:MGI:98970]	2444.33	25.833	2.45713e-06	5.52914e-05	-0.29285	0.0681488	-0.308899	0.0680543
ENSMUSG00000034981	Parm1	prostate androgen-regulated mucin-like protein 1 [Source:MGI Symbol;Acc:MGI:2443349]	2960.24	25.8112	2.48404e-06	5.58283e-05	-0.286823	0.0780481	-0.381061	0.0779992
ENSMUSG00000003731	Kpna6	karyopherin (importin) alpha 6 [Source:MGI Symbol;Acc:MGI:1100836]	1015.56	25.7677	2.53875e-06	5.69178e-05	-0.22492	0.0476998	-0.194249	0.047368
ENSMUSG00000026683	Nuf2	NUF2, NDC80 kinetochore complex component [Source:MGI Symbol;Acc:MGI:1914227]	166.991	25.7679	2.53841e-06	5.69178e-05	0.247902	0.10085	0.501646	0.0993083
ENSMUSG00000027424	Mgme1	mitochondrial genome maintenance exonuclease 1 [Source:MGI Symbol;Acc:MGI:1921778]	152.023	25.7378	2.57699e-06	5.77043e-05	-0.291128	0.0709109	-0.32857	0.0695096
ENSMUSG00000030579	Tyrobp	TYRO protein tyrosine kinase binding protein [Source:MGI Symbol;Acc:MGI:1277211]	178.375	25.7351	2.58044e-06	5.77108e-05	0.165488	0.147795	0.684741	0.146288
ENSMUSG00000042810	Krba1	KRAB-A domain containing 1 [Source:MGI Symbol;Acc:MGI:1925077]	314.861	25.7134	2.60863e-06	5.827e-05	0.377763	0.0760118	0.154552	0.0757569
ENSMUSG00000006676	Usp19	ubiquitin specific peptidase 19 [Source:MGI Symbol;Acc:MGI:1918722]	1580.17	25.7064	2.61776e-06	5.84025e-05	-0.236508	0.0524421	-0.226785	0.0522242
ENSMUSG00000031987	Egln1	egl-9 family hypoxia-inducible factor 1 [Source:MGI Symbol;Acc:MGI:1932286]	720.975	25.6841	2.64708e-06	5.89847e-05	-0.169852	0.0497324	-0.246217	0.049385
ENSMUSG00000027635	Dsn1	DSN1 homolog, MIS12 kinetochore complex component [Source:MGI Symbol;Acc:MGI:1914184]	94.8358	25.6312	2.71797e-06	6.04907e-05	0.234778	0.105051	0.510535	0.102347
ENSMUSG00000046324	Ermp1	endoplasmic reticulum metallopeptidase 1 [Source:MGI Symbol;Acc:MGI:106250]	1882.66	25.6263	2.72475e-06	6.05676e-05	-0.247377	0.0786772	-0.393644	0.0786178
ENSMUSG00000026991	Pkp4	plakophilin 4 [Source:MGI Symbol;Acc:MGI:109281]	971.989	25.5789	2.79005e-06	6.19438e-05	-0.182	0.0454329	-0.214312	0.0451037
ENSMUSG00000001229	Dpp9	dipeptidylpeptidase 9 [Source:MGI Symbol;Acc:MGI:2443967]	811.819	25.5523	2.82741e-06	6.26972e-05	-0.238311	0.0577217	-0.267341	0.0574165
ENSMUSG00000043932	Klri2	killer cell lectin-like receptor family I member 2 [Source:MGI Symbol;Acc:MGI:2443965]	16.0842	25.5068	2.89246e-06	6.40618e-05	0.333772	0.239363	1.05611	0.226959
ENSMUSG00000026202	Tuba4a	tubulin, alpha 4A [Source:MGI Symbol;Acc:MGI:1095410]	1094.73	25.4776	2.93505e-06	6.49264e-05	-0.305723	0.108507	-0.545054	0.108482
ENSMUSG00000022571	Pycrl	pyrroline-5-carboxylate reductase-like [Source:MGI Symbol;Acc:MGI:1913444]	463.781	25.4702	2.94596e-06	6.50803e-05	-0.110947	0.074066	-0.359817	0.0739575
ENSMUSG00000024778	Fas	Fas (TNF receptor superfamily member 6) [Source:MGI Symbol;Acc:MGI:95484]	152.782	25.468	2.94913e-06	6.50803e-05	0.244541	0.109377	0.537078	0.107646
ENSMUSG00000022742	Cpox	coproporphyrinogen oxidase [Source:MGI Symbol;Acc:MGI:104841]	407.628	25.4454	2.9826e-06	6.57396e-05	-0.219236	0.0528753	-0.243303	0.052175
ENSMUSG00000028778	Hcrtr1	hypocretin (orexin) receptor 1 [Source:MGI Symbol;Acc:MGI:2385650]	35.4005	25.4331	3.00102e-06	6.60658e-05	0.156653	0.229615	0.982087	0.222387
ENSMUSG00000020493	Prr11	proline rich 11 [Source:MGI Symbol;Acc:MGI:2444496]	152.601	25.3453	3.13576e-06	6.8949e-05	-0.0682807	0.0784296	0.269552	0.0758101
ENSMUSG00000025980	Hspd1	heat shock protein 1 (chaperonin) [Source:MGI Symbol;Acc:MGI:96242]	5162.64	25.3254	3.1671e-06	6.95544e-05	-0.26715	0.0984954	-0.493468	0.0984873
ENSMUSG00000030747	Dgat2	diacylglycerol O-acyltransferase 2 [Source:MGI Symbol;Acc:MGI:1915050]	1243.15	25.317	3.18038e-06	6.97622e-05	0.0639638	0.161737	-0.658213	0.161853
ENSMUSG00000034487	Poglut3	protein O-glucosyltransferase 3 [Source:MGI Symbol;Acc:MGI:1923765]	248.369	25.297	3.21245e-06	7.03813e-05	-0.308031	0.0656932	-0.261383	0.0646733
ENSMUSG00000035342	Lzts2	leucine zipper, putative tumor suppressor 2 [Source:MGI Symbol;Acc:MGI:2385095]	934.875	25.2752	3.24763e-06	7.10667e-05	-0.328451	0.079874	-0.36531	0.0796876
ENSMUSG00000031706	Rfx1	regulatory factor X, 1 (influences HLA class II expression) [Source:MGI Symbol;Acc:MGI:105982]	464.226	25.2692	3.25734e-06	7.11089e-05	-0.213401	0.058028	-0.279472	0.0575475
ENSMUSG00000074748	Atxn7l3b	ataxin 7-like 3B [Source:MGI Symbol;Acc:MGI:1914971]	1323.21	25.2703	3.25555e-06	7.11089e-05	-0.132101	0.0351085	-0.168464	0.0348063
ENSMUSG00000068922	Msto1	misato 1, mitochondrial distribution and morphology regulator [Source:MGI Symbol;Acc:MGI:2385175]	204.295	25.2646	3.26485e-06	7.11879e-05	0.264847	0.05544	0.221773	0.0542879
ENSMUSG00000022634	Yaf2	YY1 associated factor 2 [Source:MGI Symbol;Acc:MGI:1914307]	193.717	25.233	3.31688e-06	7.22361e-05	0.110308	0.0594066	-0.16467	0.0591764
ENSMUSG00000079017	Ifi27l2a	interferon, alpha-inducible protein 27 like 2A [Source:MGI Symbol;Acc:MGI:1924183]	243.182	25.2288	3.32374e-06	7.22992e-05	0.32225	0.161918	0.792918	0.161011
ENSMUSG00000028718	Stil	Scl/Tal1 interrupting locus [Source:MGI Symbol;Acc:MGI:107477]	134.454	25.2211	3.3367e-06	7.24949e-05	-0.00335997	0.0984929	0.392945	0.0961244
ENSMUSG00000027378	Nphp1	nephronophthisis 1 (juvenile) homolog (human) [Source:MGI Symbol;Acc:MGI:1858233]	99.1095	25.2158	3.34544e-06	7.25984e-05	0.315725	0.115931	0.569967	0.113397
ENSMUSG00000056220	Pla2g4a	phospholipase A2, group IVA (cytosolic, calcium-dependent) [Source:MGI Symbol;Acc:MGI:1195256]	537.751	25.1975	3.37622e-06	7.31795e-05	0.104677	0.0711874	0.336753	0.0704813
ENSMUSG00000026622	Nek2	NIMA (never in mitosis gene a)-related expressed kinase 2 [Source:MGI Symbol;Acc:MGI:109359]	177.201	25.189	3.39067e-06	7.33187e-05	0.213136	0.099621	0.48451	0.0980428
ENSMUSG00000110797	Nek2	NIMA (never in mitosis gene a)-related expressed kinase 2 [Source:MGI Symbol;Acc:MGI:109359]	177.201	25.189	3.39067e-06	7.33187e-05	0.213136	0.099621	0.48451	0.0980428
ENSMUSG00000009079	Ewsr1	Ewing sarcoma breakpoint region 1 [Source:MGI Symbol;Acc:MGI:99960]	2900.7	25.1278	3.49599e-06	7.54008e-05	0.174614	0.0435106	0.207825	0.0433796
ENSMUSG00000031381	Piga	phosphatidylinositol glycan anchor biosynthesis, class A [Source:MGI Symbol;Acc:MGI:99461]	367.924	25.1259	3.49934e-06	7.54008e-05	-0.330888	0.068786	-0.252956	0.0680279
ENSMUSG00000036022	Fam122b	family with sequence similarity 122, member B [Source:MGI Symbol;Acc:MGI:1926005]	138.011	25.1281	3.49543e-06	7.54008e-05	0.122839	0.0741538	0.344586	0.0717929
ENSMUSG00000026955	Sapcd2	suppressor APC domain containing 2 [Source:MGI Symbol;Acc:MGI:1919330]	69.6075	25.113	3.52198e-06	7.57994e-05	0.0871523	0.135679	0.583314	0.132234
ENSMUSG00000030706	Mrpl48	mitochondrial ribosomal protein L48 [Source:MGI Symbol;Acc:MGI:1289321]	372.816	25.1086	3.52973e-06	7.58767e-05	0.319484	0.0643275	0.2263	0.0638241
ENSMUSG00000079491	H2-T10	histocompatibility 2, T region locus 10 [Source:MGI Symbol;Acc:MGI:95942]	71.7465	25.08	3.5806e-06	7.68798e-05	0.303018	0.213593	0.995412	0.210472
ENSMUSG00000029371	Cxcl5	chemokine (C-X-C motif) ligand 5 [Source:MGI Symbol;Acc:MGI:1096868]	5.63534	25.0769	3.586e-06	7.69054e-05	-0.0730293	0.416686	1.42381	0.377398
ENSMUSG00000020634	Ubxn2a	UBX domain protein 2A [Source:MGI Symbol;Acc:MGI:2442310]	743.466	25.0518	3.63131e-06	7.77859e-05	-0.265832	0.0696745	-0.329483	0.069416
ENSMUSG00000038622	Med30	mediator complex subunit 30 [Source:MGI Symbol;Acc:MGI:1917040]	184.634	25.0293	3.67252e-06	7.85764e-05	0.36312	0.0785471	0.334703	0.077584
ENSMUSG00000035105	Egln3	egl-9 family hypoxia-inducible factor 3 [Source:MGI Symbol;Acc:MGI:1932288]	428.389	25.0135	3.70155e-06	7.908e-05	-0.153539	0.0781462	-0.384369	0.0779971
ENSMUSG00000044792	Isca1	iron-sulfur cluster assembly 1 [Source:MGI Symbol;Acc:MGI:1916296]	1110.75	25.0118	3.70471e-06	7.908e-05	-0.13512	0.0390601	-0.189914	0.03869
ENSMUSG00000042029	Ncapg2	non-SMC condensin II complex, subunit G2 [Source:MGI Symbol;Acc:MGI:1923294]	259.518	24.9944	3.73717e-06	7.95868e-05	0.388728	0.110335	0.547949	0.109523
ENSMUSG00000042826	Fgf11	fibroblast growth factor 11 [Source:MGI Symbol;Acc:MGI:109167]	111.901	24.9966	3.73306e-06	7.95868e-05	-0.407698	0.0974154	-0.433273	0.09595
ENSMUSG00000005087	Cd44	CD44 antigen [Source:MGI Symbol;Acc:MGI:88338]	1345.12	24.9704	3.78214e-06	8.04507e-05	-0.289301	0.100112	0.181105	0.0998149
ENSMUSG00000028150	Rorc	RAR-related orphan receptor gamma [Source:MGI Symbol;Acc:MGI:104856]	350.102	24.9577	3.8063e-06	8.08289e-05	0.134771	0.140118	-0.507584	0.140425
ENSMUSG00000052957	Gas1	growth arrest specific 1 [Source:MGI Symbol;Acc:MGI:95655]	330.244	24.9564	3.80876e-06	8.08289e-05	-0.411964	0.118782	-0.572923	0.118557
ENSMUSG00000059108	Ifitm6	interferon induced transmembrane protein 6 [Source:MGI Symbol;Acc:MGI:2686976]	12.9577	24.9528	3.81562e-06	8.08805e-05	0.439795	0.283102	1.2459	0.268955
ENSMUSG00000062861	Zfp28	zinc finger protein 28 [Source:MGI Symbol;Acc:MGI:99175]	68.3018	24.9475	3.82578e-06	8.10018e-05	0.669562	0.142005	0.601753	0.139978
ENSMUSG00000020653	Klf11	Kruppel-like factor 11 [Source:MGI Symbol;Acc:MGI:2653368]	160.082	24.9404	3.83941e-06	8.11963e-05	0.473927	0.0988296	0.395793	0.0980953
ENSMUSG00000079620	Muc4	mucin 4 [Source:MGI Symbol;Acc:MGI:2153525]	3010.32	24.9253	3.86855e-06	8.17182e-05	0.00952123	0.126749	0.525014	0.126642
ENSMUSG00000010045	Tmem115	transmembrane protein 115 [Source:MGI Symbol;Acc:MGI:1930765]	460.541	24.9106	3.89702e-06	8.22243e-05	-0.203512	0.0681162	-0.336392	0.067798
ENSMUSG00000041936	Agrn	agrin [Source:MGI Symbol;Acc:MGI:87961]	1022.61	24.9024	3.91308e-06	8.23847e-05	0.161954	0.0598537	0.297409	0.0594431
ENSMUSG00000042197	Zfp451	zinc finger protein 451 [Source:MGI Symbol;Acc:MGI:2137896]	254.393	24.9005	3.91682e-06	8.23847e-05	-0.320324	0.0662663	-0.237034	0.0651891
ENSMUSG00000043290	Zfp784	zinc finger protein 784 [Source:MGI Symbol;Acc:MGI:3606042]	90.0674	24.8998	3.91814e-06	8.23847e-05	0.517158	0.112794	0.48786	0.111432
ENSMUSG00000040054	Baz2a	bromodomain adjacent to zinc finger domain, 2A [Source:MGI Symbol;Acc:MGI:2151152]	1695.65	24.889	3.93933e-06	8.27349e-05	-0.259268	0.061504	-0.274353	0.0613546
ENSMUSG00000040147	Maob	monoamine oxidase B [Source:MGI Symbol;Acc:MGI:96916]	414.706	24.885	3.9473e-06	8.28072e-05	-0.00581173	0.120629	-0.515033	0.120836
ENSMUSG00000024679	Ms4a6d	membrane-spanning 4-domains, subfamily A, member 6D [Source:MGI Symbol;Acc:MGI:1916024]	60.9905	24.8823	3.9526e-06	8.28232e-05	0.0447541	0.220248	0.89744	0.215851
ENSMUSG00000021190	Lgmn	legumain [Source:MGI Symbol;Acc:MGI:1330838]	1322.43	24.8646	3.98765e-06	8.33749e-05	0.0661803	0.0833588	0.374553	0.0830784
ENSMUSG00000022657	Cd96	CD96 antigen [Source:MGI Symbol;Acc:MGI:1934368]	34.7829	24.8632	3.99052e-06	8.33749e-05	0.34219	0.196971	0.908961	0.19095
ENSMUSG00000038612	Mcl1	myeloid cell leukemia sequence 1 [Source:MGI Symbol;Acc:MGI:101769]	3798.6	24.8621	3.99262e-06	8.33749e-05	-0.136331	0.0496865	-0.246989	0.0496293
ENSMUSG00000038527	C1rl	complement component 1, r subcomponent-like [Source:MGI Symbol;Acc:MGI:2660692]	40.7191	24.8476	4.02176e-06	8.38876e-05	0.27079	0.15227	0.700392	0.146818
ENSMUSG00000029859	Epha1	Eph receptor A1 [Source:MGI Symbol;Acc:MGI:107381]	703.257	24.8428	4.0314e-06	8.39928e-05	-0.115722	0.0922497	-0.438152	0.0922649
ENSMUSG00000031197	Vbp1	von Hippel-Lindau binding protein 1 [Source:MGI Symbol;Acc:MGI:1333804]	427.964	24.8393	4.03854e-06	8.40459e-05	0.225992	0.0488492	0.203085	0.0482063
ENSMUSG00000026927	Entr1	endosome associated trafficking regulator 1 [Source:MGI Symbol;Acc:MGI:1915362]	858.891	24.8256	4.06619e-06	8.4525e-05	-0.0776183	0.0449929	-0.216989	0.0447443
ENSMUSG00000057137	Tmem140	transmembrane protein 140 [Source:MGI Symbol;Acc:MGI:1915737]	367.83	24.8134	4.0911e-06	8.4946e-05	0.170491	0.140842	0.652287	0.140062
ENSMUSG00000057778	Cyb5d2	cytochrome b5 domain containing 2 [Source:MGI Symbol;Acc:MGI:2684848]	102.306	24.7968	4.12521e-06	8.55571e-05	-0.330527	0.0781658	-0.341779	0.0760736
ENSMUSG00000078954	Arhgap8	Rho GTPase activating protein 8 [Source:MGI Symbol;Acc:MGI:1920417]	82.7762	24.7892	4.14089e-06	8.5785e-05	0.0568523	0.128501	0.537944	0.124738
ENSMUSG00000059883	Irak4	interleukin-1 receptor-associated kinase 4 [Source:MGI Symbol;Acc:MGI:2182474]	537.637	24.7596	4.20253e-06	8.69633e-05	-0.175135	0.0680188	-0.336577	0.0677855
ENSMUSG00000036073	Galt	galactose-1-phosphate uridyl transferase [Source:MGI Symbol;Acc:MGI:95638]	298.538	24.7448	4.23375e-06	8.75102e-05	0.223383	0.050908	0.223417	0.0499608
ENSMUSG00000029326	Enoph1	enolase-phosphatase 1 [Source:MGI Symbol;Acc:MGI:1915120]	275.113	24.7298	4.26568e-06	8.79713e-05	-0.226818	0.0651763	-0.313605	0.0645549
ENSMUSG00000039182	AW209491	expressed sequence AW209491 [Source:MGI Symbol;Acc:MGI:2145422]	126.628	24.7318	4.26136e-06	8.79713e-05	-0.185391	0.0797072	-0.390905	0.0789376
ENSMUSG00000028657	Ppt1	palmitoyl-protein thioesterase 1 [Source:MGI Symbol;Acc:MGI:1298204]	677.865	24.7025	4.32443e-06	8.90824e-05	0.173663	0.057081	0.281745	0.0565549
ENSMUSG00000028034	Fubp1	far upstream element (FUSE) binding protein 1 [Source:MGI Symbol;Acc:MGI:1196294]	1393.12	24.6931	4.34461e-06	8.93972e-05	-0.321724	0.0906345	-0.433651	0.0905215
ENSMUSG00000039699	Batf2	basic leucine zipper transcription factor, ATF-like 2 [Source:MGI Symbol;Acc:MGI:1921731]	306.785	24.6794	4.37463e-06	8.99137e-05	-0.133696	0.165214	0.584466	0.164192
ENSMUSG00000048899	Rimkla	ribosomal modification protein rimK-like family member A [Source:MGI Symbol;Acc:MGI:3040686]	52.055	24.671	4.39291e-06	9.01879e-05	0.119351	0.171387	-0.650622	0.171987
ENSMUSG00000032456	Nmnat3	nicotinamide nucleotide adenylyltransferase 3 [Source:MGI Symbol;Acc:MGI:1921330]	87.8659	24.6382	4.46556e-06	9.15685e-05	0.432997	0.094232	0.397281	0.0926538
ENSMUSG00000083282	Ctsf	cathepsin F [Source:MGI Symbol;Acc:MGI:1861434]	207.953	24.6362	4.47018e-06	9.15685e-05	0.387037	0.109074	-0.0899145	0.109104
ENSMUSG00000056592	Zfp658	zinc finger protein 658 [Source:MGI Symbol;Acc:MGI:2652821]	39.7943	24.6158	4.51598e-06	9.24031e-05	-0.487326	0.118207	-0.521001	0.114711
ENSMUSG00000022177	Haus4	HAUS augmin-like complex, subunit 4 [Source:MGI Symbol;Acc:MGI:1261794]	176.311	24.6118	4.52491e-06	9.24822e-05	0.259771	0.0865942	0.424695	0.0854586
ENSMUSG00000030374	Strn4	striatin, calmodulin binding protein 4 [Source:MGI Symbol;Acc:MGI:2142346]	1070.34	24.6024	4.5463e-06	9.28156e-05	-0.171614	0.0425285	-0.194762	0.0422187
ENSMUSG00000055493	Epm2a	epilepsy, progressive myoclonic epilepsy, type 2 gene alpha [Source:MGI Symbol;Acc:MGI:1341085]	30.9633	24.5684	4.62424e-06	9.43014e-05	0.81085	0.179631	0.78779	0.177686
ENSMUSG00000044827	Tlr1	toll-like receptor 1 [Source:MGI Symbol;Acc:MGI:1341295]	1190.58	24.5645	4.63316e-06	9.4378e-05	0.2757	0.0777174	0.381581	0.0775175
ENSMUSG00000039660	Spout1	SPOUT domain containing methyltransferase 1 [Source:MGI Symbol;Acc:MGI:106544]	229.615	24.5571	4.65054e-06	9.46266e-05	-0.212582	0.0587809	-0.278214	0.0577655
ENSMUSG00000038305	Spats2l	spermatogenesis associated, serine-rich 2-like [Source:MGI Symbol;Acc:MGI:1914448]	216.881	24.5457	4.67697e-06	9.50585e-05	-0.0188126	0.176585	0.70658	0.175056
ENSMUSG00000027433	Xrn2	5'-3' exoribonuclease 2 [Source:MGI Symbol;Acc:MGI:894687]	982.12	24.5381	4.69493e-06	9.53175e-05	0.376523	0.0762993	0.174726	0.0761224
ENSMUSG00000041481	Serpina3g	serine (or cysteine) peptidase inhibitor, clade A, member 3G [Source:MGI Symbol;Acc:MGI:105046]	171.14	24.5023	4.77951e-06	9.69269e-05	0.392566	0.28228	1.31408	0.280934
ENSMUSG00000028255	Clca1	chloride channel accessory 1 [Source:MGI Symbol;Acc:MGI:1346342]	26576.9	24.4991	4.78727e-06	9.69768e-05	-0.439179	0.178894	0.404578	0.17888
ENSMUSG00000055612	Cdca7	cell division cycle associated 7 [Source:MGI Symbol;Acc:MGI:1914203]	589.405	24.4744	4.84676e-06	9.80731e-05	-0.286593	0.058457	-0.182206	0.0579083
ENSMUSG00000026584	Scyl3	SCY1-like 3 (S. cerevisiae) [Source:MGI Symbol;Acc:MGI:1921385]	422.798	24.4561	4.89127e-06	9.88643e-05	0.236623	0.0506458	0.203391	0.0500323
ENSMUSG00000020897	Aurkb	aurora kinase B [Source:MGI Symbol;Acc:MGI:107168]	253.682	24.4498	4.90677e-06	9.90679e-05	0.101004	0.10732	0.478434	0.106202
ENSMUSG00000026576	Atp1b1	ATPase, Na+/K+ transporting, beta 1 polypeptide [Source:MGI Symbol;Acc:MGI:88108]	14481.1	24.4446	4.91951e-06	9.91062e-05	-0.0937138	0.0535793	-0.258766	0.0535705
ENSMUSG00000040557	Mettl27	methyltransferase like 27 [Source:MGI Symbol;Acc:MGI:1933146]	214.481	24.4458	4.91666e-06	9.91062e-05	0.36815	0.0806971	0.343115	0.0799739
ENSMUSG00000095134	Mid1-ps1	midline 1, pseudogene 1 [Source:MGI Symbol;Acc:MGI:5780070]	13.0406	24.4279	4.96087e-06	9.98294e-05	-3.85489	0.795343	-2.33634	0.765505
ENSMUSG00000025925	Terf1	telomeric repeat binding factor 1 [Source:MGI Symbol;Acc:MGI:109634]	209.528	24.4227	4.97375e-06	9.99785e-05	0.323934	0.0815652	0.382386	0.080628
ENSMUSG00000010054	Tusc2	tumor suppressor 2, mitochondrial calcium regulator [Source:MGI Symbol;Acc:MGI:1931086]	534.847	24.4162	4.98982e-06	0.000100191	-0.134712	0.083234	-0.400174	0.0832234
ENSMUSG00000027001	Dusp19	dual specificity phosphatase 19 [Source:MGI Symbol;Acc:MGI:1915332]	114.898	24.4073	5.0121e-06	0.000100528	-0.295498	0.0719298	-0.318552	0.070028
ENSMUSG00000051969	Tlr11	toll-like receptor 11 [Source:MGI Symbol;Acc:MGI:3045226]	17.1211	24.3968	5.03845e-06	0.000100946	-0.0544593	0.236035	0.842213	0.220691
ENSMUSG00000016541	Atxn10	ataxin 10 [Source:MGI Symbol;Acc:MGI:1859293]	411.986	24.3901	5.05538e-06	0.000101174	0.25335	0.052734	0.19644	0.0521592
ENSMUSG00000036905	C1qb	complement component 1, q subcomponent, beta polypeptide [Source:MGI Symbol;Acc:MGI:88224]	566.294	24.3841	5.0706e-06	0.000101368	0.102292	0.130789	0.577981	0.130286
ENSMUSG00000022565	Plec	plectin [Source:MGI Symbol;Acc:MGI:1277961]	6242.85	24.363	5.12432e-06	0.00010233	-0.272245	0.0949122	-0.466058	0.0949017
ENSMUSG00000025163	Cd7	CD7 antigen [Source:MGI Symbol;Acc:MGI:88344]	103.33	24.2976	5.29475e-06	0.000105617	-0.100696	0.155826	0.556281	0.152913
ENSMUSG00000006494	Pdk1	pyruvate dehydrogenase kinase, isoenzyme 1 [Source:MGI Symbol;Acc:MGI:1926119]	767.675	24.2706	5.36662e-06	0.000106934	0.231555	0.0885037	0.436786	0.0881773
ENSMUSG00000041124	Msantd4	Myb/SANT-like DNA-binding domain containing 4 with coiled-coils [Source:MGI Symbol;Acc:MGI:1925350]	483.337	24.2498	5.42279e-06	0.000107936	-0.144798	0.0439233	-0.210687	0.0433053
ENSMUSG00000027296	Itpka	inositol 1,4,5-trisphosphate 3-kinase A [Source:MGI Symbol;Acc:MGI:1333822]	124.695	24.2446	5.43683e-06	0.000108098	0.178654	0.121403	0.557638	0.119258
ENSMUSG00000034757	Tmub2	transmembrane and ubiquitin-like domain containing 2 [Source:MGI Symbol;Acc:MGI:1919303]	645.03	24.2206	5.50244e-06	0.000109283	0.149489	0.048791	0.23761	0.048257
ENSMUSG00000107705	Gm45062	predicted gene 45062 [Source:MGI Symbol;Acc:MGI:5753638]	184.99	24.2027	5.55205e-06	0.000110149	0.557304	0.147048	0.714355	0.146278
ENSMUSG00000015697	Setdb1	SET domain, bifurcated 1 [Source:MGI Symbol;Acc:MGI:1934229]	585.63	24.1709	5.64113e-06	0.000111795	-0.163208	0.0381648	-0.163941	0.037425
ENSMUSG00000034729	Mrps10	mitochondrial ribosomal protein S10 [Source:MGI Symbol;Acc:MGI:1928139]	156.877	24.166	5.65493e-06	0.000111826	0.370749	0.0782519	0.301136	0.0772201
ENSMUSG00000116070	Mrps10	mitochondrial ribosomal protein S10 [Source:MGI Symbol;Acc:MGI:1928139]	156.877	24.166	5.65493e-06	0.000111826	0.370749	0.0782519	0.301136	0.0772201
ENSMUSG00000026116	Tmem131	transmembrane protein 131 [Source:MGI Symbol;Acc:MGI:1927110]	1762.61	24.1328	5.74949e-06	0.000113573	-0.263098	0.060982	-0.25868	0.0608285
ENSMUSG00000073490	Ifi207	interferon activated gene 207 [Source:MGI Symbol;Acc:MGI:2138302]	79.9251	24.125	5.77204e-06	0.000113895	-0.0459021	0.153214	0.571589	0.149507
ENSMUSG00000020334	Slc22a4	solute carrier family 22 (organic cation transporter), member 4 [Source:MGI Symbol;Acc:MGI:1353479]	62.9216	24.1168	5.79568e-06	0.00011403	0.287233	0.200801	-0.649411	0.203295
ENSMUSG00000048486	Fitm2	fat storage-inducing transmembrane protein 2 [Source:MGI Symbol;Acc:MGI:2444508]	324.415	24.1169	5.79528e-06	0.00011403	-0.17383	0.089675	-0.434566	0.0895763
ENSMUSG00000060615	Ang4	angiogenin, ribonuclease A family, member 4 [Source:MGI Symbol;Acc:MGI:2656551]	1470.58	24.1161	5.79761e-06	0.00011403	-0.836823	0.491883	1.51094	0.491607
ENSMUSG00000049922	Slc35c1	solute carrier family 35, member C1 [Source:MGI Symbol;Acc:MGI:2443301]	3074.81	24.1035	5.83438e-06	0.00011463	-0.295995	0.06737	-0.27866	0.0672872
ENSMUSG00000028785	Hpca	hippocalcin [Source:MGI Symbol;Acc:MGI:1336200]	26.3475	24.0997	5.84534e-06	0.000114722	-0.6313	0.148832	-0.620253	0.143845
ENSMUSG00000021400	Wrnip1	Werner helicase interacting protein 1 [Source:MGI Symbol;Acc:MGI:1926153]	464.533	24.0912	5.87036e-06	0.000115061	-0.250933	0.0549482	-0.214685	0.0543351
ENSMUSG00000060771	Tsga10	testis specific 10 [Source:MGI Symbol;Acc:MGI:2685063]	98.7042	24.0895	5.8752e-06	0.000115061	-0.17433	0.124046	-0.591511	0.124592
ENSMUSG00000033382	Trappc8	trafficking protein particle complex 8 [Source:MGI Symbol;Acc:MGI:2443008]	849.755	24.0824	5.89619e-06	0.000115348	-0.183807	0.043335	-0.187429	0.0429104
ENSMUSG00000028550	Atg4c	autophagy related 4C, cysteine peptidase [Source:MGI Symbol;Acc:MGI:2651854]	201.544	24.0714	5.92861e-06	0.000115858	-0.200547	0.0637063	-0.306131	0.0628466
ENSMUSG00000028068	Iqgap3	IQ motif containing GTPase activating protein 3 [Source:MGI Symbol;Acc:MGI:3028642]	253.365	24.0308	6.0503e-06	0.000117984	0.0883278	0.102605	0.449382	0.1014
ENSMUSG00000059669	Taf1b	TATA-box binding protein associated factor, RNA polymerase I, B [Source:MGI Symbol;Acc:MGI:109577]	113.396	24.0327	6.04444e-06	0.000117984	0.382173	0.0903448	0.403044	0.0890338
ENSMUSG00000038121	Fam210a	family with sequence similarity 210, member A [Source:MGI Symbol;Acc:MGI:1914000]	495.487	24.0222	6.07634e-06	0.000118366	-0.345551	0.086715	-0.387856	0.0863573
ENSMUSG00000023247	Guca2a	guanylate cyclase activator 2a (guanylin) [Source:MGI Symbol;Acc:MGI:102738]	13607	24.0199	6.08326e-06	0.000118374	0.143107	0.0703127	-0.182253	0.0703133
ENSMUSG00000026187	Xrcc5	X-ray repair complementing defective repair in Chinese hamster cells 5 [Source:MGI Symbol;Acc:MGI:104517]	227.098	23.9987	6.14813e-06	0.000119509	0.229716	0.0489669	0.0790641	0.0481655
ENSMUSG00000005958	Ephb3	Eph receptor B3 [Source:MGI Symbol;Acc:MGI:104770]	329.45	23.9862	6.18679e-06	0.000120133	-0.300961	0.103283	0.172146	0.102028
ENSMUSG00000040296	Ddx58	DEAD (Asp-Glu-Ala-Asp) box polypeptide 58 [Source:MGI Symbol;Acc:MGI:2442858]	542.35	23.9675	6.24483e-06	0.000121131	0.124207	0.100077	0.456756	0.0994562
ENSMUSG00000031434	Morc4	microrchidia 4 [Source:MGI Symbol;Acc:MGI:1922996]	96.7204	23.9587	6.27228e-06	0.000121535	-0.629481	0.132358	-0.439448	0.130377
ENSMUSG00000095007	Igkv12-41	immunoglobulin kappa chain variable 12-41 [Source:MGI Symbol;Acc:MGI:4439772]	145.251	23.9484	6.3049e-06	0.000122037	-1.46114	0.504166	-2.44424	0.505069
ENSMUSG00000040842	Szrd1	SUZ RNA binding domain containing 1 [Source:MGI Symbol;Acc:MGI:1098672]	1390.38	23.9457	6.31339e-06	0.000122072	-0.221746	0.0611027	-0.286246	0.0609443
ENSMUSG00000063019	Manbal	mannosidase, beta A, lysosomal-like [Source:MGI Symbol;Acc:MGI:1916411]	227.981	23.9394	6.33338e-06	0.000122329	0.295173	0.0613324	0.215067	0.0605051
ENSMUSG00000037022	Mmaa	methylmalonic aciduria (cobalamin deficiency) type A [Source:MGI Symbol;Acc:MGI:1923805]	274.568	23.9346	6.34835e-06	0.000122365	-0.056792	0.0712598	-0.318277	0.0710207
ENSMUSG00000090035	Galnt4	polypeptide N-acetylgalactosaminyltransferase 4 [Source:MGI Symbol;Acc:MGI:894692]	2828.09	23.9345	6.34862e-06	0.000122365	-0.313869	0.0760301	-0.331464	0.075955
ENSMUSG00000041769	Ppp2r2d	protein phosphatase 2, regulatory subunit B, delta [Source:MGI Symbol;Acc:MGI:1289252]	456.482	23.9208	6.39248e-06	0.00012308	0.249742	0.0522555	0.189368	0.0517571
ENSMUSG00000029723	Tsc22d4	TSC22 domain family, member 4 [Source:MGI Symbol;Acc:MGI:1926079]	1391.47	23.9117	6.4214e-06	0.000123473	-0.155461	0.0622959	-0.303138	0.0621438
ENSMUSG00000044719	E230025N22Rik	Riken cDNA E230025N22 gene [Source:MGI Symbol;Acc:MGI:3687212]	53.2526	23.9102	6.42638e-06	0.000123473	0.360212	0.12141	0.574174	0.117708
ENSMUSG00000003778	Brd8	bromodomain containing 8 [Source:MGI Symbol;Acc:MGI:1925906]	791.781	23.8507	6.6203e-06	0.000127065	0.192117	0.0568154	0.273537	0.0563808
ENSMUSG00000031536	Polb	polymerase (DNA directed), beta [Source:MGI Symbol;Acc:MGI:97740]	270.378	23.8326	6.68078e-06	0.000128091	-0.0978512	0.0664745	-0.310702	0.0661146
ENSMUSG00000031775	Pllp	plasma membrane proteolipid [Source:MGI Symbol;Acc:MGI:1915051]	724.628	23.8143	6.74198e-06	0.000129129	-0.0855244	0.0791687	-0.363565	0.0791225
ENSMUSG00000033157	Abhd10	abhydrolase domain containing 10 [Source:MGI Symbol;Acc:MGI:2442422]	143.064	23.8082	6.76258e-06	0.000129388	0.325174	0.0814663	0.37236	0.0801184
ENSMUSG00000006398	Cdc20	cell division cycle 20 [Source:MGI Symbol;Acc:MGI:1859866]	390.164	23.8047	6.7745e-06	0.000129481	0.0935435	0.0890509	0.39745	0.088253
ENSMUSG00000023903	Mmp25	matrix metallopeptidase 25 [Source:MGI Symbol;Acc:MGI:2443938]	14.0389	23.7874	6.83318e-06	0.000130466	0.560669	0.268642	1.20854	0.257141
ENSMUSG00000024687	Osbp	oxysterol binding protein [Source:MGI Symbol;Acc:MGI:97447]	1311.46	23.7814	6.85369e-06	0.000130721	-0.139891	0.0451113	-0.217045	0.0449011
ENSMUSG00000040950	Mgl2	macrophage galactose N-acetyl-galactosamine specific lectin 2 [Source:MGI Symbol;Acc:MGI:2385729]	96.6306	23.7569	6.93832e-06	0.000132197	-0.177829	0.160326	0.515057	0.157516
ENSMUSG00000017167	Cntnap1	contactin associated protein-like 1 [Source:MGI Symbol;Acc:MGI:1858201]	325.541	23.7392	7.00008e-06	0.000133235	-0.424709	0.100596	-0.425413	0.100104
ENSMUSG00000016624	Phf21b	PHD finger protein 21B [Source:MGI Symbol;Acc:MGI:2443812]	120.954	23.735	7.01465e-06	0.000133373	-0.786861	0.166052	-0.229376	0.164494
ENSMUSG00000036885	Arhgef26	Rho guanine nucleotide exchange factor (GEF) 26 [Source:MGI Symbol;Acc:MGI:1918053]	292.285	23.719	7.07124e-06	0.000134309	-0.23982	0.0948663	-0.459896	0.0946241
ENSMUSG00000063897	CAAA01118383.1	dehydrogenase/reductase (SDR family) X chromosome [Source:NCBI gene;Acc:236082]	320.409	23.7046	7.122e-06	0.000135133	0.171764	0.0584743	0.279683	0.0573881
ENSMUSG00000029681	Bcl7b	B cell CLL/lymphoma 7B [Source:MGI Symbol;Acc:MGI:1332238]	362.731	23.7021	7.13095e-06	0.000135163	0.209417	0.0475673	0.0411986	0.0469829
ENSMUSG00000037628	Cdkn3	cyclin-dependent kinase inhibitor 3 [Source:MGI Symbol;Acc:MGI:1919641]	107.352	23.6443	7.34001e-06	0.000138981	0.430098	0.10477	0.472668	0.103305
ENSMUSG00000031858	Mau2	MAU2 sister chromatid cohesion factor [Source:MGI Symbol;Acc:MGI:1921799]	893.283	23.6296	7.39425e-06	0.000139863	-0.256748	0.0660847	-0.297552	0.0658065
ENSMUSG00000030423	Pop4	processing of precursor 4, ribonuclease P/MRP family, (S. cerevisiae) [Source:MGI Symbol;Acc:MGI:1913411]	206.074	23.6254	7.40978e-06	0.000139867	0.294148	0.0714211	0.319294	0.0704861
ENSMUSG00000049410	Zfp683	zinc finger protein 683 [Source:MGI Symbol;Acc:MGI:3650254]	4.95254	23.6267	7.40492e-06	0.000139867	-0.166602	0.369553	1.13373	0.324321
ENSMUSG00000074300	Smim31	small integral membrane protein 31 [Source:MGI Symbol;Acc:MGI:3039572]	545.208	23.6162	7.44417e-06	0.000140371	-0.334467	0.096292	-0.451078	0.0960756
ENSMUSG00000006411	Nectin4	nectin cell adhesion molecule 4 [Source:MGI Symbol;Acc:MGI:1918990]	33.151	23.5966	7.51718e-06	0.000141456	0.227347	0.189585	0.81845	0.182485
ENSMUSG00000032690	Oas2	2'-5' oligoadenylate synthetase 2 [Source:MGI Symbol;Acc:MGI:2180852]	230.206	23.5984	7.51068e-06	0.000141456	0.580094	0.226964	1.11907	0.226218
ENSMUSG00000019768	Esr1	estrogen receptor 1 (alpha) [Source:MGI Symbol;Acc:MGI:1352467]	45.0032	23.5806	7.57769e-06	0.000142448	0.019083	0.154256	0.592524	0.147826
ENSMUSG00000036718	Micall2	MICAL-like 2 [Source:MGI Symbol;Acc:MGI:2444818]	453.799	23.5612	7.65165e-06	0.000143691	-0.26097	0.0893625	-0.429819	0.0891965
ENSMUSG00000028522	Mier1	MEIR1 treanscription regulator [Source:MGI Symbol;Acc:MGI:1918398]	2754.01	23.5454	7.71211e-06	0.000144404	0.154842	0.0741719	0.355543	0.0740582
ENSMUSG00000028873	Cdca8	cell division cycle associated 8 [Source:MGI Symbol;Acc:MGI:1196274]	290.96	23.5451	7.71337e-06	0.000144404	0.189349	0.0787558	0.375963	0.0776886
ENSMUSG00000061859	Patj	PATJ, crumbs cell polarity complex component [Source:MGI Symbol;Acc:MGI:1277960]	857.252	23.5462	7.7091e-06	0.000144404	-0.092077	0.0515867	-0.24419	0.0513622
ENSMUSG00000044811	Cd300c2	CD300C molecule 2 [Source:MGI Symbol;Acc:MGI:2153249]	47.8677	23.5338	7.75713e-06	0.000144927	0.229322	0.18141	0.799993	0.176701
ENSMUSG00000056608	Chd9	chromodomain helicase DNA binding protein 9 [Source:MGI Symbol;Acc:MGI:1924001]	8248.64	23.5349	7.7527e-06	0.000144927	-0.0520271	0.0652886	-0.29092	0.0652797
ENSMUSG00000002307	Daxx	Fas death domain-associated protein [Source:MGI Symbol;Acc:MGI:1197015]	430.681	23.5281	7.77935e-06	0.000145193	0.184649	0.0952962	0.451566	0.0947273
ENSMUSG00000113890	Gm48368	predicted gene, 48368 [Source:MGI Symbol;Acc:MGI:6097839]	128.618	23.5247	7.79267e-06	0.000145294	-0.624012	0.129159	-0.32061	0.127114
ENSMUSG00000028669	Pithd1	PITH (C-terminal proteasome-interacting domain of thioredoxin-like) domain containing 1 [Source:MGI Symbol;Acc:MGI:1913443]	502.488	23.52	7.81092e-06	0.000145485	-0.169923	0.0704862	-0.340163	0.070332
ENSMUSG00000019487	Trip10	thyroid hormone receptor interactor 10 [Source:MGI Symbol;Acc:MGI:2146901]	736.133	23.4998	7.88995e-06	0.000146756	-0.172674	0.071268	-0.343908	0.071167
ENSMUSG00000070002	Ell	elongation factor RNA polymerase II [Source:MGI Symbol;Acc:MGI:109377]	583.892	23.4985	7.89522e-06	0.000146756	-0.120121	0.0631448	-0.300591	0.0629462
ENSMUSG00000098678	Mroh6	maestro heat-like repeat family member 6 [Source:MGI Symbol;Acc:MGI:5011755]	10.4819	23.4762	7.98393e-06	0.000148254	-0.557123	0.21857	-1.06983	0.222295
ENSMUSG00000043733	Ptpn11	protein tyrosine phosphatase, non-receptor type 11 [Source:MGI Symbol;Acc:MGI:99511]	1304.11	23.4728	7.99716e-06	0.000148349	-0.16663	0.0430264	-0.193815	0.0427298
ENSMUSG00000018923	Med11	mediator complex subunit 11 [Source:MGI Symbol;Acc:MGI:1913422]	150.777	23.4648	8.02923e-06	0.000148793	0.350231	0.0751719	0.284369	0.074093
ENSMUSG00000024843	Chka	choline kinase alpha [Source:MGI Symbol;Acc:MGI:107760]	411.269	23.444	8.11315e-06	0.000150044	-0.37323	0.101238	-0.463322	0.100978
ENSMUSG00000049866	Arl4c	ADP-ribosylation factor-like 4C [Source:MGI Symbol;Acc:MGI:2445172]	125.94	23.444	8.11317e-06	0.000150044	-0.0224376	0.165568	0.631888	0.163185
ENSMUSG00000021252	Erg28	ergosterol biosynthesis 28 [Source:MGI Symbol;Acc:MGI:1915571]	618.282	23.3931	8.32267e-06	0.000153608	0.275721	0.0568759	0.164165	0.0566161
ENSMUSG00000035914	Cd276	CD276 antigen [Source:MGI Symbol;Acc:MGI:2183926]	157.367	23.3943	8.31731e-06	0.000153608	-0.0311254	0.105968	0.392775	0.103731
ENSMUSG00000000532	Acvr1b	activin A receptor, type 1B [Source:MGI Symbol;Acc:MGI:1338944]	1671.51	23.3875	8.34602e-06	0.000153883	-0.117295	0.0700964	-0.330817	0.0700511
ENSMUSG00000046691	Chtf8	CTF8, chromosome transmission fidelity factor 8 [Source:MGI Symbol;Acc:MGI:2443370]	1057.65	23.3763	8.39275e-06	0.000154589	-0.190874	0.0571184	-0.269076	0.0568982
ENSMUSG00000001376	Vps50	VPS50 EARP/GARPII complex subunit [Source:MGI Symbol;Acc:MGI:1920538]	443.256	23.3368	8.56022e-06	0.000157515	0.251899	0.052544	0.115811	0.0521157
ENSMUSG00000028920	Fbxo42	F-box protein 42 [Source:MGI Symbol;Acc:MGI:1924992]	429.063	23.3203	8.63086e-06	0.000158655	-0.226141	0.0643474	-0.29818	0.0638771
ENSMUSG00000037622	Wdtc1	WD and tetratricopeptide repeats 1 [Source:MGI Symbol;Acc:MGI:2685541]	849.549	23.3036	8.70316e-06	0.000159823	-0.0993658	0.0762596	-0.351988	0.0761899
ENSMUSG00000021108	Prkch	protein kinase C, eta [Source:MGI Symbol;Acc:MGI:97600]	124.783	23.299	8.72358e-06	0.000159877	0.222213	0.108283	0.504409	0.106204
ENSMUSG00000032392	Parp16	poly (ADP-ribose) polymerase family, member 16 [Source:MGI Symbol;Acc:MGI:2446133]	177.404	23.2997	8.72025e-06	0.000159877	0.22372	0.085788	0.406431	0.0842196
ENSMUSG00000027641	Rbl1	RB transcriptional corepressor like 1 [Source:MGI Symbol;Acc:MGI:103300]	552.275	23.291	8.75831e-06	0.000160235	0.152314	0.0611873	0.292333	0.0605639
ENSMUSG00000062014	Gmfb	glia maturation factor, beta [Source:MGI Symbol;Acc:MGI:1927133]	1352.16	23.2905	8.76067e-06	0.000160235	0.0451043	0.0505795	-0.174979	0.0505172
ENSMUSG00000013160	Atp6v0d1	ATPase, H+ transporting, lysosomal V0 subunit D1 [Source:MGI Symbol;Acc:MGI:1201778]	1254.19	23.2871	8.77564e-06	0.000160349	-0.0215527	0.0441921	-0.188366	0.0440594
ENSMUSG00000002147	Stat6	signal transducer and activator of transcription 6 [Source:MGI Symbol;Acc:MGI:103034]	1561.09	23.2794	8.80912e-06	0.000160768	-0.202545	0.0509552	-0.224704	0.050768
ENSMUSG00000022652	Morc1	microrchidia 1 [Source:MGI Symbol;Acc:MGI:1316740]	16.3646	23.2758	8.82501e-06	0.000160768	0.373359	0.197471	0.871949	0.189175
ENSMUSG00000042428	Mgat3	mannoside acetylglucosaminyltransferase 3 [Source:MGI Symbol;Acc:MGI:104532]	1736.37	23.2759	8.82459e-06	0.000160768	-0.26554	0.080986	-0.381137	0.0809048
ENSMUSG00000056216	Cebpg	CCAAT/enhancer binding protein (C/EBP), gamma [Source:MGI Symbol;Acc:MGI:104982]	1380.47	23.2564	8.91143e-06	0.000162181	-0.101266	0.0563893	-0.266437	0.0562894
ENSMUSG00000029863	Casp2	caspase 2 [Source:MGI Symbol;Acc:MGI:97295]	921.65	23.2326	9.01774e-06	0.000163952	-0.336169	0.0716494	-0.239663	0.0713757
ENSMUSG00000024680	Ms4a2	membrane-spanning 4-domains, subfamily A, member 2 [Source:MGI Symbol;Acc:MGI:95495]	3.3861	23.2252	9.05113e-06	0.000164396	-0.590205	0.724993	2.05565	0.657138
ENSMUSG00000048546	Tob2	transducer of ERBB2, 2 [Source:MGI Symbol;Acc:MGI:1888525]	539.824	23.2176	9.08574e-06	0.000164861	-0.372284	0.092592	-0.39907	0.0922874
ENSMUSG00000007036	Abhd16a	abhydrolase domain containing 16A [Source:MGI Symbol;Acc:MGI:99476]	808.385	23.214	9.10221e-06	0.000164993	0.172999	0.0541495	0.258218	0.0537102
ENSMUSG00000020621	Rdh14	retinol dehydrogenase 14 (all-trans and 9-cis) [Source:MGI Symbol;Acc:MGI:1920402]	360.969	23.212	9.11112e-06	0.000164993	0.284272	0.0590007	0.150388	0.0585758
ENSMUSG00000026077	Npas2	neuronal PAS domain protein 2 [Source:MGI Symbol;Acc:MGI:109232]	284.325	23.2049	9.14357e-06	0.000165417	-0.54743	0.119545	-0.136585	0.118527
ENSMUSG00000046731	Kctd11	potassium channel tetramerisation domain containing 11 [Source:MGI Symbol;Acc:MGI:2448712]	126.651	23.1855	9.23279e-06	0.000166866	-0.156823	0.0830561	-0.391634	0.0825817
ENSMUSG00000023806	Rsph3b	radial spoke 3B homolog (Chlamydomonas) [Source:MGI Symbol;Acc:MGI:3630308]	774.292	23.1758	9.27785e-06	0.000167515	0.358061	0.0768011	0.291159	0.0766098
ENSMUSG00000040552	C3ar1	complement component 3a receptor 1 [Source:MGI Symbol;Acc:MGI:1097680]	102.006	23.1688	9.31013e-06	0.000167932	-0.173134	0.123068	0.358517	0.119772
ENSMUSG00000024400	Wdr33	WD repeat domain 33 [Source:MGI Symbol;Acc:MGI:1921570]	700.612	23.1632	9.33646e-06	0.000168117	-0.126796	0.0448981	-0.213664	0.044457
ENSMUSG00000051391	Ywhag	tyrosine 3-monooxygenase/tryptophan 5-monooxygenase activation protein, gamma polypeptide [Source:MGI Symbol;Acc:MGI:108109]	1429.44	23.1627	9.33883e-06	0.000168117	-0.302813	0.0694516	-0.276897	0.06927
ENSMUSG00000034341	Wbp2	WW domain binding protein 2 [Source:MGI Symbol;Acc:MGI:104709]	1245.95	23.1423	9.4344e-06	0.000169671	0.0834724	0.0418336	-0.104919	0.0417308
ENSMUSG00000047497	Adamts12	a disintegrin-like and metallopeptidase (reprolysin type) with thrombospondin type 1 motif, 12 [Source:MGI Symbol;Acc:MGI:2146046]	48.7716	23.1376	9.45673e-06	0.000169905	-0.009083	0.129483	0.473937	0.123446
ENSMUSG00000039850	Endov	endonuclease V [Source:MGI Symbol;Acc:MGI:2444688]	271.461	23.1102	9.58707e-06	0.000172078	0.271716	0.0748851	0.349086	0.0740581
ENSMUSG00000033953	Ppp3r1	protein phosphatase 3, regulatory subunit B, alpha isoform (calcineurin B, type I) [Source:MGI Symbol;Acc:MGI:107172]	1189.46	23.0935	9.66742e-06	0.00017335	-0.033653	0.034128	-0.151114	0.0338774
ENSMUSG00000001467	Cyp51	cytochrome P450, family 51 [Source:MGI Symbol;Acc:MGI:106040]	1643.78	23.0837	9.71466e-06	0.000174026	0.482663	0.100123	0.246223	0.100099
ENSMUSG00000039275	Foxk2	forkhead box K2 [Source:MGI Symbol;Acc:MGI:1916087]	534.127	23.0613	9.82428e-06	0.000175817	-0.205577	0.0558977	-0.254088	0.0555123
ENSMUSG00000106558	Gm5552	predicted gene 5552 [Source:MGI Symbol;Acc:MGI:3643001]	3.42769	23.0512	9.87385e-06	0.000176531	1.11556	0.467261	1.9006	0.439336
ENSMUSG00000085028	Slc2a4rg-ps	Slc2a4 regulator, pseudogene [Source:MGI Symbol;Acc:MGI:3651388]	168.747	23.0178	1.00402e-05	0.00017933	-0.421759	0.092005	-0.325087	0.0905802
ENSMUSG00000004895	Prcc	papillary renal cell carcinoma (translocation-associated) [Source:MGI Symbol;Acc:MGI:2137738]	496.747	23.0135	1.0062e-05	0.000179545	-0.114055	0.038417	-0.180616	0.0377301
ENSMUSG00000047417	Rexo1	REX1, RNA exonuclease 1 [Source:MGI Symbol;Acc:MGI:1914182]	647.819	23.0096	1.00818e-05	0.000179721	0.139244	0.0483908	0.230043	0.0478578
ENSMUSG00000049553	Polr1a	polymerase (RNA) I polypeptide A [Source:MGI Symbol;Acc:MGI:1096397]	362.087	23.003	1.01149e-05	0.000180136	-0.335817	0.0734153	-0.265031	0.0726779
ENSMUSG00000026117	Zap70	zeta-chain (TCR) associated protein kinase [Source:MGI Symbol;Acc:MGI:99613]	51.7568	22.9709	1.02787e-05	0.000182874	0.0589009	0.228656	0.896993	0.223691
ENSMUSG00000029587	Zfp12	zinc finger protein 12 [Source:MGI Symbol;Acc:MGI:99157]	157.651	22.9635	1.03165e-05	0.000183369	-0.158816	0.0702852	-0.330256	0.06921
ENSMUSG00000040170	Fmo2	flavin containing monooxygenase 2 [Source:MGI Symbol;Acc:MGI:1916776]	525.277	22.9575	1.03475e-05	0.00018374	0.284786	0.106514	-0.191362	0.106629
ENSMUSG00000055541	Lair1	leukocyte-associated Ig-like receptor 1 [Source:MGI Symbol;Acc:MGI:105492]	153.331	22.9484	1.03947e-05	0.000184399	0.0730502	0.192484	0.78418	0.191092
ENSMUSG00000043311	D17H6S53E	DNA segment, Chr 17, human D6S53E [Source:MGI Symbol;Acc:MGI:90673]	272.42	22.9301	1.04905e-05	0.000185918	-0.257024	0.0851259	-0.40137	0.0846371
ENSMUSG00000030929	Eri2	exoribonuclease 2 [Source:MGI Symbol;Acc:MGI:1918401]	138.488	22.9254	1.05152e-05	0.000186177	-0.014052	0.0804119	0.297375	0.0778406
ENSMUSG00000038793	Lefty1	left right determination factor 1 [Source:MGI Symbol;Acc:MGI:107405]	51.3061	22.9229	1.0528e-05	0.000186223	0.312676	0.120506	-0.218184	0.121023
ENSMUSG00000021775	Nr1d2	nuclear receptor subfamily 1, group D, member 2 [Source:MGI Symbol;Acc:MGI:2449205]	1287.61	22.914	1.05752e-05	0.000186876	0.333796	0.091731	-0.0455195	0.0917642
ENSMUSG00000036009	Mettl25	methyltransferase like 25 [Source:MGI Symbol;Acc:MGI:3041259]	57.8129	22.9092	1.06007e-05	0.000187146	0.353533	0.103763	0.472538	0.100249
ENSMUSG00000047021	Cfap65	cilia and flagella associated protein 65 [Source:MGI Symbol;Acc:MGI:2444274]	27.7778	22.8776	1.07696e-05	0.000189944	0.602448	0.237381	1.10544	0.231486
ENSMUSG00000055240	Zfp101	zinc finger protein 101 [Source:MGI Symbol;Acc:MGI:107547]	207.17	22.8521	1.09077e-05	0.000192021	0.273873	0.0885858	0.417578	0.0872368
ENSMUSG00000096422	Igkv12-44	immunoglobulin kappa variable 12-44 [Source:MGI Symbol;Acc:MGI:4439775]	174.188	22.852	1.09084e-05	0.000192021	-0.220229	0.34426	-1.57423	0.345402
ENSMUSG00000021091	Serpina3n	serine (or cysteine) peptidase inhibitor, clade A, member 3N [Source:MGI Symbol;Acc:MGI:105045]	367.278	22.8466	1.09374e-05	0.000192346	0.194465	0.188828	0.830868	0.188122
ENSMUSG00000001333	Sync	syncoilin [Source:MGI Symbol;Acc:MGI:1916078]	28.0995	22.8421	1.09621e-05	0.000192596	-0.659439	0.142596	-0.206406	0.132264
ENSMUSG00000072770	Acrbp	proacrosin binding protein [Source:MGI Symbol;Acc:MGI:1859515]	129.204	22.8153	1.111e-05	0.000195006	-0.455113	0.104021	-0.398133	0.102562
ENSMUSG00000028743	Akr7a5	aldo-keto reductase family 7, member A5 (aflatoxin aldehyde reductase) [Source:MGI Symbol;Acc:MGI:107796]	540.008	22.806	1.11617e-05	0.000195727	-0.136923	0.0750389	-0.351841	0.0749177
ENSMUSG00000057058	Skap1	src family associated phosphoprotein 1 [Source:MGI Symbol;Acc:MGI:1925723]	38.2966	22.7964	1.12157e-05	0.000196484	0.535291	0.233645	1.08231	0.228528
ENSMUSG00000110185	Igip	IgA inducing protein [Source:MGI Symbol;Acc:MGI:1924271]	380.026	22.7795	1.13111e-05	0.000197965	-0.109109	0.0635073	-0.294576	0.0632028
ENSMUSG00000066191	Anks6	ankyrin repeat and sterile alpha motif domain containing 6 [Source:MGI Symbol;Acc:MGI:1922941]	160.246	22.7763	1.13289e-05	0.000198088	-0.369955	0.114827	-0.534041	0.114428
ENSMUSG00000022272	Myo10	myosin X [Source:MGI Symbol;Acc:MGI:107716]	894.666	22.7522	1.14661e-05	0.000200295	-0.261149	0.0608908	-0.0354897	0.0603391
ENSMUSG00000011256	Adam19	a disintegrin and metallopeptidase domain 19 (meltrin beta) [Source:MGI Symbol;Acc:MGI:105377]	495.714	22.7499	1.14796e-05	0.000200339	-0.140582	0.103688	0.310911	0.102955
ENSMUSG00000076577	Igkv8-30	immunoglobulin kappa chain variable 8-30 [Source:MGI Symbol;Acc:MGI:3642250]	87.0518	22.7459	1.15026e-05	0.000200549	-1.01673	0.348963	-1.63767	0.349634
ENSMUSG00000020415	Pttg1	pituitary tumor-transforming gene 1 [Source:MGI Symbol;Acc:MGI:1353578]	267.481	22.7389	1.1543e-05	0.000201061	0.314081	0.0658965	0.199826	0.0652587
ENSMUSG00000020528	Prpsap2	phosphoribosyl pyrophosphate synthetase-associated protein 2 [Source:MGI Symbol;Acc:MGI:2384838]	300.433	22.7196	1.16545e-05	0.000202522	0.0398253	0.0574559	-0.201621	0.0571598
ENSMUSG00000026878	Rab14	RAB14, member RAS oncogene family [Source:MGI Symbol;Acc:MGI:1915615]	2262.59	22.7201	1.16517e-05	0.000202522	-0.0772321	0.0384849	-0.180763	0.0383563
ENSMUSG00000027994	Mcub	mitochondrial calcium uniporter dominant negative beta subunit [Source:MGI Symbol;Acc:MGI:1914065]	41.7905	22.7187	1.16601e-05	0.000202522	-0.119373	0.200249	0.679192	0.193514
ENSMUSG00000037331	Larp1	La ribonucleoprotein domain family, member 1 [Source:MGI Symbol;Acc:MGI:1890165]	2060.27	22.7164	1.16736e-05	0.000202565	-0.30984	0.0666448	-0.109277	0.0664532
ENSMUSG00000027220	Syt13	synaptotagmin XIII [Source:MGI Symbol;Acc:MGI:1933945]	191.946	22.7126	1.16954e-05	0.00020275	0.023518	0.101982	0.403202	0.100292
ENSMUSG00000031077	Fadd	Fas (TNFRSF6)-associated via death domain [Source:MGI Symbol;Acc:MGI:109324]	305.073	22.7034	1.17497e-05	0.000203498	0.194319	0.0476227	0.01721	0.0471079
ENSMUSG00000066640	Fbxl18	F-box and leucine-rich repeat protein 18 [Source:MGI Symbol;Acc:MGI:2444450]	340.041	22.6983	1.17793e-05	0.000203818	-0.387677	0.0847428	-0.294645	0.0840174
ENSMUSG00000028433	Ubap2	ubiquitin-associated protein 2 [Source:MGI Symbol;Acc:MGI:1916176]	891.852	22.6925	1.18137e-05	0.000204219	-0.31476	0.0713661	-0.272753	0.0711143
ENSMUSG00000000184	Ccnd2	cyclin D2 [Source:MGI Symbol;Acc:MGI:88314]	1615.7	22.6787	1.18957e-05	0.000205443	-0.386611	0.0815109	-0.21807	0.0813293
ENSMUSG00000012443	Kif11	kinesin family member 11 [Source:MGI Symbol;Acc:MGI:1098231]	262.405	22.6732	1.19285e-05	0.000205615	0.0701513	0.0919442	0.388306	0.0907125
ENSMUSG00000024639	Gnaq	guanine nucleotide binding protein, alpha q polypeptide [Source:MGI Symbol;Acc:MGI:95776]	798.296	22.6713	1.19394e-05	0.000205615	-0.301497	0.0648842	-0.213524	0.0644303
ENSMUSG00000111220	Kif11	kinesin family member 11 [Source:MGI Symbol;Acc:MGI:1098231]	262.405	22.6732	1.19285e-05	0.000205615	0.0701513	0.0919442	0.388306	0.0907125
ENSMUSG00000044252	Osbpl1a	oxysterol binding protein-like 1A [Source:MGI Symbol;Acc:MGI:1927551]	158.37	22.5988	1.23802e-05	0.000213005	0.423125	0.0891329	0.282437	0.0885883
ENSMUSG00000034463	Scara3	scavenger receptor class A, member 3 [Source:MGI Symbol;Acc:MGI:2444418]	88.232	22.5808	1.24924e-05	0.000214732	0.483378	0.126863	0.576055	0.12523
ENSMUSG00000062619	2310039H08Rik	RIKEN cDNA 2310039H08 gene [Source:MGI Symbol;Acc:MGI:1914351]	167.345	22.5749	1.25291e-05	0.000215161	0.322452	0.0696973	0.126849	0.0691433
ENSMUSG00000070407	Hs3st3b1	heparan sulfate (glucosamine) 3-O-sulfotransferase 3B1 [Source:MGI Symbol;Acc:MGI:1333853]	160.347	22.5585	1.26321e-05	0.000216727	-0.404528	0.0988329	-0.40813	0.0977876
ENSMUSG00000022940	Pigp	phosphatidylinositol glycan anchor biosynthesis, class P [Source:MGI Symbol;Acc:MGI:1860433]	300.173	22.5507	1.26815e-05	0.00021737	0.352087	0.0746969	0.162849	0.0743362
ENSMUSG00000026434	Nucks1	nuclear casein kinase and cyclin-dependent kinase substrate 1 [Source:MGI Symbol;Acc:MGI:1934811]	1265.97	22.54	1.27498e-05	0.000218336	-0.0388881	0.0723415	0.258284	0.0720415
ENSMUSG00000037103	Dcaf15	DDB1 and CUL4 associated factor 15 [Source:MGI Symbol;Acc:MGI:2684420]	667.443	22.5343	1.27862e-05	0.000218754	0.257968	0.0606834	0.254943	0.0603218
ENSMUSG00000021973	Micu2	mitochondrial calcium uptake 2 [Source:MGI Symbol;Acc:MGI:1915764]	1116.08	22.5321	1.28004e-05	0.000218792	0.273403	0.0693628	0.310391	0.0691496
ENSMUSG00000064358	mt-Co3	mitochondrially encoded cytochrome c oxidase III [Source:MGI Symbol;Acc:MGI:102502]	139171	22.5231	1.28581e-05	0.000219573	0.220406	0.0712552	-0.0890762	0.0712551
ENSMUSG00000076562	Igkv4-50	immunoglobulin kappa variable 4-50 [Source:MGI Symbol;Acc:MGI:2685915]	33.6156	22.5148	1.29116e-05	0.000220281	-0.998866	0.682414	-3.50982	0.698474
ENSMUSG00000020541	Tom1l1	target of myb1-like 1 (chicken) [Source:MGI Symbol;Acc:MGI:1919193]	1273.55	22.4891	1.30781e-05	0.000222913	-0.0234079	0.0690444	-0.286763	0.0690209
ENSMUSG00000063236	1110038F14Rik	RIKEN cDNA 1110038F14 gene [Source:MGI Symbol;Acc:MGI:2152337]	196.698	22.4872	1.30911e-05	0.000222927	0.163783	0.0659871	0.304589	0.0643594
ENSMUSG00000024158	Hagh	hydroxyacyl glutathione hydrolase [Source:MGI Symbol;Acc:MGI:95745]	620.608	22.4634	1.32478e-05	0.000225386	0.0154108	0.0685249	-0.262635	0.0684593
ENSMUSG00000026502	Desi2	desumoylating isopeptidase 2 [Source:MGI Symbol;Acc:MGI:1926075]	256.621	22.4519	1.33242e-05	0.000226264	-0.231304	0.0620503	-0.273236	0.0609863
ENSMUSG00000111522	Desi2	desumoylating isopeptidase 2 [Source:MGI Symbol;Acc:MGI:1926075]	256.621	22.4519	1.33242e-05	0.000226264	-0.231304	0.0620503	-0.273236	0.0609863
ENSMUSG00000062127	Cttnbp2nl	CTTNBP2 N-terminal like [Source:MGI Symbol;Acc:MGI:1933137]	847.74	22.4487	1.33454e-05	0.000226414	-0.364397	0.0794844	-0.266808	0.0791792
ENSMUSG00000020823	Sec14l1	SEC14-like lipid binding 1 [Source:MGI Symbol;Acc:MGI:1921386]	748.825	22.4348	1.34385e-05	0.000227175	-0.324537	0.0859775	-0.376002	0.085723
ENSMUSG00000022445	Cyp2d26	cytochrome P450, family 2, subfamily d, polypeptide 26 [Source:MGI Symbol;Acc:MGI:1923529]	962.171	22.4354	1.34344e-05	0.000227175	0.313728	0.121594	-0.225722	0.121694
ENSMUSG00000027601	Mtfr1	mitochondrial fission regulator 1 [Source:MGI Symbol;Acc:MGI:1914722]	597.01	22.4345	1.344e-05	0.000227175	-0.0870613	0.0672838	-0.304263	0.0671663
ENSMUSG00000040363	Bcor	BCL6 interacting corepressor [Source:MGI Symbol;Acc:MGI:1918708]	483.04	22.4379	1.34178e-05	0.000227175	-0.295132	0.0714273	-0.29315	0.0709154
ENSMUSG00000022811	Zfp148	zinc finger protein 148 [Source:MGI Symbol;Acc:MGI:1332234]	711.393	22.4144	1.35762e-05	0.000229264	-0.250247	0.0565799	-0.212815	0.0561919
ENSMUSG00000001630	Stk38l	serine/threonine kinase 38 like [Source:MGI Symbol;Acc:MGI:1922250]	756.272	22.4071	1.36261e-05	0.000229894	0.111036	0.112555	0.489149	0.112173
ENSMUSG00000030284	Creld1	cysteine-rich with EGF-like domains 1 [Source:MGI Symbol;Acc:MGI:2152539]	157.413	22.3832	1.37893e-05	0.000232433	-0.423234	0.0999419	-0.392647	0.0988206
ENSMUSG00000095771	Igkv14-111	immunoglobulin kappa variable 14-111 [Source:MGI Symbol;Acc:MGI:4439863]	168.428	22.3772	1.38311e-05	0.000232924	-1.807	0.426388	-1.52425	0.425701
ENSMUSG00000034007	Scaper	S phase cyclin A-associated protein in the ER [Source:MGI Symbol;Acc:MGI:1925976]	187.408	22.3695	1.38847e-05	0.00023361	0.278588	0.0682469	0.292066	0.067195
ENSMUSG00000022562	Oplah	5-oxoprolinase (ATP-hydrolysing) [Source:MGI Symbol;Acc:MGI:1922725]	357.299	22.3495	1.4024e-05	0.000235736	0.192925	0.0662897	-0.093634	0.0658793
ENSMUSG00000026915	Strbp	spermatid perinuclear RNA binding protein [Source:MGI Symbol;Acc:MGI:104626]	1577.68	22.3477	1.40368e-05	0.000235736	-0.185336	0.0704951	-0.331879	0.0704115
ENSMUSG00000040396	Abhd13	abhydrolase domain containing 13 [Source:MGI Symbol;Acc:MGI:1916154]	909.131	22.3292	1.41672e-05	0.000237707	-0.029994	0.0489446	-0.207357	0.048775
ENSMUSG00000032607	Amt	aminomethyltransferase [Source:MGI Symbol;Acc:MGI:3646700]	177.626	22.3205	1.42286e-05	0.000238518	-0.339087	0.0783665	-0.303142	0.0772766
ENSMUSG00000067365	Tmem128	transmembrane protein 128 [Source:MGI Symbol;Acc:MGI:1913559]	396.578	22.3149	1.42689e-05	0.000238537	0.205442	0.0552423	0.248234	0.0545697
ENSMUSG00000071072	Ptges3	prostaglandin E synthase 3 [Source:MGI Symbol;Acc:MGI:1929282]	1279.51	22.3172	1.4252e-05	0.000238537	-0.230608	0.0643905	-0.288866	0.0642244
ENSMUSG00000078762	Haus5	HAUS augmin-like complex, subunit 5 [Source:MGI Symbol;Acc:MGI:1919159]	118.537	22.3153	1.42655e-05	0.000238537	0.141241	0.108482	0.472939	0.10633
ENSMUSG00000044968	Napepld	N-acyl phosphatidylethanolamine phospholipase D [Source:MGI Symbol;Acc:MGI:2140885]	199.936	22.3022	1.43596e-05	0.000239834	-0.221131	0.0705646	-0.324935	0.0697408
ENSMUSG00000000628	Hk2	hexokinase 2 [Source:MGI Symbol;Acc:MGI:1315197]	1863.43	22.2998	1.43764e-05	0.000239896	-0.420836	0.139671	0.197472	0.139469
ENSMUSG00000054523	Ms4a5	membrane-spanning 4-domains, subfamily A, member 5 [Source:MGI Symbol;Acc:MGI:2670985]	26.0102	22.2705	1.45891e-05	0.000243222	0.427134	0.193213	0.869349	0.187384
ENSMUSG00000038250	Usp38	ubiquitin specific peptidase 38 [Source:MGI Symbol;Acc:MGI:1922091]	519.862	22.249	1.47462e-05	0.000245618	-0.203684	0.054291	-0.238274	0.0537804
ENSMUSG00000023951	Vegfa	vascular endothelial growth factor A [Source:MGI Symbol;Acc:MGI:103178]	1147.88	22.2408	1.4807e-05	0.000246406	-0.236678	0.0585628	-0.24508	0.0583934
ENSMUSG00000039367	Sec24c	Sec24 related gene family, member C (S. cerevisiae) [Source:MGI Symbol;Acc:MGI:1919746]	2382.92	22.2373	1.48328e-05	0.00024661	-0.200046	0.0460861	-0.17774	0.0459354
ENSMUSG00000029050	Ski	ski sarcoma viral oncogene homolog (avian) [Source:MGI Symbol;Acc:MGI:98310]	1224.6	22.2207	1.49566e-05	0.000248443	-0.172949	0.0451656	-0.196103	0.0448811
ENSMUSG00000090273	Prr22	proline rich 22 [Source:MGI Symbol;Acc:MGI:2685392]	13.8375	22.2138	1.50086e-05	0.00024908	0.536967	0.216083	0.941629	0.205647
ENSMUSG00000021111	Papola	poly (A) polymerase alpha [Source:MGI Symbol;Acc:MGI:109301]	2402.53	22.1962	1.51409e-05	0.000250821	-0.192159	0.0409008	-0.110794	0.040721
ENSMUSG00000042759	Apobr	apolipoprotein B receptor [Source:MGI Symbol;Acc:MGI:2176230]	51.4267	22.1971	1.5134e-05	0.000250821	0.197911	0.205654	0.865898	0.201189
ENSMUSG00000023915	Tnfrsf21	tumor necrosis factor receptor superfamily, member 21 [Source:MGI Symbol;Acc:MGI:2151075]	1234.97	22.1775	1.52831e-05	0.000252947	0.0221693	0.0955525	-0.367292	0.0955922
ENSMUSG00000037447	Arid5a	AT rich interactive domain 5A (MRF1-like) [Source:MGI Symbol;Acc:MGI:2443039]	139.155	22.1686	1.53516e-05	0.000253851	0.074149	0.135746	0.552692	0.133841
ENSMUSG00000078783	Gm9733	predicted gene 9733 [Source:MGI Symbol;Acc:MGI:3780136]	2.14556	22.1312	1.56413e-05	0.000258407	-0.856771	0.681159	1.56977	0.556724
ENSMUSG00000069539	Scyl2	SCY1-like 2 (S. cerevisiae) [Source:MGI Symbol;Acc:MGI:1289172]	765.696	22.076	1.60791e-05	0.000265399	-0.124468	0.0479594	-0.223499	0.0476219
ENSMUSG00000053617	Sh3pxd2a	SH3 and PX domains 2A [Source:MGI Symbol;Acc:MGI:1298393]	595.014	22.0622	1.61904e-05	0.000266996	-0.418807	0.0903309	-0.266752	0.0898466
ENSMUSG00000043953	Ccrl2	chemokine (C-C motif) receptor-like 2 [Source:MGI Symbol;Acc:MGI:1920904]	44.2399	22.0523	1.62707e-05	0.000268078	-0.109169	0.17375	0.57795	0.168386
ENSMUSG00000041498	Kif14	kinesin family member 14 [Source:MGI Symbol;Acc:MGI:1098226]	106.24	22.0401	1.63703e-05	0.000269309	0.194004	0.120731	0.533548	0.118123
ENSMUSG00000056144	Trim34a	tripartite motif-containing 34A [Source:MGI Symbol;Acc:MGI:2137359]	349.468	22.0395	1.63749e-05	0.000269309	0.368574	0.134968	0.637148	0.134398
ENSMUSG00000042213	Zfand4	zinc finger, AN1-type domain 4 [Source:MGI Symbol;Acc:MGI:1914742]	18.8662	22.0237	1.65049e-05	0.000271204	0.852649	0.214345	0.929588	0.20885
ENSMUSG00000023122	Sult1c2	sulfotransferase family, cytosolic, 1C, member 2 [Source:MGI Symbol;Acc:MGI:1916333]	466.825	22.0151	1.65764e-05	0.000272132	0.075312	0.191196	-0.732469	0.191486
ENSMUSG00000047284	Neurl4	neuralized E3 ubiquitin protein ligase 4 [Source:MGI Symbol;Acc:MGI:1921092]	703.256	22.0033	1.66743e-05	0.000273494	-0.235947	0.0681475	-0.305776	0.0678646
ENSMUSG00000035011	Zbtb7a	zinc finger and BTB domain containing 7a [Source:MGI Symbol;Acc:MGI:1335091]	3175.58	21.9701	1.69536e-05	0.0002778	-0.382702	0.0902493	-0.348484	0.0901911
ENSMUSG00000048701	Ccdc6	coiled-coil domain containing 6 [Source:MGI Symbol;Acc:MGI:1923801]	1108.31	21.9685	1.69672e-05	0.0002778	-0.266455	0.0571855	-0.122899	0.0568423
ENSMUSG00000068876	Cgn	cingulin [Source:MGI Symbol;Acc:MGI:1927237]	2497.34	21.9611	1.70295e-05	0.00027857	-0.237567	0.0832822	-0.386965	0.0832431
ENSMUSG00000079605	Zbtb9	zinc finger and BTB domain containing 9 [Source:MGI Symbol;Acc:MGI:1918022]	154.849	21.9224	1.73621e-05	0.000283758	0.00955188	0.084161	-0.323743	0.0841789
ENSMUSG00000029860	Zyx	zyxin [Source:MGI Symbol;Acc:MGI:103072]	1402.05	21.919	1.73919e-05	0.00028399	-0.359876	0.0798332	-0.270012	0.0796409
ENSMUSG00000070699	Sars2	seryl-aminoacyl-tRNA synthetase 2 [Source:MGI Symbol;Acc:MGI:1919234]	177.513	21.9096	1.74739e-05	0.000285075	0.293097	0.0787778	0.349858	0.077554
ENSMUSG00000044134	Pheta1	PH domain containing endocytic trafficking adaptor 1 [Source:MGI Symbol;Acc:MGI:2442708]	668.326	21.9069	1.74976e-05	0.000285206	-0.312436	0.104689	-0.482613	0.10455
ENSMUSG00000050232	Cxcr3	chemokine (C-X-C motif) receptor 3 [Source:MGI Symbol;Acc:MGI:1277207]	21.1012	21.8882	1.76618e-05	0.000287627	-0.0141252	0.233227	0.824518	0.221579
ENSMUSG00000027932	Slc27a3	solute carrier family 27 (fatty acid transporter), member 3 [Source:MGI Symbol;Acc:MGI:1347358]	36.5057	21.8696	1.78268e-05	0.000290054	-0.890877	0.195152	-0.605797	0.191677
ENSMUSG00000028221	Pip4p2	phosphatidylinositol-4,5-bisphosphate 4-phosphatase 2 [Source:MGI Symbol;Acc:MGI:1919769]	268.076	21.8639	1.78779e-05	0.000290628	-0.26165	0.0611557	-0.233949	0.0600546
ENSMUSG00000020580	Rock2	Rho-associated coiled-coil containing protein kinase 2 [Source:MGI Symbol;Acc:MGI:107926]	1626.81	21.8238	1.82396e-05	0.000296243	-0.211149	0.0454521	-0.129237	0.0451758
ENSMUSG00000026860	Sh3glb2	SH3-domain GRB2-like endophilin B2 [Source:MGI Symbol;Acc:MGI:2385131]	828.699	21.8125	1.83437e-05	0.000297669	-0.255235	0.0577023	-0.207548	0.0573672
ENSMUSG00000046805	Mpeg1	macrophage expressed gene 1 [Source:MGI Symbol;Acc:MGI:1333743]	780.208	21.8086	1.83793e-05	0.000297983	0.104213	0.151831	0.632182	0.151487
ENSMUSG00000040859	Bsdc1	BSD domain containing 1 [Source:MGI Symbol;Acc:MGI:1913466]	938.208	21.8001	1.84573e-05	0.000298717	-0.17933	0.0652392	-0.302326	0.0650777
ENSMUSG00000047824	Pygo2	pygopus 2 [Source:MGI Symbol;Acc:MGI:1916161]	542.282	21.8014	1.84456e-05	0.000298717	-0.274919	0.0778752	-0.344456	0.0775494
ENSMUSG00000022957	Itsn1	intersectin 1 (SH3 domain protein 1A) [Source:MGI Symbol;Acc:MGI:1338069]	576.188	21.7848	1.85992e-05	0.000300748	-0.328716	0.0710519	-0.206644	0.070554
ENSMUSG00000029030	Tprgl	transformation related protein 63 regulated like [Source:MGI Symbol;Acc:MGI:1915058]	1297.66	21.7401	1.90193e-05	0.000307269	0.0133167	0.0485043	-0.180857	0.0484061
ENSMUSG00000044018	Mrpl50	mitochondrial ribosomal protein L50 [Source:MGI Symbol;Acc:MGI:107329]	564.705	21.7368	1.90508e-05	0.000307506	-0.116055	0.0447379	-0.206226	0.0442762
ENSMUSG00000057110	Cntrl	centriolin [Source:MGI Symbol;Acc:MGI:1889576]	638.89	21.7268	1.91462e-05	0.000308772	0.182333	0.0796069	0.368199	0.0791153
ENSMUSG00000029156	Sgcb	sarcoglycan, beta (dystrophin-associated glycoprotein) [Source:MGI Symbol;Acc:MGI:1346523]	186.459	21.7083	1.93238e-05	0.000311362	0.13598	0.0818595	0.361694	0.080189
ENSMUSG00000042894	Olfr1260	olfactory receptor 1260 [Source:MGI Symbol;Acc:MGI:3031094]	21.8152	21.705	1.93566e-05	0.000311615	-0.0857479	0.209402	0.689473	0.197642
ENSMUSG00000028713	Cyp4b1	cytochrome P450, family 4, subfamily b, polypeptide 1 [Source:MGI Symbol;Acc:MGI:103225]	635.435	21.6889	1.95125e-05	0.000313849	0.0873515	0.281673	-1.13444	0.281986
ENSMUSG00000002799	Jag2	jagged 2 [Source:MGI Symbol;Acc:MGI:1098270]	86.0381	21.6835	1.95658e-05	0.000314429	-0.710614	0.173079	-0.679148	0.172215
ENSMUSG00000026110	Mgat4a	mannoside acetylglucosaminyltransferase 4, isoenzyme A [Source:MGI Symbol;Acc:MGI:2662992]	1948.14	21.671	1.96879e-05	0.000316114	-0.260648	0.0833644	-0.3795	0.0833004
ENSMUSG00000038005	Hpf1	histone PARylation factor 1 [Source:MGI Symbol;Acc:MGI:1919862]	311.345	21.6652	1.97451e-05	0.000316754	0.30953	0.0792666	0.34473	0.0786277
ENSMUSG00000010047	Hyal2	hyaluronoglucosaminidase 2 [Source:MGI Symbol;Acc:MGI:1196334]	558.084	21.6595	1.98017e-05	0.000317104	-0.141748	0.0891612	-0.405233	0.0891225
ENSMUSG00000030678	Maz	MYC-associated zinc finger protein (purine-binding transcription factor) [Source:MGI Symbol;Acc:MGI:1338823]	1197.07	21.6597	1.97996e-05	0.000317104	-0.269484	0.0582491	-0.124245	0.0579172
ENSMUSG00000060373	Hnrnpc	heterogeneous nuclear ribonucleoprotein C [Source:MGI Symbol;Acc:MGI:107795]	2737.13	21.6537	1.98593e-05	0.000317748	-0.205516	0.0897707	-0.415996	0.0897429
ENSMUSG00000018372	Cep95	centrosomal protein 95 [Source:MGI Symbol;Acc:MGI:2443502]	206.217	21.6517	1.98793e-05	0.00031779	-0.271901	0.0852337	-0.385306	0.0845567
ENSMUSG00000076594	Igkv6-13	immunoglobulin kappa variable 6-13 [Source:MGI Symbol;Acc:MGI:1330829]	81.4182	21.6487	1.99084e-05	0.000317978	-1.27684	0.61517	1.48911	0.609755
ENSMUSG00000003068	Stk11	serine/threonine kinase 11 [Source:MGI Symbol;Acc:MGI:1341870]	1023.36	21.642	1.99754e-05	0.000318005	-0.156897	0.0442702	-0.195475	0.0439311
ENSMUSG00000024830	Rps6kb2	ribosomal protein S6 kinase, polypeptide 2 [Source:MGI Symbol;Acc:MGI:1927343]	187.739	21.642	1.99758e-05	0.000318005	0.374319	0.0826684	0.138996	0.081791
ENSMUSG00000026970	Rbms1	RNA binding motif, single stranded interacting protein 1 [Source:MGI Symbol;Acc:MGI:1861774]	722.967	21.6416	1.99798e-05	0.000318005	0.0954904	0.0709041	0.311679	0.0704085
ENSMUSG00000097721	Rps6kb2	ribosomal protein S6 kinase, polypeptide 2 [Source:MGI Symbol;Acc:MGI:1927343]	187.739	21.642	1.99758e-05	0.000318005	0.374319	0.0826684	0.138996	0.081791
ENSMUSG00000001552	Jup	junction plakoglobin [Source:MGI Symbol;Acc:MGI:96650]	3887.32	21.6195	2.02016e-05	0.000321257	-0.179745	0.0760638	-0.352577	0.076041
ENSMUSG00000021484	Lman2	lectin, mannose-binding 2 [Source:MGI Symbol;Acc:MGI:1914140]	2491.34	21.6079	2.03189e-05	0.000322841	-0.202137	0.0477257	-0.184222	0.0475842
ENSMUSG00000074445	Sprr2a3	small proline-rich protein 2A3 [Source:MGI Symbol;Acc:MGI:3845028]	4143.12	21.5858	2.05453e-05	0.000326154	-0.0538114	0.103042	0.361546	0.102957
ENSMUSG00000074649	BC029722	cDNA sequence BC029722 [Source:MGI Symbol;Acc:MGI:3584273]	197.3	21.5757	2.06487e-05	0.000327511	0.330035	0.0711117	0.175158	0.0705412
ENSMUSG00000026712	Mrc1	mannose receptor, C type 1 [Source:MGI Symbol;Acc:MGI:97142]	372.945	21.5686	2.0722e-05	0.00032839	-0.0219584	0.135975	0.502621	0.135175
ENSMUSG00000028786	Tmem54	transmembrane protein 54 [Source:MGI Symbol;Acc:MGI:1913510]	1890.84	21.5605	2.08065e-05	0.000329347	0.130843	0.0742291	-0.193355	0.0742323
ENSMUSG00000048327	Ckap2l	cytoskeleton associated protein 2-like [Source:MGI Symbol;Acc:MGI:1917716]	247.483	21.5593	2.08185e-05	0.000329347	0.0621731	0.09246	0.377681	0.0911701
ENSMUSG00000057143	Trim12c	tripartite motif-containing 12C [Source:MGI Symbol;Acc:MGI:4821183]	619.428	21.555	2.08639e-05	0.00032978	0.201784	0.0888044	0.409542	0.0883621
ENSMUSG00000022146	Osmr	oncostatin M receptor [Source:MGI Symbol;Acc:MGI:1330819]	161.717	21.5527	2.08879e-05	0.000329873	-0.436701	0.103332	-0.066892	0.101405
ENSMUSG00000030748	Il4ra	interleukin 4 receptor, alpha [Source:MGI Symbol;Acc:MGI:105367]	796.475	21.5363	2.10598e-05	0.000332301	-0.0909638	0.0848851	0.264069	0.0843838
ENSMUSG00000021051	Ppp2r5e	protein phosphatase 2, regulatory subunit B', epsilon [Source:MGI Symbol;Acc:MGI:1349473]	799.802	21.531	2.1116e-05	0.000332613	-0.202072	0.0513166	-0.213086	0.0509496
ENSMUSG00000058670	4932411N23Rik	RIKEN cDNA 4932411N23 gene [Source:MGI Symbol;Acc:MGI:3045322]	3.01868	21.5317	2.11084e-05	0.000332613	0.377253	0.490505	1.66557	0.439063
ENSMUSG00000039763	Dnajc28	DnaJ heat shock protein family (Hsp40) member C28 [Source:MGI Symbol;Acc:MGI:2181053]	100.361	21.5289	2.11374e-05	0.000332663	-0.373698	0.108432	-0.476088	0.107335
ENSMUSG00000028557	Rnf11	ring finger protein 11 [Source:MGI Symbol;Acc:MGI:1352759]	1105.99	21.4946	2.15032e-05	0.00033813	-0.104039	0.0595876	-0.270638	0.0594602
ENSMUSG00000074030	Exoc8	exocyst complex component 8 [Source:MGI Symbol;Acc:MGI:2142527]	250.955	21.4877	2.15781e-05	0.000339015	-0.173215	0.0647181	-0.29661	0.0640858
ENSMUSG00000023345	Poc1a	POC1 centriolar protein A [Source:MGI Symbol;Acc:MGI:1917485]	139.183	21.4813	2.16471e-05	0.000339807	0.225665	0.0818503	0.369703	0.0796379
ENSMUSG00000078656	Vps25	vacuolar protein sorting 25 [Source:MGI Symbol;Acc:MGI:106354]	961.138	21.4669	2.18038e-05	0.00034168	0.188477	0.0410537	0.0852135	0.0407872
ENSMUSG00000079110	Capn3	calpain 3 [Source:MGI Symbol;Acc:MGI:107437]	19.8183	21.4673	2.17991e-05	0.00034168	0.613749	0.237054	1.06565	0.228917
ENSMUSG00000012889	Podnl1	podocan-like 1 [Source:MGI Symbol;Acc:MGI:2685352]	31.7037	21.4544	2.19404e-05	0.000343233	0.104323	0.233	0.895929	0.225326
ENSMUSG00000042447	Mios	meiosis regulator for oocyte development [Source:MGI Symbol;Acc:MGI:2182066]	196.661	21.4547	2.1937e-05	0.000343233	0.265666	0.0636595	0.255231	0.0625121
ENSMUSG00000024798	Htr7	5-hydroxytryptamine (serotonin) receptor 7 [Source:MGI Symbol;Acc:MGI:99841]	7.05243	21.4438	2.20568e-05	0.000344758	-0.0279291	0.317887	1.02694	0.28824
ENSMUSG00000001910	Nacc1	nucleus accumbens associated 1, BEN and BTB (POZ) domain containing [Source:MGI Symbol;Acc:MGI:1914080]	1626.41	21.4167	2.2358e-05	0.000348868	-0.212662	0.0580116	-0.250525	0.0578525
ENSMUSG00000054404	Slfn5	schlafen 5 [Source:MGI Symbol;Acc:MGI:1329004]	307.862	21.4181	2.23415e-05	0.000348868	-0.0313232	0.117617	0.424368	0.116664
ENSMUSG00000018476	Kdm6b	KDM1 lysine (K)-specific demethylase 6B [Source:MGI Symbol;Acc:MGI:2448492]	998.978	21.3911	2.26458e-05	0.000353058	-0.315384	0.0921658	-0.406267	0.0920346
ENSMUSG00000001134	Uxt	ubiquitously expressed prefoldin like chaperone [Source:MGI Symbol;Acc:MGI:1277988]	185.408	21.3806	2.27642e-05	0.000354601	0.365004	0.0799902	0.266441	0.0793996
ENSMUSG00000040620	Dhx33	DEAH (Asp-Glu-Ala-His) box polypeptide 33 [Source:MGI Symbol;Acc:MGI:2445102]	290.843	21.3746	2.28326e-05	0.000355363	-0.197094	0.0495587	-0.20159	0.0483775
ENSMUSG00000021281	Tnfaip2	tumor necrosis factor, alpha-induced protein 2 [Source:MGI Symbol;Acc:MGI:104960]	247.332	21.362	2.29778e-05	0.00035679	-0.146855	0.152661	0.479683	0.151276
ENSMUSG00000028790	Khdrbs1	KH domain containing, RNA binding, signal transduction associated 1 [Source:MGI Symbol;Acc:MGI:893579]	1346.02	21.3634	2.29616e-05	0.00035679	0.193535	0.0430936	0.151043	0.0428623
ENSMUSG00000058013	Septin11	septin 11 [Source:MGI Symbol;Acc:MGI:1277214]	672.258	21.3598	2.30023e-05	0.00035679	-0.280962	0.0612381	-0.174546	0.0606949
ENSMUSG00000071660	Ttc9c	tetratricopeptide repeat domain 9C [Source:MGI Symbol;Acc:MGI:1917637]	632.223	21.3611	2.29874e-05	0.00035679	-0.207493	0.0520936	-0.212751	0.0515986
ENSMUSG00000024068	Spast	spastin [Source:MGI Symbol;Acc:MGI:1858896]	397.575	21.3373	2.32625e-05	0.00036052	-0.143307	0.0537903	-0.245889	0.053248
ENSMUSG00000043140	Tmem186	transmembrane protein 186 [Source:MGI Symbol;Acc:MGI:1913940]	351.774	21.3134	2.35421e-05	0.000364544	-0.169963	0.0458617	-0.195034	0.0449064
ENSMUSG00000027243	Harbi1	harbinger transposase derived 1 [Source:MGI Symbol;Acc:MGI:2443194]	131.246	21.3107	2.35746e-05	0.000364737	-0.37525	0.0825524	-0.254445	0.0806367
ENSMUSG00000022157	Mcpt8	mast cell protease 8 [Source:MGI Symbol;Acc:MGI:1261780]	2.02351	21.2942	2.377e-05	0.00036745	-0.319659	0.76552	2.1545	0.660973
ENSMUSG00000037470	Uggt1	UDP-glucose glycoprotein glucosyltransferase 1 [Source:MGI Symbol;Acc:MGI:2443162]	1297.47	21.2299	2.45461e-05	0.000379126	-0.267617	0.0606782	-0.0770081	0.0603479
ENSMUSG00000100968	Gm2098	predicted gene 2098 [Source:MGI Symbol;Acc:MGI:3780265]	62.638	21.2117	2.47708e-05	0.000382273	0.865225	0.192328	0.356099	0.193057
ENSMUSG00000053158	Fes	feline sarcoma oncogene [Source:MGI Symbol;Acc:MGI:95514]	173.395	21.2067	2.48325e-05	0.00038258	0.25206	0.123307	0.556639	0.121644
ENSMUSG00000090213	Tmem189	transmembrane protein 189 [Source:MGI Symbol;Acc:MGI:2142624]	1179.21	21.2081	2.48156e-05	0.00038258	-0.0737494	0.0883494	-0.377095	0.0883227
ENSMUSG00000033885	Pxk	PX domain containing serine/threonine kinase [Source:MGI Symbol;Acc:MGI:1289230]	1122.6	21.1916	2.50204e-05	0.000385149	-0.0340158	0.0476916	-0.199413	0.0475595
ENSMUSG00000034206	Polq	polymerase (DNA directed), theta [Source:MGI Symbol;Acc:MGI:2155399]	110.973	21.1528	2.55108e-05	0.000392369	0.48767	0.106558	0.232806	0.105863
ENSMUSG00000006442	Srm	spermidine synthase [Source:MGI Symbol;Acc:MGI:102690]	227.635	21.1365	2.57203e-05	0.000395258	-0.448907	0.102583	-0.35264	0.101684
ENSMUSG00000034795	Ccdc122	coiled-coil domain containing 122 [Source:MGI Symbol;Acc:MGI:1918358]	124.152	21.1305	2.57976e-05	0.000396113	0.696989	0.150689	0.473929	0.150456
ENSMUSG00000046229	Scand1	SCAN domain-containing 1 [Source:MGI Symbol;Acc:MGI:1343132]	424.604	21.111	2.60495e-05	0.000399644	0.212713	0.0473201	0.158693	0.0466873
ENSMUSG00000046841	Ckap4	cytoskeleton-associated protein 4 [Source:MGI Symbol;Acc:MGI:2444926]	505.908	21.1082	2.60868e-05	0.000399882	-0.297967	0.113254	0.193007	0.112478
ENSMUSG00000034254	Agpat1	1-acylglycerol-3-phosphate O-acyltransferase 1 (lysophosphatidic acid acyltransferase, alpha) [Source:MGI Symbol;Acc:MGI:1932075]	1321.37	21.0994	2.62019e-05	0.000401308	-0.155748	0.0612536	-0.280096	0.0611268
ENSMUSG00000035722	Abca7	ATP-binding cassette, sub-family A (ABC1), member 7 [Source:MGI Symbol;Acc:MGI:1351646]	895.96	21.087	2.63644e-05	0.000403459	-0.277907	0.0630733	-0.213675	0.0627291
ENSMUSG00000074277	Phldb3	pleckstrin homology like domain, family B, member 3 [Source:MGI Symbol;Acc:MGI:3642959]	68.9296	21.0775	2.649e-05	0.000405042	-0.376919	0.101155	-0.425884	0.099273
ENSMUSG00000049516	Spty2d1	SPT2 chromatin protein domain containing 1 [Source:MGI Symbol;Acc:MGI:2142062]	450.066	21.0731	2.65481e-05	0.000405265	-0.207709	0.0567009	-0.241212	0.0561161
ENSMUSG00000056043	Rgs9bp	regulator of G-protein signalling 9 binding protein [Source:MGI Symbol;Acc:MGI:2384418]	7.30471	21.073	2.6549e-05	0.000405265	-0.99645	0.259883	-1.01231	0.249282
ENSMUSG00000027199	Gatm	glycine amidinotransferase (L-arginine:glycine amidinotransferase) [Source:MGI Symbol;Acc:MGI:1914342]	56.5173	21.0519	2.68314e-05	0.000408552	0.306138	0.15289	0.67436	0.149229
ENSMUSG00000031877	Ces2g	carboxylesterase 2G [Source:MGI Symbol;Acc:MGI:1919611]	155.555	21.0545	2.67965e-05	0.000408552	0.119396	0.123657	-0.402397	0.124216
ENSMUSG00000111138	Gatm	glycine amidinotransferase (L-arginine:glycine amidinotransferase) [Source:MGI Symbol;Acc:MGI:1914342]	56.5173	21.0519	2.68314e-05	0.000408552	0.306138	0.15289	0.67436	0.149229
ENSMUSG00000015944	Castor2	cytosolic arginine sensor for mTORC1 subunit 2 [Source:MGI Symbol;Acc:MGI:1933384]	192.288	21.0448	2.69261e-05	0.000409654	-0.384903	0.104446	-0.439332	0.103908
ENSMUSG00000061273	Mmgt1	membrane magnesium transporter 1 [Source:MGI Symbol;Acc:MGI:2384305]	488.669	21.0369	2.70327e-05	0.000410933	-0.0291711	0.0432466	-0.177349	0.0428207
ENSMUSG00000030170	Wnt5b	wingless-type MMTV integration site family, member 5B [Source:MGI Symbol;Acc:MGI:98959]	36.9041	21.0279	2.71545e-05	0.000412099	0.521269	0.152848	0.672575	0.148996
ENSMUSG00000042105	Inpp5f	inositol polyphosphate-5-phosphatase F [Source:MGI Symbol;Acc:MGI:2141867]	262.817	21.0292	2.71377e-05	0.000412099	0.366645	0.082444	0.29423	0.0819548
ENSMUSG00000037355	Uvssa	UV stimulated scaffold protein A [Source:MGI Symbol;Acc:MGI:1918351]	279.899	20.9986	2.75561e-05	0.000417847	0.272787	0.0834615	0.375613	0.0826311
ENSMUSG00000023132	Gzma	granzyme A [Source:MGI Symbol;Acc:MGI:109266]	83.7887	20.9904	2.76691e-05	0.000418764	-0.425661	0.439483	1.48858	0.435808
ENSMUSG00000040479	Dgkz	diacylglycerol kinase zeta [Source:MGI Symbol;Acc:MGI:1278339]	2078	20.9912	2.76586e-05	0.000418764	-0.0350388	0.037695	-0.159706	0.0375206
ENSMUSG00000071757	Zhx2	zinc fingers and homeoboxes 2 [Source:MGI Symbol;Acc:MGI:2683087]	218.639	20.9892	2.76854e-05	0.000418764	-0.162623	0.0633556	-0.287023	0.06264
ENSMUSG00000030032	Wdr54	WD repeat domain 54 [Source:MGI Symbol;Acc:MGI:1922909]	84.2138	20.9866	2.77221e-05	0.000418972	-0.0887853	0.105324	-0.443973	0.104745
ENSMUSG00000078684	5830417I10Rik	RIKEN cDNA 5830417I10 gene [Source:MGI Symbol;Acc:MGI:1923272]	312.506	20.9726	2.79162e-05	0.000421557	-0.387484	0.0855152	-0.24453	0.0846042
ENSMUSG00000027454	Gins1	GINS complex subunit 1 (Psf1 homolog) [Source:MGI Symbol;Acc:MGI:1916520]	58.3569	20.9699	2.79533e-05	0.00042177	0.508079	0.183895	0.837999	0.181274
ENSMUSG00000035735	Dagla	diacylglycerol lipase, alpha [Source:MGI Symbol;Acc:MGI:2677061]	260.654	20.9606	2.80842e-05	0.000423395	-0.435446	0.100832	-0.350276	0.0999649
ENSMUSG00000027651	Rprd1b	regulation of nuclear pre-mRNA domain containing 1B [Source:MGI Symbol;Acc:MGI:1917720]	549.471	20.9573	2.81301e-05	0.000423717	-0.0845922	0.0443814	-0.198419	0.0438804
ENSMUSG00000044149	Nkrf	NF-kappaB repressing factor [Source:MGI Symbol;Acc:MGI:1924536]	90.7467	20.9558	2.8152e-05	0.000423717	-0.387885	0.0859005	-0.256539	0.0828409
ENSMUSG00000020661	Dnmt3a	DNA methyltransferase 3A [Source:MGI Symbol;Acc:MGI:1261827]	547.779	20.9384	2.8398e-05	0.000427032	-0.231194	0.0547622	-0.202792	0.05415
ENSMUSG00000029575	Mmab	methylmalonic aciduria (cobalamin deficiency) cblB type homolog (human) [Source:MGI Symbol;Acc:MGI:1924947]	317.346	20.9369	2.84189e-05	0.000427032	0.279431	0.0610055	0.170371	0.0605616
ENSMUSG00000036106	Prr5	proline rich 5 (renal) [Source:MGI Symbol;Acc:MGI:1924714]	286.602	20.9228	2.86203e-05	0.000429704	-0.218321	0.0815852	-0.370095	0.0812283
ENSMUSG00000030124	Lag3	lymphocyte-activation gene 3 [Source:MGI Symbol;Acc:MGI:106588]	47.4158	20.9196	2.8666e-05	0.000430038	0.113718	0.249479	0.964727	0.244289
ENSMUSG00000026466	Tor1aip1	torsin A interacting protein 1 [Source:MGI Symbol;Acc:MGI:3582693]	829.396	20.899	2.89627e-05	0.000433898	0.247033	0.0832403	0.38041	0.0828874
ENSMUSG00000047407	Tgif1	TGFB-induced factor homeobox 1 [Source:MGI Symbol;Acc:MGI:1194497]	568.432	20.8984	2.89708e-05	0.000433898	-0.325833	0.0714178	-0.174386	0.0708074
ENSMUSG00000030316	Tamm41	TAM41 mitochondrial translocator assembly and maintenance homolog [Source:MGI Symbol;Acc:MGI:1916221]	133.293	20.891	2.90793e-05	0.000435166	0.267632	0.0894427	0.401415	0.0877842
ENSMUSG00000069266	H4c2	H4 clustered histone 2 [Source:MGI Symbol;Acc:MGI:2448420]	2.58576	20.8865	2.91448e-05	0.000435789	1.96356	0.602297	2.35773	0.584656
ENSMUSG00000005656	Snx6	sorting nexin 6 [Source:MGI Symbol;Acc:MGI:1919433]	938.04	20.8769	2.92839e-05	0.000437248	-0.169484	0.0545939	-0.243873	0.0543178
ENSMUSG00000098188	Sowahc	sosondowah ankyrin repeat domain family member C [Source:MGI Symbol;Acc:MGI:3606051]	505.889	20.8765	2.92903e-05	0.000437248	-0.215516	0.0705671	-0.315913	0.0702537
ENSMUSG00000026675	Hsd17b7	hydroxysteroid (17-beta) dehydrogenase 7 [Source:MGI Symbol;Acc:MGI:1330808]	384.879	20.8676	2.94217e-05	0.000438852	0.487524	0.105754	0.284587	0.105642
ENSMUSG00000052609	Plekhg3	pleckstrin homology domain containing, family G (with RhoGef domain) member 3 [Source:MGI Symbol;Acc:MGI:2388284]	822.324	20.8619	2.95055e-05	0.000439453	-0.248215	0.0810527	-0.362856	0.0809124
ENSMUSG00000054446	Cpa1	carboxypeptidase A1, pancreatic [Source:MGI Symbol;Acc:MGI:88478]	3.66311	20.8616	2.95101e-05	0.000439453	4.41647	0.933675	3.1588	0.944877
ENSMUSG00000014791	Elmo3	engulfment and cell motility 3 [Source:MGI Symbol;Acc:MGI:2679007]	844.137	20.8585	2.95552e-05	0.000439767	0.265467	0.0579848	0.161859	0.0577658
ENSMUSG00000053977	Cd8a	CD8 antigen, alpha chain [Source:MGI Symbol;Acc:MGI:88346]	93.7471	20.8426	2.97911e-05	0.000442915	-0.0524429	0.213259	0.75367	0.210423
ENSMUSG00000093930	Hmgcs1	3-hydroxy-3-methylglutaryl-Coenzyme A synthase 1 [Source:MGI Symbol;Acc:MGI:107592]	4003.88	20.8211	3.01131e-05	0.000447338	0.598707	0.129796	0.319387	0.129793
ENSMUSG00000059743	Fdps	farnesyl diphosphate synthetase [Source:MGI Symbol;Acc:MGI:104888]	1169.63	20.8181	3.01586e-05	0.00044765	0.363775	0.0901222	0.374392	0.0899811
ENSMUSG00000046556	Zfp319	zinc finger protein 319 [Source:MGI Symbol;Acc:MGI:1890618]	223.575	20.7928	3.05416e-05	0.000452968	-0.261362	0.063275	-0.239185	0.0620173
ENSMUSG00000024397	Aif1	allograft inflammatory factor 1 [Source:MGI Symbol;Acc:MGI:1343098]	85.5778	20.7824	3.07019e-05	0.000454466	0.257105	0.194848	0.827813	0.192201
ENSMUSG00000048677	Tpcn2	two pore segment channel 2 [Source:MGI Symbol;Acc:MGI:2385297]	226.259	20.7836	3.06826e-05	0.000454466	0.129417	0.0736987	0.321426	0.0723434
ENSMUSG00000054509	Parp4	poly (ADP-ribose) polymerase family, member 4 [Source:MGI Symbol;Acc:MGI:2685589]	1255.44	20.7814	3.07172e-05	0.000454466	0.31135	0.0766288	0.313466	0.0764277
ENSMUSG00000090258	Churc1	churchill domain containing 1 [Source:MGI Symbol;Acc:MGI:1923684]	355.952	20.7548	3.11287e-05	0.00046018	0.302429	0.0701135	0.260979	0.0696007
ENSMUSG00000026072	Il1r1	interleukin 1 receptor, type I [Source:MGI Symbol;Acc:MGI:96545]	490.689	20.7434	3.13062e-05	0.000462431	-0.0750617	0.0784415	0.243321	0.0777028
ENSMUSG00000021263	Degs2	delta(4)-desaturase, sphingolipid 2 [Source:MGI Symbol;Acc:MGI:1917309]	1867.57	20.7231	3.16258e-05	0.000466775	-0.0360588	0.0780014	-0.316957	0.0779867
ENSMUSG00000028982	Slc25a33	solute carrier family 25, member 33 [Source:MGI Symbol;Acc:MGI:1917806]	137.123	20.7153	3.17491e-05	0.000467838	0.0204451	0.110656	-0.412158	0.111002
ENSMUSG00000029535	Triap1	TP53 regulated inhibitor of apoptosis 1 [Source:MGI Symbol;Acc:MGI:1916326]	363.654	20.7156	3.17439e-05	0.000467838	-0.158275	0.0672294	-0.303607	0.06687
ENSMUSG00000003269	Cyth2	cytohesin 2 [Source:MGI Symbol;Acc:MGI:1334255]	612.526	20.7118	3.18046e-05	0.000468278	0.247521	0.0544956	0.124038	0.054178
ENSMUSG00000078486	Perm1	PPARGC1 and ESRR induced regulator, muscle 1 [Source:MGI Symbol;Acc:MGI:1921433]	25.7276	20.7101	3.18322e-05	0.000468308	-0.0542114	0.149019	0.474314	0.13839
ENSMUSG00000001739	Cldn15	claudin 15 [Source:MGI Symbol;Acc:MGI:1913103]	2287.47	20.697	3.20411e-05	0.000471001	-0.162652	0.0571542	-0.257271	0.0570672
ENSMUSG00000062593	Gm49339	predicted gene, 49339 [Source:MGI Symbol;Acc:MGI:6121530]	27.9031	20.6754	3.23882e-05	0.000475721	-0.224566	0.421444	1.38398	0.412506
ENSMUSG00000032180	Tmed1	transmembrane p24 trafficking protein 1 [Source:MGI Symbol;Acc:MGI:106201]	91.7316	20.6649	3.25598e-05	0.000477858	0.345703	0.10388	0.455305	0.101725
ENSMUSG00000023832	Acat2	acetyl-Coenzyme A acetyltransferase 2 [Source:MGI Symbol;Acc:MGI:87871]	433.263	20.6488	3.28225e-05	0.000480692	0.388894	0.0986153	0.414058	0.0982553
ENSMUSG00000031505	Naxd	NAD(P)HX dehydratase [Source:MGI Symbol;Acc:MGI:1913353]	529.748	20.6501	3.2801e-05	0.000480692	0.201274	0.0444523	0.130895	0.0439641
ENSMUSG00000047804	Akap10	A kinase (PRKA) anchor protein 10 [Source:MGI Symbol;Acc:MGI:1890218]	342.124	20.6482	3.28318e-05	0.000480692	-0.15394	0.0506259	-0.224239	0.0499402
ENSMUSG00000025192	Entpd7	ectonucleoside triphosphate diphosphohydrolase 7 [Source:MGI Symbol;Acc:MGI:2135885]	176.802	20.635	3.30494e-05	0.000483103	-0.252376	0.0878327	-0.392033	0.0870047
ENSMUSG00000031767	Nudt7	nudix (nucleoside diphosphate linked moiety X)-type motif 7 [Source:MGI Symbol;Acc:MGI:1914778]	378.813	20.6366	3.30237e-05	0.000483103	0.325343	0.075272	0.0993819	0.0751305
ENSMUSG00000019731	Slc35e1	solute carrier family 35, member E1 [Source:MGI Symbol;Acc:MGI:2142403]	1395.34	20.6228	3.32516e-05	0.00048567	-0.239237	0.0597535	-0.233841	0.059552
ENSMUSG00000057181	5730455P16Rik	RIKEN cDNA 5730455P16 gene [Source:MGI Symbol;Acc:MGI:1917841]	209.489	20.6187	3.33205e-05	0.000486288	0.239615	0.070162	0.30591	0.0689057
ENSMUSG00000022533	Atp13a3	ATPase type 13A3 [Source:MGI Symbol;Acc:MGI:2685387]	1945.34	20.5928	3.37541e-05	0.000491321	-0.244929	0.0583469	-0.213664	0.0581962
ENSMUSG00000025735	Rhbdl1	rhomboid like 1 [Source:MGI Symbol;Acc:MGI:2384891]	99.3435	20.5901	3.37998e-05	0.000491321	-0.507459	0.112865	-0.309963	0.110516
ENSMUSG00000055415	Atp10b	ATPase, class V, type 10B [Source:MGI Symbol;Acc:MGI:2442688]	2118.74	20.5957	3.37063e-05	0.000491321	-0.345212	0.0815957	-0.291332	0.0814841
ENSMUSG00000079445	B3gnt7	UDP-GlcNAc:betaGal beta-1,3-N-acetylglucosaminyltransferase 7 [Source:MGI Symbol;Acc:MGI:2384394]	165.844	20.5908	3.37874e-05	0.000491321	-1.5869	0.476002	0.689991	0.471247
ENSMUSG00000094198	Ighv1-50	immunoglobulin heavy variable 1-50 [Source:MGI Symbol;Acc:MGI:4439753]	69.4373	20.5917	3.37736e-05	0.000491321	-0.319148	0.47409	-2.11006	0.477649
ENSMUSG00000006335	Tfpt	TCF3 (E2A) fusion partner [Source:MGI Symbol;Acc:MGI:1916964]	123.174	20.5878	3.38381e-05	0.000491487	0.258393	0.076782	0.332622	0.0748967
ENSMUSG00000089876	Tmem102	transmembrane protein 102 [Source:MGI Symbol;Acc:MGI:1921591]	407.784	20.5849	3.38878e-05	0.000491817	-0.251778	0.0962441	-0.433889	0.0960718
ENSMUSG00000002205	Vrk3	vaccinia related kinase 3 [Source:MGI Symbol;Acc:MGI:2182465]	519.92	20.5738	3.40772e-05	0.000494173	0.246059	0.0570804	0.208256	0.0565558
ENSMUSG00000027068	Dhrs9	dehydrogenase/reductase (SDR family) member 9 [Source:MGI Symbol;Acc:MGI:2442798]	219.72	20.5443	3.45827e-05	0.000501106	-0.507346	0.162386	-0.710703	0.16222
ENSMUSG00000002052	Supt6	SPT6, histone chaperone and transcription elongation factor [Source:MGI Symbol;Acc:MGI:107726]	1171.66	20.5411	3.46376e-05	0.000501107	-0.11264	0.0394878	-0.176441	0.0391858
ENSMUSG00000003779	Kif20a	kinesin family member 20A [Source:MGI Symbol;Acc:MGI:1201682]	328.238	20.5422	3.46191e-05	0.000501107	0.165214	0.0881047	0.388922	0.0872099
ENSMUSG00000024943	Smc5	structural maintenance of chromosomes 5 [Source:MGI Symbol;Acc:MGI:2385088]	372.217	20.5371	3.47081e-05	0.000501729	0.17648	0.0770022	0.3454	0.0762919
ENSMUSG00000024736	Tmem132a	transmembrane protein 132A [Source:MGI Symbol;Acc:MGI:2147810]	117.654	20.5195	3.50139e-05	0.00050575	-0.286346	0.108871	0.170784	0.10593
ENSMUSG00000027522	Stx16	syntaxin 16 [Source:MGI Symbol;Acc:MGI:1923396]	924.975	20.5089	3.52003e-05	0.000508042	-0.278267	0.066135	-0.23942	0.0658674
ENSMUSG00000038013	Wipf2	WAS/WASL interacting protein family, member 2 [Source:MGI Symbol;Acc:MGI:1924462]	1015.45	20.5069	3.52359e-05	0.000508154	-0.204203	0.0720335	-0.322563	0.0718772
ENSMUSG00000030165	Klrd1	killer cell lectin-like receptor, subfamily D, member 1 [Source:MGI Symbol;Acc:MGI:1196275]	59.3443	20.4859	3.56068e-05	0.000513097	0.084495	0.165024	0.633748	0.160967
ENSMUSG00000024842	Cabp4	calcium binding protein 4 [Source:MGI Symbol;Acc:MGI:1920910]	11.345	20.4806	3.57022e-05	0.000513257	0.119757	0.235052	0.840759	0.217898
ENSMUSG00000095028	Sirpb1b	signal-regulatory protein beta 1B [Source:MGI Symbol;Acc:MGI:3779828]	6.3751	20.4827	3.56641e-05	0.000513257	-0.152002	0.358061	1.07988	0.323776
ENSMUSG00000097687	Cabp4	calcium binding protein 4 [Source:MGI Symbol;Acc:MGI:1920910]	11.345	20.4806	3.57022e-05	0.000513257	0.119757	0.235052	0.840759	0.217898
ENSMUSG00000018567	Gabarap	gamma-aminobutyric acid receptor associated protein [Source:MGI Symbol;Acc:MGI:1861742]	3002.89	20.4685	3.59196e-05	0.000515977	0.101824	0.0439505	-0.0848498	0.0438912
ENSMUSG00000024758	Rtn3	reticulon 3 [Source:MGI Symbol;Acc:MGI:1339970]	3032.08	20.4609	3.60547e-05	0.000517512	-0.0230631	0.0438324	-0.177043	0.0437709
ENSMUSG00000029686	Cul1	cullin 1 [Source:MGI Symbol;Acc:MGI:1349658]	1173.25	20.4579	3.61103e-05	0.000517902	0.151141	0.033741	0.103322	0.0334229
ENSMUSG00000056293	Gsdmc2	gasdermin C2 [Source:MGI Symbol;Acc:MGI:2146102]	20523.9	20.4538	3.61843e-05	0.000518557	0.401546	0.244499	1.07922	0.244488
ENSMUSG00000055447	Cd47	CD47 antigen (Rh-related antigen, integrin-associated signal transducer) [Source:MGI Symbol;Acc:MGI:96617]	756.766	20.4447	3.6349e-05	0.000520508	0.0122643	0.109766	0.413443	0.109333
ENSMUSG00000026923	Notch1	notch 1 [Source:MGI Symbol;Acc:MGI:97363]	420.111	20.4144	3.69029e-05	0.000528027	-0.737214	0.171288	-0.173209	0.170844
ENSMUSG00000031790	Mmp15	matrix metallopeptidase 15 [Source:MGI Symbol;Acc:MGI:109320]	2324.55	20.4052	3.70742e-05	0.000530063	-0.209707	0.0987956	-0.444612	0.0987738
ENSMUSG00000000791	Il12rb1	interleukin 12 receptor, beta 1 [Source:MGI Symbol;Acc:MGI:104579]	12.1978	20.3934	3.72926e-05	0.000531937	0.113234	0.305644	1.07875	0.285244
ENSMUSG00000068289	Cma2	chymase 2, mast cell [Source:MGI Symbol;Acc:MGI:88426]	3.35579	20.3948	3.72664e-05	0.000531937	-0.161007	0.710769	2.1788	0.643974
ENSMUSG00000111872	Il12rb1	interleukin 12 receptor, beta 1 [Source:MGI Symbol;Acc:MGI:104579]	12.1978	20.3934	3.72926e-05	0.000531937	0.113234	0.305644	1.07875	0.285244
ENSMUSG00000025092	Hspa12a	heat shock protein 12A [Source:MGI Symbol;Acc:MGI:1920692]	207.836	20.3826	3.74944e-05	0.000534398	-0.12536	0.17555	0.576994	0.174166
ENSMUSG00000115592	Mcpt-ps1	mast cell protease, pseudogene 1 [Source:MGI Symbol;Acc:MGI:102769]	2.05669	20.367	3.77886e-05	0.000538171	-1.01671	0.788753	1.81099	0.669346
ENSMUSG00000034820	Cpsf7	cleavage and polyadenylation specific factor 7 [Source:MGI Symbol;Acc:MGI:1917826]	1022.94	20.3559	3.79981e-05	0.00054012	0.139398	0.0449091	0.199449	0.0445563
ENSMUSG00000039231	Suv39h1	suppressor of variegation 3-9 1 [Source:MGI Symbol;Acc:MGI:1099440]	271.424	20.3551	3.80141e-05	0.00054012	0.22875	0.0969866	0.433851	0.0960814
ENSMUSG00000040659	Efhd2	EF hand domain containing 2 [Source:MGI Symbol;Acc:MGI:106504]	1900.24	20.356	3.79966e-05	0.00054012	-0.182701	0.0633536	-0.282265	0.0632598
ENSMUSG00000026380	Tfcp2l1	transcription factor CP2-like 1 [Source:MGI Symbol;Acc:MGI:2444691]	2675.94	20.3514	3.80842e-05	0.000540695	-0.44088	0.123587	-0.513478	0.123539
ENSMUSG00000031262	Cenpi	centromere protein I [Source:MGI Symbol;Acc:MGI:2147897]	80.3641	20.3483	3.81441e-05	0.000541125	0.329726	0.138804	0.616349	0.136414
ENSMUSG00000030094	Xpc	xeroderma pigmentosum, complementation group C [Source:MGI Symbol;Acc:MGI:103557]	235.458	20.3444	3.82184e-05	0.000541758	-0.152445	0.0611839	-0.272079	0.060398
ENSMUSG00000031906	Smpd3	sphingomyelin phosphodiesterase 3, neutral [Source:MGI Symbol;Acc:MGI:1927578]	1129.84	20.3338	3.84216e-05	0.000544217	-0.33834	0.0809375	-0.290179	0.0807221
ENSMUSG00000031583	Wrn	Werner syndrome RecQ like helicase [Source:MGI Symbol;Acc:MGI:109635]	300.321	20.323	3.86301e-05	0.000546746	0.0436676	0.0686418	0.270823	0.0674088
ENSMUSG00000036955	Kifbp	kinesin family binding protein [Source:MGI Symbol;Acc:MGI:1919570]	334.014	20.3213	3.86614e-05	0.000546765	-0.190138	0.0557331	-0.237653	0.0550232
ENSMUSG00000094502	Ighv1-69	immunoglobulin heavy variable 1-69 [Source:MGI Symbol;Acc:MGI:4439632]	58.2541	20.3104	3.88743e-05	0.000549351	-1.08729	0.322748	-1.34403	0.322503
ENSMUSG00000102018	Iqank1	IQ motif and ankyrin repeat containing 1 [Source:MGI Symbol;Acc:MGI:3588184]	32.9627	20.3041	3.89962e-05	0.000550648	0.799992	0.185974	0.701889	0.184011
ENSMUSG00000032534	Cep63	centrosomal protein 63 [Source:MGI Symbol;Acc:MGI:2158560]	272.332	20.3011	3.90549e-05	0.000551052	0.193852	0.0727183	0.323987	0.0717138
ENSMUSG00000044646	Zbtb7c	zinc finger and BTB domain containing 7C [Source:MGI Symbol;Acc:MGI:2443302]	184.195	20.2845	3.93807e-05	0.000555219	-0.494828	0.116603	-0.398411	0.115625
ENSMUSG00000028394	Pole3	polymerase (DNA directed), epsilon 3 (p17 subunit) [Source:MGI Symbol;Acc:MGI:1933378]	344.222	20.2799	3.94699e-05	0.000556048	0.220175	0.0546372	0.215242	0.0538335
ENSMUSG00000034652	Cd300a	CD300A molecule [Source:MGI Symbol;Acc:MGI:2443411]	71.1485	20.2697	3.96731e-05	0.00055848	-0.129078	0.167067	0.521863	0.163447
ENSMUSG00000009076	Zmat5	zinc finger, matrin type 5 [Source:MGI Symbol;Acc:MGI:1914428]	193.838	20.2661	3.97445e-05	0.000559054	0.27622	0.0617013	0.138401	0.0609447
ENSMUSG00000021583	Erap1	endoplasmic reticulum aminopeptidase 1 [Source:MGI Symbol;Acc:MGI:1933403]	1475.37	20.2351	4.03656e-05	0.000567355	0.0146586	0.0749376	0.284841	0.0747012
ENSMUSG00000025260	Hsd17b10	hydroxysteroid (17-beta) dehydrogenase 10 [Source:MGI Symbol;Acc:MGI:1333871]	562.726	20.2279	4.05097e-05	0.000568941	0.150755	0.0583458	-0.0923595	0.0582284
ENSMUSG00000023861	Mpc1	mitochondrial pyruvate carrier 1 [Source:MGI Symbol;Acc:MGI:1915240]	1335.87	20.2098	4.08779e-05	0.000573673	0.220872	0.0584213	0.00810916	0.0583586
ENSMUSG00000050947	Amigo1	adhesion molecule with Ig like domain 1 [Source:MGI Symbol;Acc:MGI:2653612]	219.514	20.186	4.1369e-05	0.000580118	-0.380169	0.0857316	-0.244973	0.0844896
ENSMUSG00000057134	Ado	2-aminoethanethiol (cysteamine) dioxygenase [Source:MGI Symbol;Acc:MGI:2685083]	150.175	20.1679	4.17444e-05	0.000584486	-0.221262	0.0601649	-0.245014	0.0584215
ENSMUSG00000116486	Ado	2-aminoethanethiol (cysteamine) dioxygenase [Source:MGI Symbol;Acc:MGI:2685083]	150.175	20.1679	4.17444e-05	0.000584486	-0.221262	0.0601649	-0.245014	0.0584215
ENSMUSG00000032783	Troap	trophinin associated protein [Source:MGI Symbol;Acc:MGI:1925983]	83.6277	20.1652	4.17996e-05	0.000584811	-0.0506256	0.130783	0.440361	0.12824
ENSMUSG00000014426	Map3k4	mitogen-activated protein kinase kinase kinase 4 [Source:MGI Symbol;Acc:MGI:1346875]	557.004	20.1621	4.18646e-05	0.000585271	-0.277618	0.0712171	-0.0181432	0.0705684
ENSMUSG00000056724	Nbeal2	neurobeachin-like 2 [Source:MGI Symbol;Acc:MGI:2448554]	742.287	20.1413	4.23035e-05	0.000590955	-0.366454	0.0872763	-0.305221	0.0869001
ENSMUSG00000021103	Mnat1	menage a trois 1 [Source:MGI Symbol;Acc:MGI:106207]	145.482	20.1344	4.24494e-05	0.000592541	0.292212	0.0692826	0.253875	0.0679452
ENSMUSG00000030319	Cand2	cullin-associated and neddylation-dissociated 2 (putative) [Source:MGI Symbol;Acc:MGI:1914338]	85.6726	20.1307	4.25279e-05	0.000593183	0.233132	0.0961517	0.416992	0.0933105
ENSMUSG00000070583	Fv1	Friend virus susceptibility 1 [Source:MGI Symbol;Acc:MGI:95595]	48.4793	20.1089	4.29932e-05	0.000599215	-0.439876	0.116476	-0.460987	0.113501
ENSMUSG00000034932	Mrpl54	mitochondrial ribosomal protein L54 [Source:MGI Symbol;Acc:MGI:1913297]	444.324	20.1003	4.31782e-05	0.000601335	0.274694	0.0630284	0.215858	0.062599
ENSMUSG00000076754	Trgv2	T cell receptor gamma variable 2 [Source:MGI Symbol;Acc:MGI:98632]	10.2504	20.0942	4.33121e-05	0.000602741	-0.133678	0.269102	0.804265	0.246763
ENSMUSG00000045282	Tmem86b	transmembrane protein 86B [Source:MGI Symbol;Acc:MGI:1915505]	54.2597	20.0887	4.34302e-05	0.000603924	-0.390728	0.10067	-0.388305	0.0975116
ENSMUSG00000068749	Psma5	proteasome subunit alpha 5 [Source:MGI Symbol;Acc:MGI:1347009]	921.275	20.0851	4.35097e-05	0.00060457	0.117234	0.0738605	0.319867	0.0735074
ENSMUSG00000027935	Rab13	RAB13, member RAS oncogene family [Source:MGI Symbol;Acc:MGI:1927232]	125.189	20.0813	4.35904e-05	0.000604888	0.247729	0.0832584	0.362409	0.081339
ENSMUSG00000030279	C2cd5	C2 calcium-dependent domain containing 5 [Source:MGI Symbol;Acc:MGI:1921991]	441.528	20.081	4.35988e-05	0.000604888	0.228414	0.0609155	0.253227	0.0602858
ENSMUSG00000041229	Phf8	PHD finger protein 8 [Source:MGI Symbol;Acc:MGI:2444341]	406.98	20.0706	4.38255e-05	0.000607572	-0.211643	0.0536704	-0.207293	0.0529152
ENSMUSG00000059498	Fcgr3	Fc receptor, IgG, low affinity III [Source:MGI Symbol;Acc:MGI:95500]	206.27	20.0587	4.4087e-05	0.000610734	-0.03004	0.170384	0.602586	0.169097
ENSMUSG00000089901	Gm8113	predicted gene 8113 [Source:MGI Symbol;Acc:MGI:3648791]	202.847	20.0549	4.41711e-05	0.000611435	0.369771	0.0972356	0.405791	0.0963884
ENSMUSG00000111548	Gm8162	predicted gene 8162 [Source:MGI Symbol;Acc:MGI:3644710]	26.4422	20.0449	4.43915e-05	0.000614021	-0.815582	0.184197	-0.476089	0.176608
ENSMUSG00000010021	Kif19a	kinesin family member 19A [Source:MGI Symbol;Acc:MGI:2447024]	17.05	20.0433	4.44266e-05	0.000614042	0.30956	0.216091	0.866788	0.206447
ENSMUSG00000024889	Rce1	Ras converting CAAX endopeptidase 1 [Source:MGI Symbol;Acc:MGI:1336895]	332.13	20.0413	4.44712e-05	0.000614193	-0.145951	0.0581797	-0.257768	0.0576247
ENSMUSG00000035206	Sppl2b	signal peptide peptidase like 2B [Source:MGI Symbol;Acc:MGI:1920468]	469.774	20.037	4.45673e-05	0.000615056	-0.284795	0.0799337	-0.332154	0.0795621
ENSMUSG00000019960	Dusp6	dual specificity phosphatase 6 [Source:MGI Symbol;Acc:MGI:1914853]	438.727	20.0355	4.4602e-05	0.000615069	-0.381332	0.100656	-0.00312935	0.0998341
ENSMUSG00000019966	Kitl	kit ligand [Source:MGI Symbol;Acc:MGI:96974]	1123.65	20.0231	4.48776e-05	0.000618404	-0.351143	0.0787066	-0.179951	0.0784128
ENSMUSG00000016529	Il10	interleukin 10 [Source:MGI Symbol;Acc:MGI:96537]	4.86065	20.021	4.4925e-05	0.00061859	0.593345	0.523916	1.95924	0.492169
ENSMUSG00000027533	Fabp5	fatty acid binding protein 5, epidermal [Source:MGI Symbol;Acc:MGI:101790]	230.014	20.0195	4.496e-05	0.000618606	0.438275	0.124431	0.541794	0.123741
ENSMUSG00000026779	Mastl	microtubule associated serine/threonine kinase-like [Source:MGI Symbol;Acc:MGI:1914371]	112.755	20.013	4.51048e-05	0.000620132	0.273708	0.122949	0.539406	0.121036
ENSMUSG00000001672	Marveld3	MARVEL (membrane-associating) domain containing 3 [Source:MGI Symbol;Acc:MGI:1920858]	692.272	20.0095	4.51856e-05	0.000620308	-0.212822	0.0806476	-0.35804	0.080487
ENSMUSG00000058301	Upf1	UPF1 regulator of nonsense transcripts homolog (yeast) [Source:MGI Symbol;Acc:MGI:107995]	1261.52	20.0108	4.51565e-05	0.000620308	-0.191126	0.0550104	-0.231806	0.0548059
ENSMUSG00000032021	Crtam	cytotoxic and regulatory T cell molecule [Source:MGI Symbol;Acc:MGI:1859822]	7.51567	20.0059	4.52656e-05	0.000620941	-0.336712	0.365243	1.00232	0.339745
ENSMUSG00000036896	C1qc	complement component 1, q subcomponent, C chain [Source:MGI Symbol;Acc:MGI:88225]	595.509	19.9848	4.57466e-05	0.000626129	0.11113	0.129784	0.528203	0.129337
ENSMUSG00000036908	Unc93b1	unc-93 homolog B1, TLR signaling regulator [Source:MGI Symbol;Acc:MGI:1859307]	984.774	19.9849	4.57429e-05	0.000626129	0.145063	0.115788	0.48932	0.115508
ENSMUSG00000068039	Tcp1	t-complex protein 1 [Source:MGI Symbol;Acc:MGI:98535]	2224.6	19.9853	4.57357e-05	0.000626129	-0.195249	0.0469395	-0.168388	0.0467648
ENSMUSG00000038304	Cd160	CD160 antigen [Source:MGI Symbol;Acc:MGI:1860383]	39.3069	19.9715	4.6052e-05	0.000629366	0.152597	0.203346	0.791709	0.198675
ENSMUSG00000098090	2700099C18Rik	RIKEN cDNA 2700099C18 gene [Source:MGI Symbol;Acc:MGI:1924272]	55.7784	19.9728	4.60206e-05	0.000629366	0.177448	0.136788	0.557249	0.132541
ENSMUSG00000118346	Tmem179b	transmembrane protein 179B [Source:MGI Symbol;Acc:MGI:1914956]	258.498	19.9364	4.68667e-05	0.000640021	0.110757	0.0539921	-0.112375	0.0534678
ENSMUSG00000025921	Rdh10	retinol dehydrogenase 10 (all-trans) [Source:MGI Symbol;Acc:MGI:1924238]	370.975	19.9168	4.73279e-05	0.000645837	0.0762538	0.0523639	-0.139132	0.0519596
ENSMUSG00000038766	Gabpb2	GA repeat binding protein, beta 2 [Source:MGI Symbol;Acc:MGI:95612]	880.248	19.9151	4.7369e-05	0.000645915	0.099337	0.0770566	0.325638	0.0766892
ENSMUSG00000024325	Ring1	ring finger protein 1 [Source:MGI Symbol;Acc:MGI:1101770]	295.005	19.8951	4.78441e-05	0.000651908	-0.109207	0.0866614	-0.368314	0.0861102
ENSMUSG00000036893	Ehmt1	euchromatic histone methyltransferase 1 [Source:MGI Symbol;Acc:MGI:1924933]	623.075	19.8915	4.79298e-05	0.000652588	-0.221677	0.0567292	-0.219773	0.0563122
ENSMUSG00000024127	Prepl	prolyl endopeptidase-like [Source:MGI Symbol;Acc:MGI:2441932]	520.491	19.8732	4.8371e-05	0.000657729	-0.197999	0.0589924	-0.249836	0.058553
ENSMUSG00000027469	Tpx2	TPX2, microtubule-associated [Source:MGI Symbol;Acc:MGI:1919369]	397.245	19.8714	4.84153e-05	0.000657729	0.106996	0.0937983	0.389119	0.0929973
ENSMUSG00000038384	Setd1b	SET domain containing 1B [Source:MGI Symbol;Acc:MGI:2652820]	791.199	19.8726	4.83861e-05	0.000657729	-0.370143	0.100794	-0.405693	0.100606
ENSMUSG00000021508	Cxcl14	chemokine (C-X-C motif) ligand 14 [Source:MGI Symbol;Acc:MGI:1888514]	450.214	19.8604	4.86832e-05	0.000660876	0.314815	0.171772	0.754137	0.171324
ENSMUSG00000041629	Fam104a	family with sequence similarity 104, member A [Source:MGI Symbol;Acc:MGI:106351]	450.886	19.8586	4.87261e-05	0.000660968	-0.0207432	0.0465544	-0.181414	0.0461584
ENSMUSG00000041408	Wapl	WAPL cohesin release factor [Source:MGI Symbol;Acc:MGI:2675859]	1321.45	19.8458	4.90397e-05	0.000664727	-0.176641	0.0506698	-0.212132	0.0504511
ENSMUSG00000070868	Skint3	selection and upkeep of intraepithelial T cells 3 [Source:MGI Symbol;Acc:MGI:3045331]	2.69353	19.8401	4.91793e-05	0.000666126	0.997838	0.549686	2.0037	0.510698
ENSMUSG00000024301	Kifc5b	kinesin family member C5B [Source:MGI Symbol;Acc:MGI:2137414]	74.4599	19.832	4.93778e-05	0.00066832	0.0702238	0.114283	0.435515	0.110657
ENSMUSG00000011306	Sugp1	SURP and G patch domain containing 1 [Source:MGI Symbol;Acc:MGI:1917866]	412.809	19.8254	4.95426e-05	0.000670053	0.197185	0.0443237	0.121312	0.0436786
ENSMUSG00000030560	Ctsc	cathepsin C [Source:MGI Symbol;Acc:MGI:109553]	1375.12	19.8168	4.97556e-05	0.000672437	0.0540179	0.0845865	0.336233	0.0843328
ENSMUSG00000032374	Plod2	procollagen lysine, 2-oxoglutarate 5-dioxygenase 2 [Source:MGI Symbol;Acc:MGI:1347007]	206.497	19.8109	4.9903e-05	0.00067393	-0.404716	0.118792	-0.49552	0.118204
ENSMUSG00000020315	Sptbn1	spectrin beta, non-erythrocytic 1 [Source:MGI Symbol;Acc:MGI:98388]	6141.29	19.8003	5.01662e-05	0.000676984	0.033796	0.02974	-0.087625	0.0296733
ENSMUSG00000015947	Fcgr1	Fc receptor, IgG, high affinity I [Source:MGI Symbol;Acc:MGI:95498]	51.4799	19.7919	5.03771e-05	0.000679208	-0.0140898	0.23488	0.831452	0.229915
ENSMUSG00000020787	P2rx1	purinergic receptor P2X, ligand-gated ion channel, 1 [Source:MGI Symbol;Acc:MGI:1098235]	31.4416	19.7908	5.04053e-05	0.000679208	0.255447	0.148584	0.608964	0.142473
ENSMUSG00000004846	Plod3	procollagen-lysine, 2-oxoglutarate 5-dioxygenase 3 [Source:MGI Symbol;Acc:MGI:1347008]	399.23	19.7805	5.06651e-05	0.000682205	-0.286625	0.0806809	-0.332237	0.0800854
ENSMUSG00000027357	Crls1	cardiolipin synthase 1 [Source:MGI Symbol;Acc:MGI:1913836]	406.254	19.7756	5.07916e-05	0.000683405	-0.0503635	0.0594262	-0.242966	0.059123
ENSMUSG00000036087	Slain2	SLAIN motif family, member 2 [Source:MGI Symbol;Acc:MGI:1923241]	1086.01	19.7722	5.08759e-05	0.000684036	-0.130709	0.0497061	-0.219372	0.0494886
ENSMUSG00000087230	Mroh3	maestro heat-like repeat family member 3 [Source:MGI Symbol;Acc:MGI:1923672]	121.977	19.7651	5.1057e-05	0.000685966	-0.257376	0.11312	-0.497314	0.11203
ENSMUSG00000000759	Tubgcp3	tubulin, gamma complex associated protein 3 [Source:MGI Symbol;Acc:MGI:2183752]	549.386	19.7605	5.11756e-05	0.000687054	0.156045	0.0527665	0.230827	0.0521109
ENSMUSG00000041135	Ripk2	receptor (TNFRSF)-interacting serine-threonine kinase 2 [Source:MGI Symbol;Acc:MGI:1891456]	132.644	19.749	5.14715e-05	0.000690519	0.0417585	0.0848224	0.319027	0.0823325
ENSMUSG00000056962	Jmjd6	jumonji domain containing 6 [Source:MGI Symbol;Acc:MGI:1858910]	379.389	19.746	5.1548e-05	0.000691038	-0.197806	0.0614124	-0.262159	0.0607254
ENSMUSG00000019820	Utrn	utrophin [Source:MGI Symbol;Acc:MGI:104631]	1008.51	19.7394	5.17184e-05	0.000692814	-0.0567163	0.0562631	0.167857	0.0557749
ENSMUSG00000025047	Pdcd11	programmed cell death 11 [Source:MGI Symbol;Acc:MGI:1341788]	419.126	19.7224	5.21585e-05	0.000698198	-0.299977	0.0692492	-0.213051	0.068561
ENSMUSG00000052026	Slc6a7	solute carrier family 6 (neurotransmitter transporter, L-proline), member 7 [Source:MGI Symbol;Acc:MGI:2147363]	85.3584	19.7043	5.26345e-05	0.000704053	-0.0603473	0.165539	0.552888	0.162388
ENSMUSG00000029404	Arl6ip4	ADP-ribosylation factor-like 6 interacting protein 4 [Source:MGI Symbol;Acc:MGI:1929500]	322.078	19.6932	5.29274e-05	0.000707454	0.238989	0.0585003	0.219972	0.057722
ENSMUSG00000031633	Slc25a4	solute carrier family 25 (mitochondrial carrier, adenine nucleotide translocator), member 4 [Source:MGI Symbol;Acc:MGI:1353495]	1199.04	19.6888	5.30433e-05	0.000708484	0.243993	0.0786455	0.346552	0.078439
ENSMUSG00000078676	Casc3	cancer susceptibility candidate 3 [Source:MGI Symbol;Acc:MGI:2179723]	849.518	19.6845	5.31585e-05	0.000709505	-0.103359	0.0324736	-0.138706	0.0319574
ENSMUSG00000028256	Odf2l	outer dense fiber of sperm tails 2-like [Source:MGI Symbol;Acc:MGI:1098600]	207.152	19.6741	5.34355e-05	0.000712681	0.262634	0.108359	0.478313	0.107233
ENSMUSG00000068742	Cry2	cryptochrome 2 (photolyase-like) [Source:MGI Symbol;Acc:MGI:1270859]	427.882	19.6704	5.35345e-05	0.000713481	0.0496867	0.117924	-0.412638	0.118082
ENSMUSG00000026083	Eif5b	eukaryotic translation initiation factor 5B [Source:MGI Symbol;Acc:MGI:2441772]	1293.93	19.6638	5.37114e-05	0.000715317	-0.332047	0.0755585	-0.142997	0.0753749
ENSMUSG00000030178	Klra13-ps	killer cell lectin-like receptor subfamily A, member 13, pseudogene [Source:MGI Symbol;Acc:MGI:1321090]	2.13607	19.6582	5.38606e-05	0.000716781	-0.611441	0.71799	1.74935	0.593298
ENSMUSG00000061288	Taok3	TAO kinase 3 [Source:MGI Symbol;Acc:MGI:3041177]	1295.73	19.654	5.39738e-05	0.000717766	-0.202182	0.06661	-0.288458	0.0664756
ENSMUSG00000022181	C6	complement component 6 [Source:MGI Symbol;Acc:MGI:88233]	28.134	19.6509	5.40582e-05	0.000718365	0.411231	0.335547	1.36202	0.329947
ENSMUSG00000039163	Cmc1	COX assembly mitochondrial protein 1 [Source:MGI Symbol;Acc:MGI:1915149]	272.103	19.6422	5.42929e-05	0.000720959	0.258409	0.0635323	0.239402	0.0626722
ENSMUSG00000035798	Zdhhc17	zinc finger, DHHC domain containing 17 [Source:MGI Symbol;Acc:MGI:2445110]	409.997	19.6399	5.43573e-05	0.00072129	-0.00295893	0.076954	0.275684	0.0760885
ENSMUSG00000028556	Dock7	dedicator of cytokinesis 7 [Source:MGI Symbol;Acc:MGI:1914549]	604.538	19.6344	5.45051e-05	0.000722727	0.213277	0.066903	0.29023	0.0663436
ENSMUSG00000023118	Sympk	symplekin [Source:MGI Symbol;Acc:MGI:1915438]	1279.98	19.6306	5.46096e-05	0.000723587	-0.136201	0.0455181	-0.197352	0.0452495
ENSMUSG00000024371	C2	complement component 2 (within H-2S) [Source:MGI Symbol;Acc:MGI:88226]	120.65	19.6236	5.4801e-05	0.000725597	-0.0869406	0.194609	0.642013	0.19242
ENSMUSG00000013833	Med16	mediator complex subunit 16 [Source:MGI Symbol;Acc:MGI:2158394]	454.569	19.6198	5.49067e-05	0.000726469	0.191872	0.0680606	0.298913	0.0674081
ENSMUSG00000021965	Ska3	spindle and kinetochore associated complex subunit 3 [Source:MGI Symbol;Acc:MGI:3041235]	89.0129	19.614	5.50659e-05	0.000728049	-0.0167599	0.133998	0.46683	0.131342
ENSMUSG00000021684	Pde8b	phosphodiesterase 8B [Source:MGI Symbol;Acc:MGI:2443999]	482.178	19.6101	5.51736e-05	0.0007284	0.68008	0.163062	0.194603	0.163188
ENSMUSG00000028580	Pum1	pumilio RNA-binding family member 1 [Source:MGI Symbol;Acc:MGI:1931749]	487.307	19.6087	5.5212e-05	0.0007284	-0.117004	0.0358674	-0.150968	0.0350249
ENSMUSG00000106966	Pum1	pumilio RNA-binding family member 1 [Source:MGI Symbol;Acc:MGI:1931749]	487.307	19.6087	5.5212e-05	0.0007284	-0.117004	0.0358674	-0.150968	0.0350249
ENSMUSG00000030149	Klrk1	killer cell lectin-like receptor subfamily K, member 1 [Source:MGI Symbol;Acc:MGI:1196250]	34.6881	19.6064	5.52751e-05	0.000728706	-0.0821441	0.241343	0.793594	0.234159
ENSMUSG00000026102	Inpp1	inositol polyphosphate-1-phosphatase [Source:MGI Symbol;Acc:MGI:104848]	330.965	19.5899	5.5731e-05	0.000733658	0.107859	0.0968273	0.396964	0.0958912
ENSMUSG00000074909	Ranbp6	RAN binding protein 6 [Source:MGI Symbol;Acc:MGI:2683212]	243.674	19.5906	5.57126e-05	0.000733658	-0.209068	0.0561038	-0.222005	0.0549231
ENSMUSG00000039531	Zup1	zinc finger containing ubiquitin peptidase 1 [Source:MGI Symbol;Acc:MGI:1919830]	238.365	19.5867	5.58204e-05	0.000734305	0.157469	0.0798398	0.34391	0.0785222
ENSMUSG00000035173	Ccdc186	coiled-coil domain containing 186 [Source:MGI Symbol;Acc:MGI:2445022]	875.509	19.5473	5.69317e-05	0.000748386	-0.252267	0.0796847	-0.340376	0.079544
ENSMUSG00000035179	Ppp1r32	protein phosphatase 1, regulatory subunit 32 [Source:MGI Symbol;Acc:MGI:1915002]	4.42806	19.5453	5.69891e-05	0.000748602	1.84777	0.467069	1.76542	0.461704
ENSMUSG00000037851	Iars	isoleucine-tRNA synthetase [Source:MGI Symbol;Acc:MGI:2145219]	765.166	19.5304	5.74154e-05	0.00075366	-0.283306	0.0645102	-0.172806	0.0641056
ENSMUSG00000057897	Camk2b	calcium/calmodulin-dependent protein kinase II, beta [Source:MGI Symbol;Acc:MGI:88257]	162.321	19.5286	5.74657e-05	0.000753778	0.687854	0.196968	0.866759	0.196294
ENSMUSG00000020137	Thap2	THAP domain containing, apoptosis associated protein 2 [Source:MGI Symbol;Acc:MGI:1914066]	289.089	19.5253	5.75612e-05	0.000754489	-0.262618	0.0755489	-0.309743	0.0748535
ENSMUSG00000036840	Siah1a	siah E3 ubiquitin protein ligase 1A [Source:MGI Symbol;Acc:MGI:108064]	270.404	19.5238	5.76054e-05	0.000754527	0.319404	0.0741168	0.247705	0.0735494
ENSMUSG00000095677	Dynlt1f	dynein light chain Tctex-type 1F [Source:MGI Symbol;Acc:MGI:3780996]	555.822	19.5049	5.81522e-05	0.000761144	0.158094	0.0618164	0.271476	0.0612903
ENSMUSG00000022443	Myh9	myosin, heavy polypeptide 9, non-muscle [Source:MGI Symbol;Acc:MGI:107717]	6803.37	19.4986	5.83353e-05	0.000762448	-0.250444	0.0568669	-0.138488	0.0568116
ENSMUSG00000031447	Lamp1	lysosomal-associated membrane protein 1 [Source:MGI Symbol;Acc:MGI:96745]	7132.29	19.4988	5.83302e-05	0.000762448	0.0863703	0.0435529	-0.0948576	0.0435319
ENSMUSG00000029146	Snx17	sorting nexin 17 [Source:MGI Symbol;Acc:MGI:2387801]	779.645	19.4912	5.85511e-05	0.000764722	0.0166345	0.0439753	-0.150354	0.043688
ENSMUSG00000052712	BC004004	cDNA sequence BC004004 [Source:MGI Symbol;Acc:MGI:2136782]	721.556	19.4853	5.87251e-05	0.000766446	0.239366	0.0567466	0.199657	0.0564097
ENSMUSG00000003617	Cp	ceruloplasmin [Source:MGI Symbol;Acc:MGI:88476]	223.895	19.4788	5.89146e-05	0.000766729	0.143143	0.134418	0.548827	0.1334
ENSMUSG00000037816	Fbxw17	F-box and WD-40 domain protein 17 [Source:MGI Symbol;Acc:MGI:1923584]	146.396	19.4819	5.88236e-05	0.000766729	0.0762516	0.117089	0.452818	0.114995
ENSMUSG00000038039	Gcc2	GRIP and coiled-coil domain containing 2 [Source:MGI Symbol;Acc:MGI:1917547]	654.069	19.4794	5.88995e-05	0.000766729	0.169274	0.0523425	-0.0343232	0.0519236
ENSMUSG00000107275	Gcc2	GRIP and coiled-coil domain containing 2 [Source:MGI Symbol;Acc:MGI:1917547]	654.069	19.4794	5.88995e-05	0.000766729	0.169274	0.0523425	-0.0343232	0.0519236
ENSMUSG00000025878	Uimc1	ubiquitin interaction motif containing 1 [Source:MGI Symbol;Acc:MGI:103185]	370.565	19.4706	5.91587e-05	0.00076881	0.219459	0.0662048	0.282604	0.0654836
ENSMUSG00000038379	Ttk	Ttk protein kinase [Source:MGI Symbol;Acc:MGI:1194921]	112.397	19.4716	5.91278e-05	0.00076881	0.132098	0.101379	0.413553	0.0988767
ENSMUSG00000024317	Rnf138	ring finger protein 138 [Source:MGI Symbol;Acc:MGI:1929211]	278.807	19.4685	5.92196e-05	0.000769055	0.266477	0.0605688	0.171453	0.0599147
ENSMUSG00000018774	Cd68	CD68 antigen [Source:MGI Symbol;Acc:MGI:88342]	168.266	19.4651	5.93203e-05	0.000769816	0.0372655	0.138412	0.513185	0.136837
ENSMUSG00000034394	Lif	leukemia inhibitory factor [Source:MGI Symbol;Acc:MGI:96787]	43.2976	19.4628	5.93888e-05	0.000770157	0.414776	0.19025	0.813692	0.183709
ENSMUSG00000013997	Nit1	nitrilase 1 [Source:MGI Symbol;Acc:MGI:1350916]	683.063	19.4499	5.97744e-05	0.000774608	-0.0714981	0.0705873	-0.292796	0.0704621
ENSMUSG00000063767	S100a7a	S100 calcium binding protein A7A [Source:MGI Symbol;Acc:MGI:2687194]	13.1064	19.4405	6.00555e-05	0.0007777	-1.62271	0.639841	-2.92676	0.638646
ENSMUSG00000095682	Igkv3-1	immunoglobulin kappa variable 3-1 [Source:MGI Symbol;Acc:MGI:1330851]	39.6708	19.4222	6.06071e-05	0.000784286	-1.01141	0.46164	-2.06139	0.464903
ENSMUSG00000023909	Paqr4	progestin and adipoQ receptor family member IV [Source:MGI Symbol;Acc:MGI:1923748]	2221.86	19.4167	6.07744e-05	0.000785895	-0.139139	0.0793461	-0.344824	0.0793183
ENSMUSG00000049988	Lrrc25	leucine rich repeat containing 25 [Source:MGI Symbol;Acc:MGI:2445284]	59.2201	19.4	6.1282e-05	0.000791899	0.0987875	0.176128	0.666156	0.172191
ENSMUSG00000096887	Gm20594	predicted gene, 20594 [Source:MGI Symbol;Acc:MGI:5295700]	2790.03	19.3836	6.17895e-05	0.000797892	0.344011	0.205931	-0.518739	0.205981
ENSMUSG00000039155	Cdh26	cadherin-like 26 [Source:MGI Symbol;Acc:MGI:2685856]	10.1311	19.3756	6.20366e-05	0.000800517	-0.559342	0.330168	0.80315	0.314901
ENSMUSG00000004098	Col5a3	collagen, type V, alpha 3 [Source:MGI Symbol;Acc:MGI:1858212]	230.554	19.3684	6.22595e-05	0.000802827	-0.310684	0.123403	0.197048	0.121867
ENSMUSG00000033863	Klf9	Kruppel-like factor 9 [Source:MGI Symbol;Acc:MGI:1333856]	1080.08	19.3636	6.24087e-05	0.000804183	0.00834233	0.0628242	-0.226233	0.0627574
ENSMUSG00000031295	Phka2	phosphorylase kinase alpha 2 [Source:MGI Symbol;Acc:MGI:97577]	169.354	19.3621	6.24548e-05	0.00080421	0.0557027	0.091315	0.35021	0.089655
ENSMUSG00000019872	Smpdl3a	sphingomyelin phosphodiesterase, acid-like 3A [Source:MGI Symbol;Acc:MGI:1931437]	2229.5	19.3391	6.31783e-05	0.000812953	0.101234	0.0758292	-0.209705	0.0758229
ENSMUSG00000035285	Nat14	N-acetyltransferase 14 [Source:MGI Symbol;Acc:MGI:3039561]	44.872	19.322	6.37214e-05	0.000819365	-0.584464	0.138063	-0.430497	0.133908
ENSMUSG00000005514	Por	P450 (cytochrome) oxidoreductase [Source:MGI Symbol;Acc:MGI:97744]	2308.05	19.3158	6.39198e-05	0.000821338	0.0533918	0.104696	-0.355995	0.104713
ENSMUSG00000027180	Fbxo3	F-box protein 3 [Source:MGI Symbol;Acc:MGI:1929084]	857.072	19.2975	6.45066e-05	0.000828295	0.105394	0.0355935	-0.0353656	0.0353233
ENSMUSG00000017670	Elmo2	engulfment and cell motility 2 [Source:MGI Symbol;Acc:MGI:2153045]	326.256	19.2897	6.47575e-05	0.00083035	-0.0867714	0.0606913	0.15536	0.059284
ENSMUSG00000029209	Gnpda2	glucosamine-6-phosphate deaminase 2 [Source:MGI Symbol;Acc:MGI:1915230]	219.382	19.2906	6.47305e-05	0.00083035	0.398168	0.0920603	0.298936	0.091535
ENSMUSG00000041431	Ccnb1	cyclin B1 [Source:MGI Symbol;Acc:MGI:88302]	422.645	19.2689	6.54344e-05	0.000838442	0.127437	0.110054	0.452057	0.109461
ENSMUSG00000076540	Igkv4-80	immunoglobulin kappa variable 4-80 [Source:MGI Symbol;Acc:MGI:4439653]	39.7613	19.2636	6.56089e-05	0.000838912	2.60895	0.553753	1.75296	0.554891
ENSMUSG00000079298	Klrb1b	killer cell lectin-like receptor subfamily B member 1B [Source:MGI Symbol;Acc:MGI:107539]	32.1115	19.2642	6.55885e-05	0.000838912	0.0702677	0.192621	0.697051	0.185927
ENSMUSG00000095098	Ccdc85b	coiled-coil domain containing 85B [Source:MGI Symbol;Acc:MGI:2147607]	326.836	19.266	6.55318e-05	0.000838912	0.103261	0.0898626	-0.260457	0.0899249
ENSMUSG00000022201	Zfr	zinc finger RNA binding protein [Source:MGI Symbol;Acc:MGI:1341890]	980.554	19.2594	6.57476e-05	0.000840098	-0.217817	0.062081	-0.252805	0.0618625
ENSMUSG00000067916	Zfp991	zinc finger protein 991 [Source:MGI Symbol;Acc:MGI:3701604]	114.154	19.2549	6.58945e-05	0.000841386	0.522259	0.139957	0.577396	0.138996
ENSMUSG00000030871	Ears2	glutamyl-tRNA synthetase 2, mitochondrial [Source:MGI Symbol;Acc:MGI:1914667]	144.469	19.2393	6.64117e-05	0.000847399	-0.229852	0.069789	-0.288411	0.0682429
ENSMUSG00000022971	Ifnar2	interferon (alpha and beta) receptor 2 [Source:MGI Symbol;Acc:MGI:1098243]	243.18	19.2287	6.67648e-05	0.000850362	0.262791	0.0942362	0.410825	0.0932189
ENSMUSG00000035351	Nup37	nucleoporin 37 [Source:MGI Symbol;Acc:MGI:1919964]	132.903	19.2281	6.67836e-05	0.000850362	0.150977	0.0935007	0.388279	0.0913913
ENSMUSG00000037461	Ints7	integrator complex subunit 7 [Source:MGI Symbol;Acc:MGI:1924315]	471.353	19.2284	6.67753e-05	0.000850362	0.269154	0.0854889	0.369742	0.0850331
ENSMUSG00000022412	Mief1	mitochondrial elongation factor 1 [Source:MGI Symbol;Acc:MGI:2146020]	437.806	19.2184	6.71072e-05	0.000853677	-0.242387	0.0654712	-0.256573	0.0648358
ENSMUSG00000038025	Phf2	PHD finger protein 2 [Source:MGI Symbol;Acc:MGI:1338034]	766.174	19.2175	6.71373e-05	0.000853677	-0.167634	0.0454097	-0.179388	0.0449578
ENSMUSG00000042650	Alkbh5	alkB homolog 5, RNA demethylase [Source:MGI Symbol;Acc:MGI:2144489]	1253.7	19.1971	6.78272e-05	0.000861849	-0.285437	0.0687	-0.229134	0.0684766
ENSMUSG00000032127	Vps11	VPS11, CORVET/HOPS core subunit [Source:MGI Symbol;Acc:MGI:1918982]	462.334	19.1826	6.832e-05	0.000867508	0.137577	0.0540539	0.233887	0.0533234
ENSMUSG00000002109	Ddb2	damage specific DNA binding protein 2 [Source:MGI Symbol;Acc:MGI:1355314]	153.853	19.1615	6.9046e-05	0.000873689	0.340825	0.0958868	0.396459	0.0946911
ENSMUSG00000018932	Map2k3	mitogen-activated protein kinase kinase 3 [Source:MGI Symbol;Acc:MGI:1346868]	1050.27	19.1635	6.8975e-05	0.000873689	-0.159575	0.0710676	-0.309947	0.0709643
ENSMUSG00000031628	Casp3	caspase 3 [Source:MGI Symbol;Acc:MGI:107739]	1754.28	19.1634	6.89779e-05	0.000873689	0.144445	0.109403	0.456757	0.10925
ENSMUSG00000033213	AA467197	expressed sequence AA467197 [Source:MGI Symbol;Acc:MGI:3034182]	1487.35	19.1615	6.90454e-05	0.000873689	0.148954	0.068252	0.297728	0.0680344
ENSMUSG00000110868	AA467197	expressed sequence AA467197 [Source:MGI Symbol;Acc:MGI:3034182]	1487.35	19.1615	6.90454e-05	0.000873689	0.148954	0.068252	0.297728	0.0680344
ENSMUSG00000010554	Mettl16	methyltransferase like 16 [Source:MGI Symbol;Acc:MGI:1914743]	230.89	19.1292	7.01691e-05	0.000887287	-0.264035	0.0792875	-0.328165	0.0786897
ENSMUSG00000030609	Aen	apoptosis enhancing nuclease [Source:MGI Symbol;Acc:MGI:1915298]	312.83	19.1182	7.05554e-05	0.000891021	-0.304635	0.0916492	-0.379202	0.0912272
ENSMUSG00000057572	Zbtb8os	zinc finger and BTB domain containing 8 opposite strand [Source:MGI Symbol;Acc:MGI:1914356]	423.888	19.118	7.05619e-05	0.000891021	0.318037	0.0745673	0.121238	0.0743029
ENSMUSG00000036435	Exoc1	exocyst complex component 1 [Source:MGI Symbol;Acc:MGI:2445020]	472.061	19.1124	7.07626e-05	0.000892938	0.185938	0.0682967	0.296857	0.0677309
ENSMUSG00000018809	Smyd4	SET and MYND domain containing 4 [Source:MGI Symbol;Acc:MGI:2442796]	67.5904	19.1068	7.09589e-05	0.00089418	0.370099	0.140899	0.607662	0.13849
ENSMUSG00000025504	Eps8l2	EPS8-like 2 [Source:MGI Symbol;Acc:MGI:2138828]	3562.48	19.1076	7.09302e-05	0.00089418	-0.233261	0.0792414	-0.339065	0.0792018
ENSMUSG00000035473	Galm	galactose mutarotase [Source:MGI Symbol;Acc:MGI:2442420]	582.354	19.1053	7.10137e-05	0.000894254	-0.0251394	0.0751628	-0.288344	0.0751108
ENSMUSG00000050079	Rspry1	ring finger and SPRY domain containing 1 [Source:MGI Symbol;Acc:MGI:1914860]	379.01	19.0866	7.16816e-05	0.000902043	-0.159942	0.0520454	-0.219729	0.0513931
ENSMUSG00000026853	Crat	carnitine acetyltransferase [Source:MGI Symbol;Acc:MGI:109501]	852.747	19.0839	7.17784e-05	0.000902639	-0.0246078	0.0797217	-0.305087	0.0796578
ENSMUSG00000089996	Tmsb15b2	thymosin beta 15b2 [Source:MGI Symbol;Acc:MGI:3843061]	7.69068	19.0801	7.1913e-05	0.000903711	1.43622	0.357754	0.470838	0.368213
ENSMUSG00000011179	Odc1	ornithine decarboxylase, structural 1 [Source:MGI Symbol;Acc:MGI:97402]	1977.46	19.0736	7.21485e-05	0.000905424	-0.046842	0.0539391	-0.21864	0.0538626
ENSMUSG00000030590	Fam98c	family with sequence similarity 98, member C [Source:MGI Symbol;Acc:MGI:1921083]	1076.78	19.0748	7.21028e-05	0.000905424	0.267609	0.061074	0.150182	0.0609258
ENSMUSG00000001444	Tbx21	T-box 21 [Source:MGI Symbol;Acc:MGI:1888984]	17.8965	19.0654	7.24451e-05	0.000908523	0.0956063	0.238829	0.841604	0.226821
ENSMUSG00000053063	Clec12a	C-type lectin domain family 12, member a [Source:MGI Symbol;Acc:MGI:3040968]	31.6706	19.0619	7.25701e-05	0.000909466	1.1141	0.316973	1.39152	0.312658
ENSMUSG00000029076	Sdf4	stromal cell derived factor 4 [Source:MGI Symbol;Acc:MGI:108079]	2144.37	19.035	7.35535e-05	0.000921158	0.161672	0.0390201	0.0471883	0.038892
ENSMUSG00000087150	BC064078	cDNA sequence BC064078 [Source:MGI Symbol;Acc:MGI:3040692]	25.58	19.0249	7.39266e-05	0.000925196	0.292898	0.184365	0.74098	0.177021
ENSMUSG00000037669	Ldah	lipid droplet associated hydrolase [Source:MGI Symbol;Acc:MGI:1916082]	586.901	19.0153	7.42807e-05	0.000928992	-0.234295	0.0556294	-0.176648	0.0550528
ENSMUSG00000055413	H2-Q5	histocompatibility 2, Q region locus 5 [Source:MGI Symbol;Acc:MGI:95934]	232.308	19.0005	7.48343e-05	0.000934511	0.0719107	0.218965	0.815319	0.217665
ENSMUSG00000078763	Slfn1	schlafen 1 [Source:MGI Symbol;Acc:MGI:1313259]	8.67518	18.998	7.49266e-05	0.000934511	0.311119	0.385319	1.39653	0.363196
ENSMUSG00000115913	Slfn1	schlafen 1 [Source:MGI Symbol;Acc:MGI:1313259]	8.67518	18.998	7.49266e-05	0.000934511	0.311119	0.385319	1.39653	0.363196
ENSMUSG00000115940	Slfn1	schlafen 1 [Source:MGI Symbol;Acc:MGI:1313259]	8.67518	18.998	7.49266e-05	0.000934511	0.311119	0.385319	1.39653	0.363196
ENSMUSG00000063268	Parp10	poly (ADP-ribose) polymerase family, member 10 [Source:MGI Symbol;Acc:MGI:3712326]	528.042	18.9947	7.50496e-05	0.000935407	0.105657	0.0898445	0.367063	0.0892561
ENSMUSG00000033022	Cdo1	cysteine dioxygenase 1, cytosolic [Source:MGI Symbol;Acc:MGI:105925]	276.211	18.9908	7.51986e-05	0.000936626	0.169275	0.0698066	0.299797	0.0687166
ENSMUSG00000038963	Slco4a1	solute carrier organic anion transporter family, member 4a1 [Source:MGI Symbol;Acc:MGI:1351866]	127.423	18.9827	7.55018e-05	0.00093976	-0.454658	0.10627	-0.304745	0.104397
ENSMUSG00000042985	Upk3b	uroplakin 3B [Source:MGI Symbol;Acc:MGI:2140882]	7.59591	18.9788	7.56499e-05	0.000940963	-0.319512	0.604747	-2.7548	0.646599
ENSMUSG00000003477	Inmt	indolethylamine N-methyltransferase [Source:MGI Symbol;Acc:MGI:102963]	30.5429	18.9691	7.60192e-05	0.000944913	0.740232	0.20434	0.041402	0.207177
ENSMUSG00000094724	Rnaset2b	ribonuclease T2B [Source:MGI Symbol;Acc:MGI:3702087]	1799.26	18.9525	7.66503e-05	0.000952111	0.171443	0.0685789	0.299144	0.0684059
ENSMUSG00000020918	Kat2a	K(lysine) acetyltransferase 2A [Source:MGI Symbol;Acc:MGI:1343101]	408.288	18.9308	7.7486e-05	0.000961838	-0.219746	0.053427	-0.180483	0.0525966
ENSMUSG00000041779	Tram2	translocating chain-associating membrane protein 2 [Source:MGI Symbol;Acc:MGI:1924817]	184.452	18.91	7.82964e-05	0.000971237	-0.40331	0.0935769	-0.251889	0.0921689
ENSMUSG00000014243	Zswim7	zinc finger SWIM-type containing 7 [Source:MGI Symbol;Acc:MGI:1916997]	76.4271	18.8981	7.87627e-05	0.000976358	0.449669	0.104291	0.309528	0.103237
ENSMUSG00000021322	Aoah	acyloxyacyl hydrolase [Source:MGI Symbol;Acc:MGI:1350928]	41.7048	18.8876	7.91784e-05	0.000980846	-0.0751788	0.174757	0.549415	0.168833
ENSMUSG00000028175	Depdc1a	DEP domain containing 1a [Source:MGI Symbol;Acc:MGI:1923381]	102.254	18.8821	7.93986e-05	0.000982908	0.089358	0.122154	0.46705	0.119543
ENSMUSG00000001542	Ell2	elongation factor RNA polymerase II 2 [Source:MGI Symbol;Acc:MGI:2183438]	721.946	18.8693	7.99065e-05	0.000988526	-0.110531	0.0810115	-0.341075	0.0809727
ENSMUSG00000026896	Ifih1	interferon induced with helicase C domain 1 [Source:MGI Symbol;Acc:MGI:1918836]	1385.67	18.8675	7.99776e-05	0.000988736	0.286579	0.111186	0.486231	0.111031
ENSMUSG00000029528	Pxn	paxillin [Source:MGI Symbol;Acc:MGI:108295]	2191.96	18.8626	8.01747e-05	0.000990501	-0.20042	0.0527898	-0.200095	0.0526521
ENSMUSG00000028479	Gne	glucosamine (UDP-N-acetyl)-2-epimerase/N-acetylmannosamine kinase [Source:MGI Symbol;Acc:MGI:1354951]	2844.38	18.8538	8.0529e-05	0.000994207	-0.436515	0.1138	-0.418241	0.113739
ENSMUSG00000029097	Trmt44	tRNA methyltransferase 44 [Source:MGI Symbol;Acc:MGI:1926140]	82.2583	18.8486	8.07372e-05	0.000995257	-0.427515	0.10711	-0.375095	0.104988
ENSMUSG00000031129	Slc9a9	solute carrier family 9 (sodium/hydrogen exchanger), member 9 [Source:MGI Symbol;Acc:MGI:2679732]	92.3109	18.8488	8.07288e-05	0.000995257	0.308364	0.120616	0.516113	0.118441
ENSMUSG00000042349	Ikbke	inhibitor of kappaB kinase epsilon [Source:MGI Symbol;Acc:MGI:1929612]	675.633	18.8476	8.07775e-05	0.000995257	-0.27832	0.0779114	-0.308132	0.0776423
ENSMUSG00000028703	Lrrc41	leucine rich repeat containing 41 [Source:MGI Symbol;Acc:MGI:2441984]	550.073	18.835	8.12889e-05	0.00100088	-0.174855	0.0702976	-0.302955	0.0700163
ENSMUSG00000039735	Fnbp1l	formin binding protein 1-like [Source:MGI Symbol;Acc:MGI:1925642]	972.059	18.8197	8.1913e-05	0.00100789	-0.188382	0.0583324	-0.241877	0.0580733
ENSMUSG00000030168	Adipor2	adiponectin receptor 2 [Source:MGI Symbol;Acc:MGI:93830]	2471.55	18.7801	8.35528e-05	0.00102668	-0.198791	0.0617847	-0.25678	0.0617004
ENSMUSG00000068523	Gng5	guanine nucleotide binding protein (G protein), gamma 5 [Source:MGI Symbol;Acc:MGI:109164]	1763.8	18.7812	8.35039e-05	0.00102668	0.154895	0.0746804	-0.150028	0.0746731
ENSMUSG00000006906	Stambp	STAM binding protein [Source:MGI Symbol;Acc:MGI:1917777]	373.956	18.7543	8.46346e-05	0.00103928	0.219228	0.0510495	0.149719	0.0503622
ENSMUSG00000024242	Map4k3	mitogen-activated protein kinase kinase kinase kinase 3 [Source:MGI Symbol;Acc:MGI:2154405]	1057.37	18.753	8.46917e-05	0.00103928	0.0281074	0.0328277	-0.0988605	0.0325409
ENSMUSG00000010358	Ifi35	interferon-induced protein 35 [Source:MGI Symbol;Acc:MGI:1917360]	501.418	18.7404	8.52259e-05	0.00104492	0.219842	0.087401	0.37812	0.086894
ENSMUSG00000030421	Uri1	URI1, prefoldin-like chaperone [Source:MGI Symbol;Acc:MGI:1342294]	499.11	18.7395	8.52661e-05	0.00104492	0.287179	0.0681843	0.106356	0.0678804
ENSMUSG00000028549	Itgb3bp	integrin beta 3 binding protein (beta3-endonexin) [Source:MGI Symbol;Acc:MGI:1914983]	43.186	18.7366	8.53879e-05	0.00104502	0.557804	0.130035	0.390211	0.128438
ENSMUSG00000115904	Itgb3bp	integrin beta 3 binding protein (beta3-endonexin) [Source:MGI Symbol;Acc:MGI:1914983]	43.186	18.7366	8.53879e-05	0.00104502	0.557804	0.130035	0.390211	0.128438
ENSMUSG00000036390	Gadd45a	growth arrest and DNA-damage-inducible 45 alpha [Source:MGI Symbol;Acc:MGI:107799]	565.057	18.731	8.56298e-05	0.00104727	-0.265309	0.123115	-0.531322	0.12309
ENSMUSG00000018102	H2bc4	H2B clustered histone 4 [Source:MGI Symbol;Acc:MGI:1915274]	1566.84	18.7168	8.62382e-05	0.00105353	0.0131686	0.104123	-0.372601	0.104142
ENSMUSG00000037896	Rcor1	REST corepressor 1 [Source:MGI Symbol;Acc:MGI:106340]	1103.9	18.7164	8.62568e-05	0.00105353	-0.313585	0.0799906	-0.286223	0.0797925
ENSMUSG00000112640	Gm32687	predicted gene, 32687 [Source:MGI Symbol;Acc:MGI:5591846]	99.2625	18.7148	8.63223e-05	0.00105363	0.418898	0.127635	0.536081	0.126075
ENSMUSG00000052928	Ctif	CBP80/20-dependent translation initiation factor [Source:MGI Symbol;Acc:MGI:2685518]	217.046	18.6968	8.7104e-05	0.00106228	-0.331419	0.0824996	-0.282768	0.0814121
ENSMUSG00000073678	Pgap1	post-GPI attachment to proteins 1 [Source:MGI Symbol;Acc:MGI:2443342]	318.86	18.6958	8.71476e-05	0.00106228	-0.146385	0.0910501	-0.386193	0.090942
ENSMUSG00000022309	Angpt1	angiopoietin 1 [Source:MGI Symbol;Acc:MGI:108448]	40.6135	18.6945	8.7206e-05	0.00106228	0.453332	0.144267	0.60021	0.140495
ENSMUSG00000083500	Gm15470	predicted gene 15470 [Source:MGI Symbol;Acc:MGI:3641891]	3.54085	18.6664	8.84408e-05	0.00107661	-1.00948	0.423338	-1.88473	0.446901
ENSMUSG00000016498	Pdcd1lg2	programmed cell death 1 ligand 2 [Source:MGI Symbol;Acc:MGI:1930125]	10.9027	18.6592	8.87566e-05	0.00107973	0.133404	0.422017	1.4513	0.402292
ENSMUSG00000024604	Rbm22	RNA binding motif protein 22 [Source:MGI Symbol;Acc:MGI:1914060]	583.552	18.6529	8.90388e-05	0.00108245	0.200376	0.0547813	0.217541	0.0543096
ENSMUSG00000027411	Vps16	VSP16 CORVET/HOPS core subunit [Source:MGI Symbol;Acc:MGI:2136772]	566.01	18.6457	8.93576e-05	0.00108529	0.311264	0.0732864	0.233587	0.072933
ENSMUSG00000028327	Stra6l	STRA6-like [Source:MGI Symbol;Acc:MGI:1921402]	377.976	18.645	8.93912e-05	0.00108529	0.111054	0.111152	0.442983	0.110338
ENSMUSG00000024817	Uhrf2	ubiquitin-like, containing PHD and RING finger domains 2 [Source:MGI Symbol;Acc:MGI:1923718]	813.61	18.6372	8.97379e-05	0.00108877	-0.221197	0.058904	-0.222078	0.0586092
ENSMUSG00000028833	Ncdn	neurochondrin [Source:MGI Symbol;Acc:MGI:1347351]	409.697	18.6294	9.00899e-05	0.00109232	-0.155785	0.0601613	-0.256583	0.0596834
ENSMUSG00000028295	Smim8	small integral membrane protein 8 [Source:MGI Symbol;Acc:MGI:1913541]	193.465	18.6157	9.07089e-05	0.00109909	0.344988	0.0797447	0.205913	0.079141
ENSMUSG00000031642	Sh3rf1	SH3 domain containing ring finger 1 [Source:MGI Symbol;Acc:MGI:1913066]	316.901	18.6084	9.1041e-05	0.00110239	-0.0808473	0.0640917	-0.264064	0.0637755
ENSMUSG00000027201	Myef2	myelin basic protein expression factor 2, repressor [Source:MGI Symbol;Acc:MGI:104592]	305.212	18.5995	9.14457e-05	0.00110655	0.176789	0.0795699	0.339269	0.0786441
ENSMUSG00000024911	Fibp	fibroblast growth factor (acidic) intracellular binding protein [Source:MGI Symbol;Acc:MGI:1926233]	623.573	18.5955	9.16285e-05	0.0011073	0.254437	0.0634684	0.230954	0.0631252
ENSMUSG00000031516	Dctn6	dynactin 6 [Source:MGI Symbol;Acc:MGI:1343154]	637.657	18.5966	9.158e-05	0.0011073	0.240367	0.0564715	0.173487	0.0561612
ENSMUSG00000094520	Olfr635	olfactory receptor 635 [Source:MGI Symbol;Acc:MGI:3030469]	44.655	18.5934	9.17277e-05	0.00110777	0.0112123	0.13459	0.454613	0.128562
ENSMUSG00000056290	Ms4a4b	membrane-spanning 4-domains, subfamily A, member 4B [Source:MGI Symbol;Acc:MGI:1913083]	102.135	18.5909	9.18429e-05	0.00110842	0.34347	0.301647	1.2091	0.299531
ENSMUSG00000010663	Fads1	fatty acid desaturase 1 [Source:MGI Symbol;Acc:MGI:1923517]	710.473	18.5783	9.24224e-05	0.00111468	0.21016	0.120296	0.508722	0.119973
ENSMUSG00000052565	H1f3	H1.3 linker histone, cluster member [Source:MGI Symbol;Acc:MGI:107502]	27.5608	18.57	9.28049e-05	0.00111856	-0.497633	0.15971	-0.653813	0.157522
ENSMUSG00000048154	Kmt2d	lysine (K)-specific methyltransferase 2D [Source:MGI Symbol;Acc:MGI:2682319]	1694.48	18.5632	9.31241e-05	0.00112166	-0.262009	0.0669061	-0.238366	0.0667117
ENSMUSG00000057541	Pus7	pseudouridylate synthase 7 [Source:MGI Symbol;Acc:MGI:1925947]	216.232	18.556	9.34573e-05	0.00112494	-0.204316	0.0611675	-0.246738	0.0600401
ENSMUSG00000073542	Cep76	centrosomal protein 76 [Source:MGI Symbol;Acc:MGI:1923401]	99.4545	18.5516	9.36638e-05	0.00112668	-0.425819	0.117593	-0.00203256	0.115594
ENSMUSG00000025872	Thoc3	THO complex 3 [Source:MGI Symbol;Acc:MGI:1920916]	265.419	18.5448	9.39838e-05	0.00112978	0.234128	0.0577018	0.201544	0.056749
ENSMUSG00000026627	Pacc1	proton activated chloride channel 1 [Source:MGI Symbol;Acc:MGI:1914200]	66.9837	18.5218	9.50698e-05	0.00114209	-0.167357	0.0912686	-0.384752	0.0902231
ENSMUSG00000004207	Psap	prosaposin [Source:MGI Symbol;Acc:MGI:97783]	13604.4	18.5168	9.531e-05	0.00114422	0.0523212	0.0589977	0.234416	0.0589681
ENSMUSG00000038274	Fau	Finkel-Biskis-Reilly murine sarcoma virus (FBR-MuSV) ubiquitously expressed (fox derived) [Source:MGI Symbol;Acc:MGI:102547]	5017.05	18.5101	9.56281e-05	0.00114729	0.228709	0.0592475	0.0364315	0.0592266
ENSMUSG00000091541	Vmn1r9	vomeronasal 1 receptor 9 [Source:MGI Symbol;Acc:MGI:2159466]	55.1045	18.5069	9.57819e-05	0.00114838	0.340601	0.145421	-0.242177	0.146935
ENSMUSG00000020091	Eif4ebp2	eukaryotic translation initiation factor 4E binding protein 2 [Source:MGI Symbol;Acc:MGI:109198]	3045.64	18.4857	9.68006e-05	0.00115907	-0.265328	0.076412	-0.302621	0.0763496
ENSMUSG00000047415	Gpr68	G protein-coupled receptor 68 [Source:MGI Symbol;Acc:MGI:2441763]	37.3943	18.486	9.67875e-05	0.00115907	-0.0851697	0.160827	0.484096	0.154349
ENSMUSG00000073412	Lst1	leukocyte specific transcript 1 [Source:MGI Symbol;Acc:MGI:1096324]	31.7396	18.4817	9.69957e-05	0.00116064	0.179153	0.207054	0.78066	0.200597
ENSMUSG00000028955	Vamp3	vesicle-associated membrane protein 3 [Source:MGI Symbol;Acc:MGI:1321389]	1301.78	18.4438	9.88498e-05	0.00118206	0.166784	0.040258	0.0569767	0.0400733
ENSMUSG00000021432	Slc35b3	solute carrier family 35, member B3 [Source:MGI Symbol;Acc:MGI:1913978]	760.297	18.4424	9.89195e-05	0.00118212	0.188453	0.053747	0.217014	0.053333
ENSMUSG00000105338	Gm43802	predicted gene 43802 [Source:MGI Symbol;Acc:MGI:5663939]	21.4551	18.4249	9.97882e-05	0.00119172	-0.209348	0.339184	1.01626	0.328283
ENSMUSG00000034906	Ncaph	non-SMC condensin I complex, subunit H [Source:MGI Symbol;Acc:MGI:2444777]	262.491	18.4111	0.000100478	0.0011984	0.123279	0.0902526	0.366831	0.0892155
ENSMUSG00000101904	Gm29427	predicted gene 29427 [Source:MGI Symbol;Acc:MGI:5580133]	7.12398	18.4122	0.000100426	0.0011984	-0.414767	0.432594	-1.90402	0.457993
ENSMUSG00000081488	Gm15368	predicted gene 15368 [Source:MGI Symbol;Acc:MGI:3707462]	84.0868	18.4076	0.000100656	0.00119973	0.536104	0.124575	0.338113	0.124053
ENSMUSG00000047153	Khnyn	KH and NYN domain containing [Source:MGI Symbol;Acc:MGI:2451333]	1825	18.4002	0.000101032	0.00120342	-0.320262	0.0754096	-0.136599	0.075223
ENSMUSG00000040528	Milr1	mast cell immunoglobulin like receptor 1 [Source:MGI Symbol;Acc:MGI:2685731]	45.9219	18.3922	0.000101435	0.00120744	0.418242	0.163042	0.687765	0.15958
ENSMUSG00000051346	Spryd4	SPRY domain containing 4 [Source:MGI Symbol;Acc:MGI:1913951]	183.622	18.3743	0.000102349	0.0012173	-0.096413	0.0735425	-0.301861	0.0730885
ENSMUSG00000053687	Dpep2	dipeptidase 2 [Source:MGI Symbol;Acc:MGI:2442042]	24.4051	18.3733	0.000102397	0.0012173	0.456218	0.186905	0.774045	0.180926
ENSMUSG00000044148	1810030O07Rik	RIKEN cDNA 1810030O07 gene [Source:MGI Symbol;Acc:MGI:1916405]	333.186	18.3711	0.000102512	0.00121787	0.11925	0.0505232	0.211407	0.0493601
ENSMUSG00000022987	Zfp641	zinc finger protein 641 [Source:MGI Symbol;Acc:MGI:2442788]	35.3585	18.3574	0.000103214	0.00122542	0.301075	0.148274	0.601924	0.142867
ENSMUSG00000032083	Apoa1	apolipoprotein A-I [Source:MGI Symbol;Acc:MGI:88049]	333.955	18.3516	0.000103515	0.0012282	-1.76433	0.970768	-6.38034	0.996373
ENSMUSG00000051223	Bzw1	basic leucine zipper and W2 domains 1 [Source:MGI Symbol;Acc:MGI:1914132]	3005.01	18.3497	0.00010361	0.00122853	-0.166047	0.0388238	-0.0911588	0.0386603
ENSMUSG00000068614	Actc1	actin, alpha, cardiac muscle 1 [Source:MGI Symbol;Acc:MGI:87905]	49.3247	18.3351	0.000104373	0.00123677	0.368836	0.166694	0.697881	0.163179
ENSMUSG00000069920	B3gnt9	UDP-GlcNAc:betaGal beta-1,3-N-acetylglucosaminyltransferase 9 [Source:MGI Symbol;Acc:MGI:2142841]	108.854	18.3242	0.000104942	0.00124271	0.450574	0.166052	0.711934	0.164322
ENSMUSG00000033960	Jcad	junctional cadherin 5 associated [Source:MGI Symbol;Acc:MGI:2685174]	135.38	18.2945	0.000106511	0.00125966	-0.351442	0.105329	-0.418548	0.104382
ENSMUSG00000091705	H2-Q2	histocompatibility 2, Q region locus 2 [Source:MGI Symbol;Acc:MGI:95931]	3009.76	18.2946	0.000106509	0.00125966	0.30571	0.120489	0.520399	0.120423
ENSMUSG00000031875	Cmtm3	CKLF-like MARVEL transmembrane domain containing 3 [Source:MGI Symbol;Acc:MGI:2447162]	150.759	18.2919	0.000106653	0.00126052	0.0610025	0.0993376	0.372238	0.0975854
ENSMUSG00000004865	Srpk1	serine/arginine-rich protein specific kinase 1 [Source:MGI Symbol;Acc:MGI:106908]	1260.06	18.2822	0.000107171	0.00126501	-0.279642	0.0839144	-0.336399	0.0837939
ENSMUSG00000015839	Nfe2l2	nuclear factor, erythroid derived 2, like 2 [Source:MGI Symbol;Acc:MGI:108420]	3274.71	18.2831	0.000107119	0.00126501	-0.0868667	0.0696794	-0.286715	0.0696524
ENSMUSG00000003233	Dvl3	dishevelled segment polarity protein 3 [Source:MGI Symbol;Acc:MGI:108100]	759.934	18.275	0.000107555	0.00126872	-0.179826	0.056095	-0.228867	0.0557831
ENSMUSG00000039988	Ankrd13c	ankyrin repeat domain 13c [Source:MGI Symbol;Acc:MGI:2139746]	892.554	18.2609	0.000108317	0.00127689	-0.187544	0.0501097	-0.18676	0.0497909
ENSMUSG00000027259	Adal	adenosine deaminase-like [Source:MGI Symbol;Acc:MGI:1923144]	109.617	18.2524	0.000108777	0.00128138	-0.323765	0.0948672	-0.37376	0.0935358
ENSMUSG00000071650	Ganab	alpha glucosidase 2 alpha neutral subunit [Source:MGI Symbol;Acc:MGI:1097667]	2801.1	18.2513	0.000108838	0.00128138	-0.146938	0.0368782	-0.12655	0.0367254
ENSMUSG00000020056	Washc3	WASH complex subunit 3 [Source:MGI Symbol;Acc:MGI:1914532]	299.259	18.2478	0.000109029	0.00128279	0.250837	0.0620973	0.215879	0.0614468
ENSMUSG00000071202	Ccdc78	coiled-coil domain containing 78 [Source:MGI Symbol;Acc:MGI:2685784]	4.1623	18.2462	0.000109116	0.00128299	0.823381	0.421678	1.5793	0.398356
ENSMUSG00000023505	Cdca3	cell division cycle associated 3 [Source:MGI Symbol;Acc:MGI:1315198]	556.484	18.2383	0.000109546	0.00128578	0.28895	0.120775	0.517829	0.120403
ENSMUSG00000035325	Sec31a	Sec31 homolog A (S. cerevisiae) [Source:MGI Symbol;Acc:MGI:1916412]	2570.34	18.238	0.000109564	0.00128578	-0.146571	0.0541001	-0.228376	0.0539837
ENSMUSG00000051232	Tmem199	transmembrane protein 199 [Source:MGI Symbol;Acc:MGI:2144113]	152.089	18.2406	0.000109423	0.00128578	0.306083	0.0734458	0.233856	0.0726114
ENSMUSG00000017390	Aldoc	aldolase C, fructose-bisphosphate [Source:MGI Symbol;Acc:MGI:101863]	129.218	18.2214	0.000110476	0.00129565	0.454436	0.113023	0.406063	0.11198
ENSMUSG00000021216	Tubal3	tubulin, alpha-like 3 [Source:MGI Symbol;Acc:MGI:3588215]	328.121	18.2047	0.000111404	0.00130569	0.176545	0.128917	-0.339856	0.129121
ENSMUSG00000025499	Hras	Harvey rat sarcoma virus oncogene [Source:MGI Symbol;Acc:MGI:96224]	543.026	18.1861	0.000112446	0.00131706	-0.0602029	0.0608971	-0.243368	0.0606846
ENSMUSG00000041133	Smc1a	structural maintenance of chromosomes 1A [Source:MGI Symbol;Acc:MGI:1344345]	1131.73	18.1787	0.000112861	0.00132107	0.155059	0.0486251	0.201077	0.0482972
ENSMUSG00000003746	Man1a	mannosidase 1, alpha [Source:MGI Symbol;Acc:MGI:104677]	1398.62	18.1746	0.000113091	0.00132292	-0.115141	0.0662301	-0.278905	0.066153
ENSMUSG00000061787	Rps17	ribosomal protein S17 [Source:MGI Symbol;Acc:MGI:1309526]	4013.18	18.1598	0.000113935	0.00133194	0.157413	0.0473012	-0.0156108	0.0472659
ENSMUSG00000019470	Xab2	XPA binding protein 2 [Source:MGI Symbol;Acc:MGI:1914689]	531.227	18.1485	0.00011458	0.00133863	-0.0214161	0.0410397	-0.154093	0.0405719
ENSMUSG00000057396	Zfp759	zinc finger protein 759 [Source:MGI Symbol;Acc:MGI:2446280]	58.1803	18.139	0.000115123	0.00134411	-0.350248	0.117359	-0.480278	0.115637
ENSMUSG00000036057	Ptpn23	protein tyrosine phosphatase, non-receptor type 23 [Source:MGI Symbol;Acc:MGI:2144837]	788.815	18.1253	0.000115914	0.00135247	-0.28727	0.0752162	-0.269466	0.0749778
ENSMUSG00000007867	Ift43	intraflagellar transport 43 [Source:MGI Symbol;Acc:MGI:1923661]	178.585	18.1217	0.000116124	0.00135252	0.296278	0.0747494	0.265619	0.0737104
ENSMUSG00000022452	Smdt1	single-pass membrane protein with aspartate rich tail 1 [Source:MGI Symbol;Acc:MGI:1916279]	906.23	18.1202	0.000116213	0.00135252	0.150722	0.0423173	0.00432248	0.0420607
ENSMUSG00000025340	Rabgef1	RAB guanine nucleotide exchange factor (GEF) 1 [Source:MGI Symbol;Acc:MGI:1929459]	468.929	18.1238	0.000116004	0.00135252	-0.0466234	0.0676272	-0.262782	0.0674429
ENSMUSG00000110344	Gm45716	predicted gene 45716 [Source:MGI Symbol;Acc:MGI:5804831]	23.0986	18.1203	0.000116207	0.00135252	0.643203	0.175964	0.679234	0.17165
ENSMUSG00000028136	Snx27	sorting nexin family member 27 [Source:MGI Symbol;Acc:MGI:1923992]	581.852	18.1023	0.000117257	0.0013638	-0.204819	0.0585548	-0.227634	0.0581204
ENSMUSG00000040524	Zfp609	zinc finger protein 609 [Source:MGI Symbol;Acc:MGI:2674092]	454.657	18.0995	0.000117419	0.0013648	-0.287996	0.0795037	-0.300099	0.0790353
ENSMUSG00000031023	Akip1	A kinase (PRKA) interacting protein 1 [Source:MGI Symbol;Acc:MGI:3041226]	127.369	18.0928	0.000117813	0.00136852	0.33179	0.078012	0.204435	0.0769905
ENSMUSG00000029641	Rasl11a	RAS-like, family 11, member A [Source:MGI Symbol;Acc:MGI:1916145]	20.3276	18.0885	0.000118066	0.00137059	-0.335652	0.20689	0.445821	0.194012
ENSMUSG00000033257	Ttll4	tubulin tyrosine ligase-like family, member 4 [Source:MGI Symbol;Acc:MGI:1914784]	333.887	18.0822	0.000118442	0.00137407	-0.328161	0.079655	-0.242782	0.0788268
ENSMUSG00000039982	Dtx4	deltex 4, E3 ubiquitin ligase [Source:MGI Symbol;Acc:MGI:2672905]	264.23	18.0787	0.000118647	0.00137559	-0.1071	0.0642179	0.1427	0.0625805
ENSMUSG00000013663	Pten	phosphatase and tensin homolog [Source:MGI Symbol;Acc:MGI:109583]	1817.8	18.0761	0.000118801	0.00137649	-0.0237321	0.0379513	-0.145692	0.0378178
ENSMUSG00000030173	Klra5	killer cell lectin-like receptor, subfamily A, member 5 [Source:MGI Symbol;Acc:MGI:101903]	3.23886	18.0742	0.000118918	0.00137698	-0.483065	0.481872	1.12372	0.41404
ENSMUSG00000022456	Septin3	septin 3 [Source:MGI Symbol;Acc:MGI:1345148]	27.4679	18.0683	0.000119268	0.00138015	-0.514702	0.208944	0.309851	0.199299
ENSMUSG00000048329	Mfsd6l	major facilitator superfamily domain containing 6-like [Source:MGI Symbol;Acc:MGI:2384904]	177.635	18.0562	0.000119991	0.00138764	0.399415	0.0989026	0.344859	0.0982251
ENSMUSG00000030148	Clec4a2	C-type lectin domain family 4, member a2 [Source:MGI Symbol;Acc:MGI:1349412]	44.7702	18.0493	0.000120408	0.00139158	-0.0872571	0.176527	0.538166	0.170796
ENSMUSG00000022698	Naa50	N(alpha)-acetyltransferase 50, NatE catalytic subunit [Source:MGI Symbol;Acc:MGI:1919367]	1192.41	18.0389	0.00012103	0.00139789	-0.217431	0.0555778	-0.192549	0.0553238
ENSMUSG00000042198	Chchd7	coiled-coil-helix-coiled-coil-helix domain containing 7 [Source:MGI Symbol;Acc:MGI:1913683]	273.329	18.0273	0.000121738	0.00140518	0.0683826	0.0661524	-0.18668	0.0657453
ENSMUSG00000019478	Rab4a	RAB4A, member RAS oncogene family [Source:MGI Symbol;Acc:MGI:105069]	500.214	18.0134	0.000122586	0.00141408	-0.087489	0.094501	-0.377281	0.0944832
ENSMUSG00000096795	Zfp433	zinc finger protein 433 [Source:MGI Symbol;Acc:MGI:1920860]	77.1289	18.0056	0.000123063	0.00141868	0.504393	0.134512	0.517838	0.13318
ENSMUSG00000093800	Gm20796	predicted gene, 20796 [Source:MGI Symbol;Acc:MGI:5434152]	3.26785	17.9991	0.000123467	0.00142244	2.07943	0.582241	2.1704	0.574129
ENSMUSG00000061353	Cxcl12	chemokine (C-X-C motif) ligand 12 [Source:MGI Symbol;Acc:MGI:103556]	1203.94	17.9884	0.000124128	0.00142916	0.296749	0.113399	0.485408	0.113205
ENSMUSG00000032413	Rasa2	RAS p21 protein activator 2 [Source:MGI Symbol;Acc:MGI:2149960]	644.984	17.9485	0.00012663	0.00145704	0.224849	0.0566765	0.199261	0.0562907
ENSMUSG00000005204	Senp3	SUMO/sentrin specific peptidase 3 [Source:MGI Symbol;Acc:MGI:2158736]	865.405	17.947	0.000126726	0.00145723	-0.227361	0.067909	-0.268833	0.06771
ENSMUSG00000000555	Itga5	integrin alpha 5 (fibronectin receptor alpha) [Source:MGI Symbol;Acc:MGI:96604]	735.658	17.929	0.000127871	0.00146924	0.105653	0.146924	0.564358	0.146597
ENSMUSG00000025224	Gbf1	golgi-specific brefeldin A-resistance factor 1 [Source:MGI Symbol;Acc:MGI:1861607]	1493.93	17.928	0.000127932	0.00146924	-0.131918	0.0708898	-0.297347	0.0707637
ENSMUSG00000001865	Cpa3	carboxypeptidase A3, mast cell [Source:MGI Symbol;Acc:MGI:88479]	7.93886	17.9175	0.00012861	0.00147333	0.19344	0.465481	1.57207	0.433445
ENSMUSG00000033319	Fem1c	fem 1 homolog c [Source:MGI Symbol;Acc:MGI:2444737]	605.901	17.9194	0.000128483	0.00147333	-0.219044	0.0546025	-0.177783	0.0540583
ENSMUSG00000048796	Cyb561d1	cytochrome b-561 domain containing 1 [Source:MGI Symbol;Acc:MGI:1919273]	413.039	17.92	0.000128445	0.00147333	0.230351	0.0636531	0.246656	0.0630439
ENSMUSG00000104445	Rhbg	Rhesus blood group-associated B glycoprotein [Source:MGI Symbol;Acc:MGI:1927379]	58.799	17.9182	0.00012856	0.00147333	0.16275	0.221869	0.832159	0.21829
ENSMUSG00000055991	Zkscan5	zinc finger with KRAB and SCAN domains 5 [Source:MGI Symbol;Acc:MGI:107533]	150.455	17.898	0.000129868	0.00148681	-0.283452	0.0669514	-0.153824	0.0651729
ENSMUSG00000041741	Pde3a	phosphodiesterase 3A, cGMP inhibited [Source:MGI Symbol;Acc:MGI:1860764]	1126.06	17.8926	0.000130221	0.00148992	-0.233075	0.0563633	-0.164708	0.0560584
ENSMUSG00000021264	Yy1	YY1 transcription factor [Source:MGI Symbol;Acc:MGI:99150]	1385.75	17.8799	0.000131048	0.00149844	-0.107375	0.0580589	-0.242853	0.0579121
ENSMUSG00000072980	Oip5	Opa interacting protein 5 [Source:MGI Symbol;Acc:MGI:1917895]	54.9907	17.8783	0.000131153	0.0014987	0.44415	0.137057	0.556999	0.134408
ENSMUSG00000018363	Smurf2	SMAD specific E3 ubiquitin protein ligase 2 [Source:MGI Symbol;Acc:MGI:1913563]	826.252	17.8713	0.000131615	0.00150305	-0.15054	0.0578961	-0.242426	0.0576647
ENSMUSG00000040712	Camta2	calmodulin binding transcription activator 2 [Source:MGI Symbol;Acc:MGI:2135957]	1973.49	17.8574	0.00013253	0.00151255	-0.331228	0.0856354	-0.294462	0.0855491
ENSMUSG00000024300	Myo1f	myosin IF [Source:MGI Symbol;Acc:MGI:107711]	128.506	17.8529	0.000132832	0.0015141	0.0143524	0.182912	0.632594	0.180839
ENSMUSG00000038664	Herc1	HECT and RLD domain containing E3 ubiquitin protein ligase family member 1 [Source:MGI Symbol;Acc:MGI:2384589]	666.388	17.8531	0.000132814	0.0015141	0.154626	0.0609664	0.256241	0.0604798
ENSMUSG00000038058	Nod1	nucleotide-binding oligomerization domain containing 1 [Source:MGI Symbol;Acc:MGI:1341839]	236.041	17.8452	0.000133339	0.00151893	-0.161789	0.121663	0.309471	0.120323
ENSMUSG00000033417	Cacul1	CDK2 associated, cullin domain 1 [Source:MGI Symbol;Acc:MGI:1926082]	808.953	17.8431	0.000133479	0.00151959	-0.154077	0.0431593	-0.164465	0.0427807
ENSMUSG00000028821	Syf2	SYF2 homolog, RNA splicing factor (S. cerevisiae) [Source:MGI Symbol;Acc:MGI:1915842]	600.181	17.8333	0.000134137	0.00152613	0.236855	0.0579962	0.0836953	0.0577707
ENSMUSG00000022350	Washc5	WASH complex subunit 5 [Source:MGI Symbol;Acc:MGI:2146110]	550.46	17.8272	0.000134545	0.00152938	0.0297121	0.0426047	0.159224	0.0416971
ENSMUSG00000042348	Arl15	ADP-ribosylation factor-like 15 [Source:MGI Symbol;Acc:MGI:2442308]	121.912	17.8265	0.00013459	0.00152938	0.299187	0.0769147	0.272961	0.0754513
ENSMUSG00000057531	Dtnbp1	dystrobrevin binding protein 1 [Source:MGI Symbol;Acc:MGI:2137586]	208.138	17.8148	0.000135385	0.00153745	0.275752	0.0739791	0.2781	0.0730118
ENSMUSG00000002733	Plekha3	pleckstrin homology domain-containing, family A (phosphoinositide binding specific) member 3 [Source:MGI Symbol;Acc:MGI:1932515]	810.61	17.7832	0.000137536	0.001558	-0.0602317	0.0497325	-0.200244	0.049551
ENSMUSG00000034936	Arl4d	ADP-ribosylation factor-like 4D [Source:MGI Symbol;Acc:MGI:1933155]	81.5388	17.7839	0.00013749	0.001558	-0.474772	0.123979	-0.422997	0.121982
ENSMUSG00000035042	Ccl5	chemokine (C-C motif) ligand 5 [Source:MGI Symbol;Acc:MGI:98262]	86.6897	17.7862	0.000137331	0.001558	-0.28106	0.214917	0.551178	0.211804
ENSMUSG00000074656	Eif2s2	eukaryotic translation initiation factor 2, subunit 2 (beta) [Source:MGI Symbol;Acc:MGI:1914454]	3539.33	17.7839	0.000137493	0.001558	0.267055	0.0680022	0.243139	0.0679448
ENSMUSG00000038393	Txnip	thioredoxin interacting protein [Source:MGI Symbol;Acc:MGI:1889549]	10437.2	17.7792	0.000137817	0.00156022	-0.0771863	0.0748229	-0.299603	0.0748153
ENSMUSG00000005580	Adcy9	adenylate cyclase 9 [Source:MGI Symbol;Acc:MGI:108450]	95.0605	17.7739	0.000138183	0.0015634	-0.623858	0.150152	-0.398196	0.147897
ENSMUSG00000049550	Clip1	CAP-GLY domain containing linker protein 1 [Source:MGI Symbol;Acc:MGI:1928401]	683.874	17.7698	0.000138465	0.00156562	-0.192131	0.0677264	-0.279677	0.0674759
ENSMUSG00000032583	Mon1a	MON1 homolog A, secretory traffciking associated [Source:MGI Symbol;Acc:MGI:1920075]	488.041	17.7672	0.000138645	0.00156667	-0.168662	0.0747022	-0.312809	0.0744191
ENSMUSG00000022504	Ciita	class II transactivator [Source:MGI Symbol;Acc:MGI:108445]	380.824	17.7584	0.000139253	0.00157063	0.314396	0.343641	1.32677	0.343041
ENSMUSG00000027580	Helz2	helicase with zinc finger 2, transcriptional coactivator [Source:MGI Symbol;Acc:MGI:2385169]	2111.17	17.7607	0.000139096	0.00157063	-0.0965359	0.0952418	0.267575	0.0950708
ENSMUSG00000117197	Gm6618	predicted gene 6618 [Source:MGI Symbol;Acc:MGI:3647645]	1.8536	17.7594	0.000139187	0.00157063	0.340085	0.660129	1.92367	0.581927
ENSMUSG00000023022	Lima1	LIM domain and actin binding 1 [Source:MGI Symbol;Acc:MGI:1920992]	4166.54	17.7279	0.000141399	0.00159385	-0.116386	0.0612886	-0.256285	0.0612567
ENSMUSG00000032062	2310030G06Rik	RIKEN cDNA 2310030G06 gene [Source:MGI Symbol;Acc:MGI:1914202]	139.554	17.7176	0.000142125	0.00160105	-0.129766	0.0707152	-0.291024	0.069838
ENSMUSG00000029507	Pus1	pseudouridine synthase 1 [Source:MGI Symbol;Acc:MGI:1929237]	274.063	17.7126	0.000142483	0.0016041	-0.181629	0.0581604	-0.233166	0.0572677
ENSMUSG00000022391	Rangap1	RAN GTPase activating protein 1 [Source:MGI Symbol;Acc:MGI:103071]	1176.41	17.7049	0.000143027	0.00160923	-0.223777	0.0609181	-0.223438	0.0606882
ENSMUSG00000029108	Pcdh7	protocadherin 7 [Source:MGI Symbol;Acc:MGI:1860487]	307.512	17.7032	0.000143153	0.00160966	0.0212492	0.0910673	0.322837	0.0901509
ENSMUSG00000054263	Lifr	LIF receptor alpha [Source:MGI Symbol;Acc:MGI:96788]	214.258	17.6935	0.000143847	0.00161647	0.26067	0.112801	0.472064	0.111716
ENSMUSG00000048497	Mmgt2	membrane magnesium transporter 2 [Source:MGI Symbol;Acc:MGI:2448491]	238.734	17.6884	0.000144215	0.00161961	-0.308565	0.0957198	-0.378436	0.0950747
ENSMUSG00000041623	D11Wsu47e	DNA segment, Chr 11, Wayne State University 47, expressed [Source:MGI Symbol;Acc:MGI:106356]	86.18	17.6818	0.000144695	0.00162399	-0.424775	0.108103	-0.356898	0.105902
ENSMUSG00000020952	Scfd1	Sec1 family domain containing 1 [Source:MGI Symbol;Acc:MGI:1924233]	667.489	17.6764	0.000145086	0.00162738	0.267499	0.0727034	0.277517	0.0723786
ENSMUSG00000048967	Yjefn3	YjeF N-terminal domain containing 3 [Source:MGI Symbol;Acc:MGI:2681845]	5.7897	17.674	0.000145255	0.00162828	-0.861257	0.325402	-1.3713	0.328243
ENSMUSG00000045259	Klhdc9	kelch domain containing 9 [Source:MGI Symbol;Acc:MGI:1916124]	8.13963	17.6572	0.000146486	0.00164107	0.592418	0.279018	1.06761	0.26409
ENSMUSG00000027804	Ppid	peptidylprolyl isomerase D (cyclophilin D) [Source:MGI Symbol;Acc:MGI:1914988]	623.287	17.654	0.000146715	0.00164264	-0.23408	0.0836436	-0.344172	0.0834049
ENSMUSG00000061898	Rbak	RB-associated KRAB zinc finger [Source:MGI Symbol;Acc:MGI:1927369]	160.039	17.6514	0.000146905	0.00164376	0.291017	0.103258	0.428841	0.102174
ENSMUSG00000040760	Appl1	adaptor protein, phosphotyrosine interaction, PH domain and leucine zipper containing 1 [Source:MGI Symbol;Acc:MGI:1920243]	1152.1	17.6477	0.000147182	0.00164585	-0.208166	0.0539329	-0.185835	0.0536758
ENSMUSG00000027848	Olfml3	olfactomedin-like 3 [Source:MGI Symbol;Acc:MGI:1914877]	159.414	17.6401	0.000147741	0.00165109	0.181412	0.115298	0.466467	0.113765
ENSMUSG00000036249	Rbm43	RNA binding motif protein 43 [Source:MGI Symbol;Acc:MGI:1918934]	129.747	17.6387	0.000147841	0.00165119	0.298883	0.109199	0.452783	0.107546
ENSMUSG00000006586	Runx1t1	RUNX1 translocation partner 1 [Source:MGI Symbol;Acc:MGI:104793]	43.3082	17.6326	0.000148297	0.00165426	-0.719959	0.173187	-0.453109	0.169087
ENSMUSG00000034333	Zbed4	zinc finger, BED type containing 4 [Source:MGI Symbol;Acc:MGI:2682302]	372.56	17.6326	0.000148295	0.00165426	-0.224921	0.0644289	-0.245337	0.0638172
ENSMUSG00000032212	Sltm	SAFB-like, transcription modulator [Source:MGI Symbol;Acc:MGI:1913910]	917.703	17.6281	0.000148629	0.00165696	0.120719	0.0610355	0.253439	0.0606584
ENSMUSG00000017764	Zswim1	zinc finger SWIM-type containing 1 [Source:MGI Symbol;Acc:MGI:1919221]	123.83	17.6195	0.000149268	0.00166307	-0.320724	0.0794566	-0.244479	0.0774819
ENSMUSG00000029516	Cit	citron [Source:MGI Symbol;Acc:MGI:105313]	220.861	17.6078	0.000150148	0.00167108	-0.404815	0.10665	-0.0586556	0.10531
ENSMUSG00000053838	Nudcd3	NudC domain containing 3 [Source:MGI Symbol;Acc:MGI:2144158]	679.289	17.6075	0.00015017	0.00167108	0.176341	0.0488318	0.185969	0.0483588
ENSMUSG00000042572	Ube2q1	ubiquitin-conjugating enzyme E2Q family member 1 [Source:MGI Symbol;Acc:MGI:1917343]	1324.89	17.6043	0.000150406	0.00167268	0.153161	0.0513769	-0.039223	0.0512757
ENSMUSG00000090150	Acad11	acyl-Coenzyme A dehydrogenase family, member 11 [Source:MGI Symbol;Acc:MGI:2143169]	1903.86	17.5942	0.000151173	0.00168019	0.105618	0.1104	-0.321775	0.110422
ENSMUSG00000021765	Fst	follistatin [Source:MGI Symbol;Acc:MGI:95586]	69.1039	17.5872	0.0001517	0.00168502	-0.671349	0.172827	-0.114172	0.168732
ENSMUSG00000000282	Mnt	max binding protein [Source:MGI Symbol;Acc:MGI:109150]	434.302	17.5839	0.000151954	0.00168682	-0.224358	0.0792396	-0.325074	0.078939
ENSMUSG00000029923	Rab19	RAB19, member RAS oncogene family [Source:MGI Symbol;Acc:MGI:103292]	118.568	17.5778	0.000152419	0.00169095	0.130353	0.0994543	0.388387	0.0971833
ENSMUSG00000000223	Drp2	dystrophin related protein 2 [Source:MGI Symbol;Acc:MGI:107432]	29.8867	17.5749	0.00015264	0.00169238	-0.00700014	0.154808	0.492684	0.146494
ENSMUSG00000026632	Tatdn3	TatD DNase domain containing 3 [Source:MGI Symbol;Acc:MGI:1916222]	76.0654	17.568	0.000153161	0.00169712	0.396955	0.112113	0.43377	0.110085
ENSMUSG00000029925	Tbxas1	thromboxane A synthase 1, platelet [Source:MGI Symbol;Acc:MGI:98497]	83.2229	17.5655	0.000153352	0.00169821	0.109505	0.16478	0.607319	0.161429
ENSMUSG00000006127	Inpp5k	inositol polyphosphate 5-phosphatase K [Source:MGI Symbol;Acc:MGI:1194899]	526.973	17.5624	0.000153597	0.0016999	0.271074	0.0655839	0.197857	0.0651888
ENSMUSG00000004394	Tmed4	transmembrane p24 trafficking protein 4 [Source:MGI Symbol;Acc:MGI:1915070]	769.614	17.558	0.000153929	0.00170254	-0.0899329	0.0417502	-0.172968	0.0413676
ENSMUSG00000067851	Arfgef1	ADP-ribosylation factor guanine nucleotide-exchange factor 1(brefeldin A-inhibited) [Source:MGI Symbol;Acc:MGI:2442988]	2171.11	17.5447	0.000154959	0.00171289	-0.0536397	0.0605093	-0.236591	0.060406
ENSMUSG00000035621	Midn	midnolin [Source:MGI Symbol;Acc:MGI:1890222]	1664.96	17.5354	0.00015568	0.00171982	-0.255472	0.0744401	-0.28484	0.0743384
ENSMUSG00000002222	Rmnd5a	required for meiotic nuclear division 5 homolog A [Source:MGI Symbol;Acc:MGI:1915727]	2014.26	17.526	0.000156415	0.0017269	-0.183275	0.0686567	-0.284065	0.0685649
ENSMUSG00000021573	Tppp	tubulin polymerization promoting protein [Source:MGI Symbol;Acc:MGI:1920198]	757.86	17.5239	0.000156577	0.00172765	-0.429679	0.127107	-0.486466	0.126931
ENSMUSG00000038895	Zfp653	zinc finger protein 653 [Source:MGI Symbol;Acc:MGI:2442362]	89.1465	17.4949	0.000158868	0.00175187	0.349576	0.0984003	0.376243	0.0965694
ENSMUSG00000021377	Dek	DEK oncogene (DNA binding) [Source:MGI Symbol;Acc:MGI:1926209]	1159.95	17.4839	0.000159739	0.00176041	0.207836	0.0661367	0.269777	0.0659179
ENSMUSG00000040229	Gpr34	G protein-coupled receptor 34 [Source:MGI Symbol;Acc:MGI:1346334]	40.0993	17.4784	0.000160178	0.00176418	0.168498	0.149753	0.562685	0.144153
ENSMUSG00000039512	Uhrf1bp1	UHRF1 (ICBP90) binding protein 1 [Source:MGI Symbol;Acc:MGI:3041238]	130.59	17.4638	0.000161354	0.00177607	-0.475711	0.114329	-0.298385	0.11236
ENSMUSG00000021327	Zkscan3	zinc finger with KRAB and SCAN domains 3 [Source:MGI Symbol;Acc:MGI:1919989]	756.41	17.4599	0.000161669	0.00177845	-0.22673	0.0586413	-0.197448	0.0581046
ENSMUSG00000094345	Igkv14-126	immunoglobulin kappa variable 14-126 [Source:MGI Symbol;Acc:MGI:3643131]	14.1884	17.4496	0.000162509	0.00178662	2.19419	0.692068	-0.335527	0.70738
ENSMUSG00000047115	Fam221a	family with sequence similarity 221, member A [Source:MGI Symbol;Acc:MGI:2442161]	48.1513	17.4395	0.000163328	0.00179455	0.0802914	0.188267	0.663021	0.182778
ENSMUSG00000021707	Dhfr	dihydrofolate reductase [Source:MGI Symbol;Acc:MGI:94890]	247.422	17.4378	0.00016347	0.00179503	0.382852	0.094418	0.308105	0.0939488
ENSMUSG00000046561	Arsj	arylsulfatase J [Source:MGI Symbol;Acc:MGI:2443513]	11.375	17.4359	0.000163619	0.00179559	0.0999046	0.225784	0.732365	0.208753
ENSMUSG00000048000	Gigyf2	GRB10 interacting GYF protein 2 [Source:MGI Symbol;Acc:MGI:2138584]	867.404	17.4343	0.000163752	0.00179596	-0.120707	0.050768	-0.210157	0.0504411
ENSMUSG00000063550	Nup98	nucleoporin 98 [Source:MGI Symbol;Acc:MGI:109404]	680.259	17.4321	0.000163933	0.00179687	-0.222667	0.0550856	-0.0736409	0.0544616
ENSMUSG00000079334	Naa80	N(alpha)-acetyltransferase 80, NatH catalytic subunit [Source:MGI Symbol;Acc:MGI:1888902]	262.441	17.4283	0.000164241	0.00179917	-0.0767582	0.074573	-0.293556	0.0743261
ENSMUSG00000034707	Gns	glucosamine (N-acetyl)-6-sulfatase [Source:MGI Symbol;Acc:MGI:1922862]	1315.02	17.4048	0.000166184	0.00181936	0.0326786	0.0540938	0.20139	0.0537607
ENSMUSG00000017950	Hnf4a	hepatic nuclear factor 4, alpha [Source:MGI Symbol;Acc:MGI:109128]	10021.9	17.4013	0.000166481	0.00182152	-0.213148	0.090879	-0.377824	0.0908719
ENSMUSG00000033186	Mzt1	mitotic spindle organizing protein 1 [Source:MGI Symbol;Acc:MGI:1924039]	523.344	17.3933	0.000167142	0.00182766	0.172998	0.0478869	0.179506	0.0472626
ENSMUSG00000031709	Tbc1d9	TBC1 domain family, member 9 [Source:MGI Symbol;Acc:MGI:1918560]	186.114	17.3909	0.000167346	0.00182771	0.0462499	0.114096	0.408946	0.112604
ENSMUSG00000042700	Sipa1l1	signal-induced proliferation-associated 1 like 1 [Source:MGI Symbol;Acc:MGI:2443679]	1062.49	17.3919	0.000167265	0.00182771	-0.33532	0.0810095	-0.149595	0.0806978
ENSMUSG00000078851	H2aw	H2A.W histone [Source:MGI Symbol;Acc:MGI:2448458]	135.324	17.3871	0.000167666	0.0018301	-0.174757	0.0750001	-0.308173	0.0739843
ENSMUSG00000028228	Cpne3	copine III [Source:MGI Symbol;Acc:MGI:1917818]	1157.31	17.3836	0.000167955	0.00183216	-0.273231	0.0669146	-0.189238	0.0666488
ENSMUSG00000035293	G2e3	G2/M-phase specific E3 ubiquitin ligase [Source:MGI Symbol;Acc:MGI:2444298]	329.309	17.3752	0.000168666	0.00183882	-0.0120067	0.0766481	0.252124	0.0755865
ENSMUSG00000026922	Agpat2	1-acylglycerol-3-phosphate O-acyltransferase 2 (lysophosphatidic acid acyltransferase, beta) [Source:MGI Symbol;Acc:MGI:1914762]	1269.27	17.3703	0.000169082	0.00184142	0.0992868	0.0972014	-0.274323	0.097228
ENSMUSG00000056708	Ier5	immediate early response 5 [Source:MGI Symbol;Acc:MGI:1337072]	601.436	17.37	0.000169106	0.00184142	-0.0825159	0.0930041	0.264564	0.0924249
ENSMUSG00000021275	Tecpr2	tectonin beta-propeller repeat containing 2 [Source:MGI Symbol;Acc:MGI:2144865]	186.146	17.3611	0.000169857	0.0018485	-0.202189	0.0866496	0.132671	0.0848864
ENSMUSG00000034042	Gpbp1l1	GC-rich promoter binding protein 1-like 1 [Source:MGI Symbol;Acc:MGI:1924360]	1704.13	17.3585	0.000170081	0.00184983	-0.163623	0.0524051	-0.208905	0.0522392
ENSMUSG00000003849	Nqo1	NAD(P)H dehydrogenase, quinone 1 [Source:MGI Symbol;Acc:MGI:103187]	1117.61	17.3392	0.000171729	0.00186664	0.354512	0.0937365	0.346614	0.0936052
ENSMUSG00000030101	Sumf1	sulfatase modifying factor 1 [Source:MGI Symbol;Acc:MGI:1889844]	477.275	17.3347	0.000172111	0.00186747	0.139532	0.0493372	0.200618	0.0485567
ENSMUSG00000032527	Pccb	propionyl Coenzyme A carboxylase, beta polypeptide [Source:MGI Symbol;Acc:MGI:1914154]	1484.4	17.3368	0.000171933	0.00186747	0.0785261	0.0666386	-0.178498	0.066604
ENSMUSG00000042389	Tsen2	tRNA splicing endonuclease subunit 2 [Source:MGI Symbol;Acc:MGI:2141599]	67.7852	17.3354	0.000172055	0.00186747	-0.549058	0.131558	-0.312586	0.12909
ENSMUSG00000061039	Olfr920	olfactory receptor 920 [Source:MGI Symbol;Acc:MGI:3030754]	13.0335	17.3334	0.000172225	0.00186759	0.523553	0.219133	0.855364	0.209093
ENSMUSG00000023914	Mep1a	meprin 1 alpha [Source:MGI Symbol;Acc:MGI:96963]	6020.86	17.3316	0.000172381	0.00186817	-0.00809466	0.0980945	-0.349641	0.098097
ENSMUSG00000022407	Adsl	adenylosuccinate lyase [Source:MGI Symbol;Acc:MGI:103202]	490.151	17.3282	0.000172678	0.00187029	-0.242415	0.0627275	-0.210199	0.0621931
ENSMUSG00000041782	Lad1	ladinin [Source:MGI Symbol;Acc:MGI:109343]	3318.42	17.3211	0.000173285	0.00187575	-0.085239	0.0619132	-0.25016	0.0618736
ENSMUSG00000096002	Vmn2r53	vomeronasal 2, receptor 53 [Source:MGI Symbol;Acc:MGI:3644480]	226.11	17.3071	0.00017451	0.00188789	0.0900174	0.0822372	0.316238	0.0808416
ENSMUSG00000050621	Rps27rt	ribosomal protein S27, retrogene [Source:MGI Symbol;Acc:MGI:3704345]	123.623	17.2994	0.000175177	0.00189399	0.659636	0.281207	-0.442456	0.282341
ENSMUSG00000025498	Irf7	interferon regulatory factor 7 [Source:MGI Symbol;Acc:MGI:1859212]	2483.67	17.2773	0.000177123	0.00191389	0.386143	0.142201	0.596923	0.142137
ENSMUSG00000025271	Pfkfb1	6-phosphofructo-2-kinase/fructose-2,6-biphosphatase 1 [Source:MGI Symbol;Acc:MGI:107816]	27.3825	17.2706	0.000177716	0.00191916	0.518603	0.164547	0.655334	0.161092
ENSMUSG00000002033	Cd3g	CD3 antigen, gamma polypeptide [Source:MGI Symbol;Acc:MGI:88333]	84.3843	17.2635	0.00017835	0.00192033	0.303807	0.216993	0.857325	0.214648
ENSMUSG00000006705	Pknox1	Pbx/knotted 1 homeobox [Source:MGI Symbol;Acc:MGI:1201409]	255.3	17.267	0.000178039	0.00192033	-0.330527	0.0805891	-0.215245	0.0795692
ENSMUSG00000014778	Fhod1	formin homology 2 domain containing 1 [Source:MGI Symbol;Acc:MGI:2679008]	544.484	17.2639	0.000178314	0.00192033	-0.367546	0.090392	-0.253147	0.090007
ENSMUSG00000038745	Nlrp6	NLR family, pyrin domain containing 6 [Source:MGI Symbol;Acc:MGI:2141990]	3581.58	17.2659	0.000178134	0.00192033	-0.355128	0.0880632	-0.116943	0.0879718
ENSMUSG00000057130	Txnl4a	thioredoxin-like 4A [Source:MGI Symbol;Acc:MGI:1351613]	233.708	17.2639	0.000178318	0.00192033	-0.353535	0.110416	-0.430655	0.110063
ENSMUSG00000070304	Scn2b	sodium channel, voltage-gated, type II, beta [Source:MGI Symbol;Acc:MGI:106921]	79.6334	17.257	0.000178931	0.00192545	-0.328765	0.123272	0.140213	0.119161
ENSMUSG00000020794	Ube2g1	ubiquitin-conjugating enzyme E2G 1 [Source:MGI Symbol;Acc:MGI:1914378]	680.595	17.254	0.0001792	0.00192722	0.105617	0.0415821	-0.0524297	0.041315
ENSMUSG00000066442	Mthfs	5, 10-methenyltetrahydrofolate synthetase [Source:MGI Symbol;Acc:MGI:1340032]	90.9432	17.2385	0.000180599	0.00194112	0.396739	0.095454	0.234796	0.0943787
ENSMUSG00000030881	Arfip2	ADP-ribosylation factor interacting protein 2 [Source:MGI Symbol;Acc:MGI:1924182]	807.057	17.228	0.000181543	0.00194898	-0.224021	0.0612158	-0.219533	0.0608781
ENSMUSG00000070687	Htr1d	5-hydroxytryptamine (serotonin) receptor 1D [Source:MGI Symbol;Acc:MGI:96276]	7.36187	17.2291	0.000181447	0.00194898	1.16025	0.369462	-0.136379	0.378073
ENSMUSG00000061983	Rps12	ribosomal protein S12 [Source:MGI Symbol;Acc:MGI:98105]	4193.52	17.224	0.000181909	0.00195175	0.201347	0.0488916	0.0909777	0.0488421
ENSMUSG00000003534	Ddr1	discoidin domain receptor family, member 1 [Source:MGI Symbol;Acc:MGI:99216]	1565.63	17.2098	0.00018321	0.00196456	-0.167843	0.0855619	-0.353019	0.0855106
ENSMUSG00000020462	Cfap36	cilia and flagella associated protein 36 [Source:MGI Symbol;Acc:MGI:1913994]	177.302	17.1959	0.000184486	0.00197361	0.372086	0.0948884	0.324709	0.0941371
ENSMUSG00000026196	Bard1	BRCA1 associated RING domain 1 [Source:MGI Symbol;Acc:MGI:1328361]	90.81	17.1973	0.00018435	0.00197361	0.0295726	0.119977	0.410815	0.11695
ENSMUSG00000026227	2810459M11Rik	RIKEN cDNA 2810459M11 gene [Source:MGI Symbol;Acc:MGI:1920042]	364.802	17.196	0.000184472	0.00197361	0.0184495	0.0951089	-0.320955	0.0951711
ENSMUSG00000068479	Mfap1a	microfibrillar-associated protein 1A [Source:MGI Symbol;Acc:MGI:1914782]	535.437	17.1967	0.00018441	0.00197361	-0.128239	0.0454914	-0.183689	0.0449328
ENSMUSG00000041560	Nop53	NOP53 ribosome biogenesis factor [Source:MGI Symbol;Acc:MGI:2154441]	1412.47	17.191	0.000184934	0.00197724	0.243857	0.0613366	0.202266	0.0611847
ENSMUSG00000033669	Zfp7	zinc finger protein 7 [Source:MGI Symbol;Acc:MGI:99208]	391.777	17.1859	0.000185404	0.00198112	-0.113448	0.0819612	-0.330292	0.0817477
ENSMUSG00000038762	Abcf1	ATP-binding cassette, sub-family F (GCN20), member 1 [Source:MGI Symbol;Acc:MGI:1351658]	1340.91	17.1794	0.00018601	0.00198642	-0.022433	0.0521493	-0.191596	0.052033
ENSMUSG00000028568	Btf3l4	basic transcription factor 3-like 4 [Source:MGI Symbol;Acc:MGI:1915312]	548.533	17.1712	0.000186774	0.00199342	0.209921	0.055098	0.0455853	0.0547578
ENSMUSG00000095403	Gm21092	predicted gene, 21092 [Source:MGI Symbol;Acc:MGI:5434447]	47.2476	17.1659	0.000187267	0.00199752	0.332106	0.155407	0.624185	0.151554
ENSMUSG00000071636	Rimbp3	RIMS binding protein 3 [Source:MGI Symbol;Acc:MGI:2685449]	8.30291	17.1648	0.000187378	0.00199753	-1.12786	0.291565	-0.858324	0.276091
ENSMUSG00000059586	Nsmce2	NSE2/MMS21 homolog, SMC5-SMC6 complex SUMO ligase [Source:MGI Symbol;Acc:MGI:1915751]	171.995	17.1596	0.000187863	0.00200153	0.125471	0.0674541	0.268213	0.0655762
ENSMUSG00000040390	Map3k10	mitogen-activated protein kinase kinase kinase 10 [Source:MGI Symbol;Acc:MGI:1346879]	168.645	17.1547	0.000188323	0.00200526	-0.301315	0.0798383	-0.270459	0.0785145
ENSMUSG00000024456	Diaph1	diaphanous related formin 1 [Source:MGI Symbol;Acc:MGI:1194490]	1711.76	17.1535	0.00018844	0.00200534	-0.13128	0.0450846	-0.181657	0.0448945
ENSMUSG00000025793	Hgs	HGF-regulated tyrosine kinase substrate [Source:MGI Symbol;Acc:MGI:104681]	1090.42	17.1478	0.000188976	0.00200875	-0.182057	0.0616817	-0.247364	0.0614851
ENSMUSG00000026781	Acbd5	acyl-Coenzyme A binding domain containing 5 [Source:MGI Symbol;Acc:MGI:1921409]	1099.31	17.1477	0.00018898	0.00200875	0.159489	0.0802448	-0.153291	0.0802406
ENSMUSG00000023015	Racgap1	Rac GTPase-activating protein 1 [Source:MGI Symbol;Acc:MGI:1349423]	555.722	17.1434	0.000189388	0.00201192	0.134383	0.0991059	0.392975	0.0985915
ENSMUSG00000033918	Parl	presenilin associated, rhomboid-like [Source:MGI Symbol;Acc:MGI:1277152]	520.222	17.132	0.00019047	0.00202224	0.190653	0.0476489	0.151424	0.0471825
ENSMUSG00000039841	Zfp800	zinc finger protein 800 [Source:MGI Symbol;Acc:MGI:1889334]	238.633	17.1198	0.00019164	0.00203348	-0.429164	0.108208	-0.331099	0.107479
ENSMUSG00000022295	Atp6v1c1	ATPase, H+ transporting, lysosomal V1 subunit C1 [Source:MGI Symbol;Acc:MGI:1913585]	278.059	17.1172	0.000191885	0.00203371	0.162925	0.0454402	0.0181122	0.044582
ENSMUSG00000116394	Atp6v1c1	ATPase, H+ transporting, lysosomal V1 subunit C1 [Source:MGI Symbol;Acc:MGI:1913585]	278.059	17.1172	0.000191885	0.00203371	0.162925	0.0454402	0.0181122	0.044582
ENSMUSG00000025577	Cbx2	chromobox 2 [Source:MGI Symbol;Acc:MGI:88289]	80.5012	17.1131	0.00019228	0.00203672	-0.421864	0.110119	-0.36107	0.107894
ENSMUSG00000031756	Cenpn	centromere protein N [Source:MGI Symbol;Acc:MGI:1919405]	64.9933	17.1076	0.000192809	0.00204114	0.323458	0.127614	0.51755	0.124844
ENSMUSG00000027611	Procr	protein C receptor, endothelial [Source:MGI Symbol;Acc:MGI:104596]	202.377	17.0995	0.000193594	0.00204827	0.484686	0.129333	0.481825	0.128785
ENSMUSG00000043602	Zfp3	zinc finger protein 3 [Source:MGI Symbol;Acc:MGI:99177]	55.3372	17.0949	0.000194041	0.00205181	-0.412122	0.109298	-0.366643	0.106062
ENSMUSG00000049690	Nckap5	NCK-associated protein 5 [Source:MGI Symbol;Acc:MGI:2686394]	74.0902	17.0804	0.000195453	0.00206554	0.120098	0.177892	0.652607	0.175711
ENSMUSG00000004798	Ulk2	unc-51 like kinase 2 [Source:MGI Symbol;Acc:MGI:1352758]	354.541	17.0744	0.000196035	0.00206863	-0.240877	0.0677737	-0.247434	0.0670863
ENSMUSG00000030254	Rad18	RAD18 E3 ubiquitin protein ligase [Source:MGI Symbol;Acc:MGI:1890476]	90.2843	17.0728	0.000196198	0.00206863	0.182941	0.107882	0.426524	0.105413
ENSMUSG00000078780	Gm5150	predicted gene 5150 [Source:MGI Symbol;Acc:MGI:3779469]	3.76976	17.0738	0.000196102	0.00206863	0.720196	0.487196	1.70507	0.455309
ENSMUSG00000107166	Gm5150	predicted gene 5150 [Source:MGI Symbol;Acc:MGI:3779469]	3.76976	17.0738	0.000196102	0.00206863	0.720196	0.487196	1.70507	0.455309
ENSMUSG00000038217	Tlcd2	TLC domain containing 2 [Source:MGI Symbol;Acc:MGI:1917141]	161.545	17.069	0.000196568	0.00206895	0.37646	0.0931563	0.152439	0.0927955
ENSMUSG00000046295	Ankle1	ankyrin repeat and LEM domain containing 1 [Source:MGI Symbol;Acc:MGI:1918775]	149.453	17.0691	0.000196557	0.00206895	0.10395	0.132772	0.49532	0.1312
ENSMUSG00000072082	Ccnf	cyclin F [Source:MGI Symbol;Acc:MGI:102551]	216.08	17.0697	0.000196502	0.00206895	-0.0249626	0.0971644	0.309671	0.0958019
ENSMUSG00000035545	Leng8	leukocyte receptor cluster (LRC) member 8 [Source:MGI Symbol;Acc:MGI:2142195]	3486.8	17.0601	0.00019745	0.00207703	0.164376	0.0780316	0.322337	0.0779473
ENSMUSG00000030051	Aplf	aprataxin and PNKP like factor [Source:MGI Symbol;Acc:MGI:1919353]	132.303	17.0486	0.000198586	0.00208778	0.261996	0.0638088	0.169002	0.0623425
ENSMUSG00000021831	Ero1l	ERO1-like (S. cerevisiae) [Source:MGI Symbol;Acc:MGI:1354385]	945.474	17.047	0.00019874	0.0020882	-0.186354	0.050164	-0.175235	0.0498137
ENSMUSG00000000881	Dlg3	discs large MAGUK scaffold protein 3 [Source:MGI Symbol;Acc:MGI:1888986]	899.233	17.0448	0.000198966	0.00208893	-0.0761337	0.0830824	-0.322482	0.0830607
ENSMUSG00000026014	Raph1	Ras association (RalGDS/AF-6) and pleckstrin homology domains 1 [Source:MGI Symbol;Acc:MGI:1924550]	1137.14	17.044	0.000199038	0.00208893	-0.19232	0.0733557	-0.299286	0.0732576
ENSMUSG00000001416	Cct3	chaperonin containing Tcp1, subunit 3 (gamma) [Source:MGI Symbol;Acc:MGI:104708]	1786.84	17.0402	0.00019942	0.00209173	-0.12437	0.0601958	-0.247359	0.0600965
ENSMUSG00000019762	Iyd	iodotyrosine deiodinase [Source:MGI Symbol;Acc:MGI:1917587]	82.62	17.0337	0.000200072	0.00209737	0.318372	0.16041	-0.306378	0.161333
ENSMUSG00000007670	Khsrp	KH-type splicing regulatory protein [Source:MGI Symbol;Acc:MGI:1336214]	1366.9	17.0304	0.000200402	0.00209963	-0.261128	0.063748	-0.161406	0.0635131
ENSMUSG00000006345	Ggt1	gamma-glutamyltransferase 1 [Source:MGI Symbol;Acc:MGI:95706]	240.699	17.0272	0.00020072	0.00210055	-0.306297	0.349993	-1.43089	0.350845
ENSMUSG00000039745	Htatip2	HIV-1 Tat interactive protein 2 [Source:MGI Symbol;Acc:MGI:1859271]	415.155	17.0276	0.000200679	0.00210055	0.313846	0.0844563	0.308295	0.0840569
ENSMUSG00000038451	Spsb2	splA/ryanodine receptor domain and SOCS box containing 2 [Source:MGI Symbol;Acc:MGI:1315199]	193.102	17.0234	0.000201102	0.00210334	-0.0616121	0.0826844	-0.313796	0.0824188
ENSMUSG00000025373	Rnf41	ring finger protein 41 [Source:MGI Symbol;Acc:MGI:1914838]	299.619	17.0167	0.000201772	0.00210914	-0.149247	0.0705392	-0.288675	0.070065
ENSMUSG00000030589	Rasgrp4	RAS guanyl releasing protein 4 [Source:MGI Symbol;Acc:MGI:2386851]	80.7587	17.0152	0.000201928	0.00210957	0.0776411	0.162723	0.582394	0.16049
ENSMUSG00000026623	Lpgat1	lysophosphatidylglycerol acyltransferase 1 [Source:MGI Symbol;Acc:MGI:2446186]	982.399	17.0082	0.000202638	0.00211577	-0.139514	0.0566426	-0.231834	0.0564369
ENSMUSG00000034382	AI661453	expressed sequence AI661453 [Source:MGI Symbol;Acc:MGI:2146908]	716.387	17.0064	0.000202822	0.00211649	-0.176361	0.0795079	-0.326504	0.0793601
ENSMUSG00000018727	Cpsf4l	cleavage and polyadenylation specific factor 4-like [Source:MGI Symbol;Acc:MGI:1277182]	8.07789	17.0014	0.00020333	0.00212058	-1.0359	0.259398	-0.687526	0.242135
ENSMUSG00000032410	Xrn1	5'-3' exoribonuclease 1 [Source:MGI Symbol;Acc:MGI:891964]	552.124	16.9969	0.000203787	0.00212413	0.145113	0.0550613	0.223932	0.0543923
ENSMUSG00000063415	Cyp26b1	cytochrome P450, family 26, subfamily b, polypeptide 1 [Source:MGI Symbol;Acc:MGI:2176159]	41.1142	16.9737	0.00020616	0.00214764	1.22523	0.292204	0.735313	0.292761
ENSMUSG00000035845	Alg12	asparagine-linked glycosylation 12 (alpha-1,6-mannosyltransferase) [Source:MGI Symbol;Acc:MGI:2385025]	202.091	16.9714	0.000206399	0.0021489	-0.213294	0.053462	-0.159446	0.0517415
ENSMUSG00000010154	Spire2	spire type actin nucleation factor 2 [Source:MGI Symbol;Acc:MGI:2446256]	549.012	16.9695	0.000206591	0.00214952	-0.201931	0.0751716	-0.304386	0.0749092
ENSMUSG00000025466	Fuom	fucose mutarotase [Source:MGI Symbol;Acc:MGI:1916314]	315.5	16.9685	0.000206693	0.00214952	0.186392	0.0522818	0.0194081	0.0518269
ENSMUSG00000020899	Pfas	phosphoribosylformylglycinamidine synthase (FGAR amidotransferase) [Source:MGI Symbol;Acc:MGI:2684864]	297.244	16.9611	0.000207467	0.00215576	-0.255119	0.0620197	-0.128601	0.0607732
ENSMUSG00000040749	Siah1b	siah E3 ubiquitin protein ligase 1B [Source:MGI Symbol;Acc:MGI:108063]	45.8165	16.9593	0.000207648	0.00215576	0.33703	0.124759	0.495921	0.121044
ENSMUSG00000058729	Lin9	lin-9 homolog (C. elegans) [Source:MGI Symbol;Acc:MGI:1919818]	115.92	16.9603	0.000207545	0.00215576	0.35162	0.103397	0.398319	0.102041
ENSMUSG00000020585	Laptm4a	lysosomal-associated protein transmembrane 4A [Source:MGI Symbol;Acc:MGI:108017]	3078.25	16.9537	0.000208232	0.0021606	0.119769	0.043376	0.177082	0.0432406
ENSMUSG00000023075	Akirin1	akirin 1 [Source:MGI Symbol;Acc:MGI:1915300]	974.176	16.9507	0.000208545	0.00216262	-0.143554	0.0801931	-0.327139	0.0801187
ENSMUSG00000026708	Cenpl	centromere protein L [Source:MGI Symbol;Acc:MGI:1917704]	143.186	16.9364	0.000210046	0.00217695	0.224043	0.0908398	0.367391	0.0891091
ENSMUSG00000021578	Ccdc127	coiled-coil domain containing 127 [Source:MGI Symbol;Acc:MGI:1914683]	427.984	16.9345	0.000210238	0.0021777	-0.25086	0.0812576	-0.318224	0.0808157
ENSMUSG00000034424	Gcsh	glycine cleavage system protein H (aminomethyl carrier) [Source:MGI Symbol;Acc:MGI:1915383]	453.452	16.9308	0.000210636	0.00218059	0.200071	0.0598769	-0.00422061	0.0596762
ENSMUSG00000012429	Mplkip	M-phase specific PLK1 intereacting protein [Source:MGI Symbol;Acc:MGI:1913558]	223.538	16.9207	0.0002117	0.00218912	0.390797	0.0965365	0.162594	0.0959526
ENSMUSG00000017716	Birc5	baculoviral IAP repeat-containing 5 [Source:MGI Symbol;Acc:MGI:1203517]	383.541	16.9217	0.000211595	0.00218912	0.243929	0.12	0.491061	0.119426
ENSMUSG00000032067	Pts	6-pyruvoyl-tetrahydropterin synthase [Source:MGI Symbol;Acc:MGI:1338783]	721.637	16.9077	0.000213078	0.00220213	0.257777	0.0646492	0.204343	0.0643256
ENSMUSG00000044700	Tmem201	transmembrane protein 201 [Source:MGI Symbol;Acc:MGI:1196277]	268.324	16.9043	0.000213446	0.00220468	-0.214437	0.0556606	-0.180495	0.0544106
ENSMUSG00000074923	Pak6	p21 (RAC1) activated kinase 6 [Source:MGI Symbol;Acc:MGI:2679420]	44.0715	16.9015	0.000213739	0.00220646	-0.0752576	0.142687	0.416088	0.136899
ENSMUSG00000029071	Dvl1	dishevelled segment polarity protein 1 [Source:MGI Symbol;Acc:MGI:94941]	684.178	16.8949	0.000214445	0.00220684	-0.232259	0.0666378	-0.24489	0.0663094
ENSMUSG00000032041	Tirap	toll-interleukin 1 receptor (TIR) domain-containing adaptor protein [Source:MGI Symbol;Acc:MGI:2152213]	271.128	16.8985	0.000214066	0.00220684	-0.306027	0.0745975	-0.150382	0.0736623
ENSMUSG00000036353	P2ry12	purinergic receptor P2Y, G-protein coupled 12 [Source:MGI Symbol;Acc:MGI:1918089]	29.8684	16.8944	0.0002145	0.00220684	0.42762	0.17369	0.690317	0.167902
ENSMUSG00000036779	Tent4b	terminal nucleotidyltransferase 4B [Source:MGI Symbol;Acc:MGI:1917820]	625.418	16.8968	0.000214246	0.00220684	-0.0624449	0.0458999	-0.181876	0.0456288
ENSMUSG00000081058	H3c15	H3 clustered histone 15 [Source:MGI Symbol;Acc:MGI:2448357]	15.3351	16.8982	0.000214095	0.00220684	-0.664647	0.246983	-0.984232	0.246528
ENSMUSG00000082154	Gm16464	predicted gene 16464 [Source:MGI Symbol;Acc:MGI:3643716]	6.53534	16.8966	0.00021426	0.00220684	0.550156	0.427184	1.54889	0.406075
ENSMUSG00000005417	Mprip	myosin phosphatase Rho interacting protein [Source:MGI Symbol;Acc:MGI:1349438]	2474.34	16.8919	0.000214764	0.00220831	-0.0451077	0.0482765	0.134161	0.0480716
ENSMUSG00000001166	Oas1c	2'-5' oligoadenylate synthetase 1C [Source:MGI Symbol;Acc:MGI:2149633]	53.1139	16.8872	0.00021527	0.00221131	0.594962	0.190326	0.771065	0.188182
ENSMUSG00000068663	Clec16a	C-type lectin domain family 16, member A [Source:MGI Symbol;Acc:MGI:1921624]	347.312	16.887	0.000215297	0.00221131	-0.329033	0.0830527	-0.102852	0.0824186
ENSMUSG00000032766	Gng11	guanine nucleotide binding protein (G protein), gamma 11 [Source:MGI Symbol;Acc:MGI:1913316]	233.854	16.8828	0.000215752	0.00221473	0.284929	0.0772017	0.278188	0.0763711
ENSMUSG00000020257	Wdr82	WD repeat domain containing 82 [Source:MGI Symbol;Acc:MGI:1924555]	920.536	16.8762	0.000216463	0.00222078	-0.229984	0.0570299	-0.159193	0.0567245
ENSMUSG00000061100	Retnla	resistin like alpha [Source:MGI Symbol;Acc:MGI:1888504]	160.394	16.8674	0.00021742	0.00222935	0.189069	0.252918	0.941923	0.251644
ENSMUSG00000032182	Yipf2	Yip1 domain family, member 2 [Source:MGI Symbol;Acc:MGI:1922016]	375.784	16.8362	0.000220838	0.00226312	0.191371	0.0491723	0.160934	0.0484283
ENSMUSG00000027018	Hat1	histone aminotransferase 1 [Source:MGI Symbol;Acc:MGI:96013]	289.008	16.8328	0.00022121	0.00226566	0.306793	0.0790194	0.26647	0.0784888
ENSMUSG00000095130	Ighv1-39	immunoglobulin heavy variable 1-39 [Source:MGI Symbol;Acc:MGI:4439888]	91.2946	16.8306	0.000221451	0.00226687	-1.21227	0.333727	-1.11255	0.332819
ENSMUSG00000066357	Wdr6	WD repeat domain 6 [Source:MGI Symbol;Acc:MGI:1930140]	414.848	16.8286	0.000221676	0.0022679	0.392511	0.105604	0.3852	0.105258
ENSMUSG00000059409	Ppp2r5d	protein phosphatase 2, regulatory subunit B', delta [Source:MGI Symbol;Acc:MGI:2388481]	1021.94	16.8185	0.000222799	0.00227811	-0.116799	0.0795474	-0.319256	0.0794879
ENSMUSG00000002409	Dyrk1b	dual-specificity tyrosine-(Y)-phosphorylation regulated kinase 1b [Source:MGI Symbol;Acc:MGI:1330302]	226.429	16.8169	0.000222976	0.00227864	0.388379	0.0955771	0.282805	0.0950994
ENSMUSG00000018761	Mpdu1	mannose-P-dolichol utilization defect 1 [Source:MGI Symbol;Acc:MGI:1346040]	652.22	16.8119	0.000223536	0.00228309	0.225467	0.0591881	0.204082	0.0588095
ENSMUSG00000030275	Etnk1	ethanolamine kinase 1 [Source:MGI Symbol;Acc:MGI:1922570]	1251.05	16.8065	0.000224141	0.00228799	-0.0534823	0.0572896	-0.220382	0.0571831
ENSMUSG00000046031	Calhm6	calcium homeostasis modulator family member 6 [Source:MGI Symbol;Acc:MGI:2443082]	16.4752	16.7978	0.000225115	0.00229665	0.439783	0.356281	1.32691	0.345667
ENSMUSG00000016487	Ppfibp1	PTPRF interacting protein, binding protein 1 (liprin beta 1) [Source:MGI Symbol;Acc:MGI:1914783]	475.424	16.7966	0.000225253	0.00229678	0.0196747	0.0630261	0.220226	0.0622488
ENSMUSG00000078439	Smim24	small integral membrane protein 24 [Source:MGI Symbol;Acc:MGI:1919523]	1618.52	16.7829	0.000226803	0.00231129	0.20217	0.103905	-0.199199	0.103926
ENSMUSG00000018554	Ybx2	Y box protein 2 [Source:MGI Symbol;Acc:MGI:1096372]	90.9769	16.7764	0.000227534	0.00231644	-0.157364	0.179696	0.493517	0.176429
ENSMUSG00000045930	Clec14a	C-type lectin domain family 14, member a [Source:MGI Symbol;Acc:MGI:1914114]	207.595	16.7762	0.000227561	0.00231644	0.327748	0.10893	0.437627	0.108008
ENSMUSG00000000318	Clec10a	C-type lectin domain family 10, member A [Source:MGI Symbol;Acc:MGI:96975]	71.2718	16.7626	0.00022911	0.00232886	0.237978	0.239874	0.900616	0.237121
ENSMUSG00000026946	Nmi	N-myc (and STAT) interactor [Source:MGI Symbol;Acc:MGI:1928368]	443.353	16.7621	0.000229164	0.00232886	0.366574	0.10541	0.404491	0.10507
ENSMUSG00000042473	Tbc1d8b	TBC1 domain family, member 8B [Source:MGI Symbol;Acc:MGI:1918101]	404.747	16.7624	0.00022913	0.00232886	-0.223666	0.0741505	-0.290716	0.0737166
ENSMUSG00000025381	Cnpy2	canopy FGF signaling regulator 2 [Source:MGI Symbol;Acc:MGI:1928477]	630.653	16.7574	0.000229704	0.00233305	0.103375	0.0551419	-0.107677	0.0549664
ENSMUSG00000071359	Tbpl1	TATA box binding protein-like 1 [Source:MGI Symbol;Acc:MGI:1339946]	306.034	16.7348	0.000232319	0.0023583	-0.261714	0.0671564	-0.0738402	0.0663096
ENSMUSG00000038685	Rtel1	regulator of telomere elongation helicase 1 [Source:MGI Symbol;Acc:MGI:2139369]	281.397	16.7328	0.000232553	0.00235936	0.125897	0.082339	0.3237	0.0811963
ENSMUSG00000038244	Mical2	microtubule associated monooxygenase, calponin and LIM domain containing 2 [Source:MGI Symbol;Acc:MGI:2444947]	1500.74	16.724	0.000233581	0.00236848	-0.150901	0.0636101	-0.258697	0.063472
ENSMUSG00000033948	Zswim5	zinc finger SWIM-type containing 5 [Source:MGI Symbol;Acc:MGI:1921714]	98.4126	16.7123	0.000234949	0.00238102	-0.338825	0.0877685	-0.273592	0.0854139
ENSMUSG00000035356	Nfkbiz	nuclear factor of kappa light polypeptide gene enhancer in B cells inhibitor, zeta [Source:MGI Symbol;Acc:MGI:1931595]	713.692	16.7013	0.000236239	0.00239012	-0.270864	0.10726	0.138466	0.106785
ENSMUSG00000055723	Rras2	related RAS viral (r-ras) oncogene 2 [Source:MGI Symbol;Acc:MGI:1914172]	678.195	16.703	0.000236045	0.00239012	0.104609	0.0630639	-0.137144	0.0629806
ENSMUSG00000095041	AC149090.1		2034.52	16.7018	0.000236182	0.00239012	0.0596012	0.0655362	0.248233	0.0653547
ENSMUSG00000038848	Ythdf1	YTH N6-methyladenosine RNA binding protein 1 [Source:MGI Symbol;Acc:MGI:1917431]	641.67	16.6913	0.000237427	0.00240082	-0.151092	0.0488359	-0.189716	0.0483815
ENSMUSG00000091381	Vmn2r83	vomeronasal 2, receptor 83 [Source:MGI Symbol;Acc:MGI:3644559]	14.4497	16.6844	0.000238252	0.00240782	-0.706058	0.236644	-0.9106	0.234635
ENSMUSG00000009035	Tmem184b	transmembrane protein 184b [Source:MGI Symbol;Acc:MGI:2445179]	668.839	16.679	0.000238888	0.00241291	-0.283409	0.0826981	-0.30316	0.0824339
ENSMUSG00000045854	Lyrm2	LYR motif containing 2 [Source:MGI Symbol;Acc:MGI:1917573]	144.867	16.6757	0.000239284	0.00241558	0.361709	0.0902253	0.152347	0.0896985
ENSMUSG00000025185	Loxl4	lysyl oxidase-like 4 [Source:MGI Symbol;Acc:MGI:1914823]	48.3152	16.6637	0.000240731	0.00242885	0.0559061	0.117358	0.395974	0.111845
ENSMUSG00000075543	Urad	ureidoimidazoline (2-oxo-4-hydroxy-4-carboxy-5) decarboxylase [Source:MGI Symbol;Acc:MGI:3647519]	14.9064	16.6535	0.00024196	0.0024399	0.291448	0.186373	0.677279	0.174797
ENSMUSG00000029179	Zcchc4	zinc finger, CCHC domain containing 4 [Source:MGI Symbol;Acc:MGI:1926046]	169.417	16.6491	0.000242496	0.00244395	0.229238	0.0757506	0.297854	0.0743563
ENSMUSG00000020605	Hs1bp3	HCLS1 binding protein 3 [Source:MGI Symbol;Acc:MGI:1913224]	273.041	16.6418	0.00024338	0.00244973	-0.15957	0.0650809	-0.261735	0.0644365
ENSMUSG00000044026	Slc35g1	solute carrier family 35, member G1 [Source:MGI Symbol;Acc:MGI:2444789]	1837.87	16.641	0.000243471	0.00244973	-0.0594829	0.0647786	-0.248179	0.0647269
ENSMUSG00000050961	AY358078	cDNA sequence AY358078 [Source:MGI Symbol;Acc:MGI:2682312]	2.39316	16.6419	0.000243361	0.00244973	-0.242563	0.572411	1.40752	0.491642
ENSMUSG00000036985	Zdhhc9	zinc finger, DHHC domain containing 9 [Source:MGI Symbol;Acc:MGI:2444393]	754.46	16.6389	0.000243729	0.00245097	-0.075557	0.059374	-0.233034	0.059178
ENSMUSG00000031902	Nfatc3	nuclear factor of activated T cells, cytoplasmic, calcineurin dependent 3 [Source:MGI Symbol;Acc:MGI:103296]	946.022	16.6306	0.000244748	0.00245987	-0.184319	0.0477666	-0.150957	0.0473713
ENSMUSG00000050854	Tmem125	transmembrane protein 125 [Source:MGI Symbol;Acc:MGI:1923409]	205.383	16.6277	0.000245099	0.00246204	0.342135	0.0868463	0.122785	0.0865897
ENSMUSG00000026011	Ctla4	cytotoxic T-lymphocyte-associated protein 4 [Source:MGI Symbol;Acc:MGI:88556]	21.0138	16.614	0.000246783	0.0024776	0.860327	0.489699	1.95883	0.478494
ENSMUSG00000102030	Gm29106	predicted gene 29106 [Source:MGI Symbol;Acc:MGI:5579812]	2.11694	16.6061	0.000247755	0.00248599	2.26655	0.631054	2.00472	0.628409
ENSMUSG00000011877	Git1	GIT ArfGAP 1 [Source:MGI Symbol;Acc:MGI:1927140]	945.934	16.5985	0.0002487	0.0024941	-0.111633	0.0611108	-0.24652	0.0609432
ENSMUSG00000052539	Magi3	membrane associated guanylate kinase, WW and PDZ domain containing 3 [Source:MGI Symbol;Acc:MGI:1923484]	779.403	16.5936	0.000249311	0.00249749	-0.172895	0.0725449	-0.293925	0.0723627
ENSMUSG00000076569	Igkv5-39	immunoglobulin kappa variable 5-39 [Source:MGI Symbol;Acc:MGI:2686255]	112.212	16.5946	0.000249188	0.00249749	-0.594543	0.388037	0.899013	0.385513
ENSMUSG00000050370	Ch25h	cholesterol 25-hydroxylase [Source:MGI Symbol;Acc:MGI:1333869]	15.7612	16.5884	0.000249964	0.00250266	0.521635	0.266988	1.0353	0.258082
ENSMUSG00000049957	Ccdc137	coiled-coil domain containing 137 [Source:MGI Symbol;Acc:MGI:1914541]	240.234	16.5839	0.000250521	0.00250686	-0.290753	0.0740562	-0.220524	0.0731909
ENSMUSG00000031386	Hcfc1	host cell factor C1 [Source:MGI Symbol;Acc:MGI:105942]	1445	16.5781	0.000251257	0.00251284	0.115687	0.0394634	0.156433	0.0390997
ENSMUSG00000031621	Isx	intestine specific homeobox [Source:MGI Symbol;Acc:MGI:1918847]	1493.37	16.564	0.000253028	0.00252917	-0.110094	0.0859081	-0.33858	0.0858652
ENSMUSG00000030789	Itgax	integrin alpha X [Source:MGI Symbol;Acc:MGI:96609]	213.725	16.5626	0.000253214	0.00252964	0.262201	0.166462	0.659715	0.165388
ENSMUSG00000040701	Ap1g2	adaptor protein complex AP-1, gamma 2 subunit [Source:MGI Symbol;Acc:MGI:1328307]	738.349	16.557	0.000253924	0.00253535	0.191891	0.0598155	0.232606	0.0594412
ENSMUSG00000034292	Traf3ip1	TRAF3 interacting protein 1 [Source:MGI Symbol;Acc:MGI:1921269]	135.556	16.5525	0.000254493	0.00253965	-0.275466	0.0816135	-0.300123	0.0802437
ENSMUSG00000035458	Tnni3	troponin I, cardiac 3 [Source:MGI Symbol;Acc:MGI:98783]	12.4429	16.5426	0.000255755	0.00255085	0.853168	0.239166	0.874472	0.23344
ENSMUSG00000081169	Gm12551	predicted gene 12551 [Source:MGI Symbol;Acc:MGI:3651664]	51.4807	16.5371	0.000256457	0.00255646	0.114603	0.242919	-0.78883	0.245845
ENSMUSG00000047843	Bri3	brain protein I3 [Source:MGI Symbol;Acc:MGI:1933174]	863.507	16.5315	0.000257181	0.00256227	0.125248	0.0517448	-0.0692865	0.05159
ENSMUSG00000009687	Fxyd5	FXYD domain-containing ion transport regulator 5 [Source:MGI Symbol;Acc:MGI:1201785]	225.446	16.5157	0.000259222	0.0025812	0.118176	0.154549	0.569481	0.153527
ENSMUSG00000024274	Zscan30	zinc finger and SCAN domain containing 30 [Source:MGI Symbol;Acc:MGI:2685600]	27.8365	16.51	0.00025996	0.00258574	-0.46921	0.13409	-0.469044	0.129299
ENSMUSG00000063235	Ptpmt1	protein tyrosine phosphatase, mitochondrial 1 [Source:MGI Symbol;Acc:MGI:1913711]	340.254	16.5108	0.000259855	0.00258574	0.285112	0.0714796	0.214257	0.0709956
ENSMUSG00000023031	Cela1	chymotrypsin-like elastase family, member 1 [Source:MGI Symbol;Acc:MGI:95314]	452.626	16.5011	0.00026111	0.00259576	0.171722	0.0753113	-0.112924	0.0751851
ENSMUSG00000033295	Ptprf	protein tyrosine phosphatase, receptor type, F [Source:MGI Symbol;Acc:MGI:102695]	2823.74	16.4986	0.000261445	0.00259767	-0.143066	0.0765914	-0.309184	0.076549
ENSMUSG00000022969	Il10rb	interleukin 10 receptor, beta [Source:MGI Symbol;Acc:MGI:109380]	1189.52	16.4925	0.000262235	0.0026041	0.00535478	0.0559724	-0.186552	0.0558785
ENSMUSG00000026111	Unc50	unc-50 homolog [Source:MGI Symbol;Acc:MGI:1914637]	522.107	16.4908	0.000262464	0.00260496	0.194009	0.0522877	0.181125	0.0517403
ENSMUSG00000020230	Prmt2	protein arginine N-methyltransferase 2 [Source:MGI Symbol;Acc:MGI:1316652]	212.627	16.4754	0.000264485	0.0026236	-0.156843	0.0811601	-0.326182	0.0807349
ENSMUSG00000059288	Cdyl	chromodomain protein, Y chromosome-like [Source:MGI Symbol;Acc:MGI:1339956]	151.447	16.4671	0.000265597	0.0026332	0.10363	0.0697726	-0.156504	0.0694356
ENSMUSG00000030842	Lamtor1	late endosomal/lysosomal adaptor, MAPK and MTOR activator 1 [Source:MGI Symbol;Acc:MGI:1913758]	836.718	16.4639	0.000266015	0.00263591	0.208989	0.0530204	0.0766567	0.0528229
ENSMUSG00000033628	Pik3c3	phosphatidylinositol 3-kinase catalytic subunit type 3 [Source:MGI Symbol;Acc:MGI:2445019]	441.562	16.4625	0.000266204	0.00263635	0.221663	0.0592845	0.203868	0.0587361
ENSMUSG00000020108	Ddit4	DNA-damage-inducible transcript 4 [Source:MGI Symbol;Acc:MGI:1921997]	376.924	16.4586	0.000266718	0.00264002	-0.366494	0.0949828	-0.287786	0.0944021
ENSMUSG00000039633	Lonrf1	LON peptidase N-terminal domain and ring finger 1 [Source:MGI Symbol;Acc:MGI:3609241]	68.143	16.4486	0.000268064	0.00265047	0.246343	0.101932	-0.129622	0.102117
ENSMUSG00000045636	Mtus1	mitochondrial tumor suppressor 1 [Source:MGI Symbol;Acc:MGI:2142572]	1605.24	16.4487	0.000268048	0.00265047	-0.240646	0.0608569	-0.172377	0.0606293
ENSMUSG00000112557	Gm47626	predicted gene, 47626 [Source:MGI Symbol;Acc:MGI:6096694]	173.307	16.4432	0.000268787	0.00265618	0.344611	0.0848904	0.218838	0.0842818
ENSMUSG00000020346	Mgat1	mannoside acetylglucosaminyltransferase 1 [Source:MGI Symbol;Acc:MGI:96973]	1045.15	16.4282	0.000270809	0.00267183	-0.200701	0.0573751	-0.20527	0.0571222
ENSMUSG00000027713	1810062G17Rik	RIKEN cDNA 1810062G17 gene [Source:MGI Symbol;Acc:MGI:1919532]	8.55927	16.4292	0.000270671	0.00267183	0.9796	0.329964	1.27772	0.320532
ENSMUSG00000057503	Olfr1459	olfactory receptor 1459 [Source:MGI Symbol;Acc:MGI:3031293]	82.8802	16.4291	0.000270684	0.00267183	-0.0470204	0.249731	0.80133	0.247026
ENSMUSG00000022404	Slc25a17	solute carrier family 25 (mitochondrial carrier, peroxisomal membrane protein), member 17 [Source:MGI Symbol;Acc:MGI:1342248]	639.225	16.4235	0.00027144	0.00267516	0.155266	0.040585	0.132569	0.0400282
ENSMUSG00000034329	Brip1	BRCA1 interacting protein C-terminal helicase 1 [Source:MGI Symbol;Acc:MGI:2442836]	90.476	16.4241	0.00027136	0.00267516	0.282813	0.156284	0.622878	0.154516
ENSMUSG00000044477	Zfand3	zinc finger, AN1-type domain 3 [Source:MGI Symbol;Acc:MGI:1096572]	1132.45	16.4179	0.000272205	0.00268125	-0.0793817	0.0633107	-0.247208	0.0631776
ENSMUSG00000038187	Btbd10	BTB (POZ) domain containing 10 [Source:MGI Symbol;Acc:MGI:1916065]	210.479	16.4126	0.000272924	0.00268689	0.285776	0.0756196	0.0743955	0.0752281
ENSMUSG00000049764	Zfp280b	zinc finger protein 280B [Source:MGI Symbol;Acc:MGI:1927865]	304.389	16.4113	0.000273102	0.0026872	-0.320173	0.0918233	-0.326162	0.091229
ENSMUSG00000028608	Czib	CXXC motif containing zinc binding protein [Source:MGI Symbol;Acc:MGI:1921348]	374.605	16.408	0.000273558	0.00268734	0.258455	0.0648359	0.189357	0.0641511
ENSMUSG00000044626	Liph	lipase, member H [Source:MGI Symbol;Acc:MGI:2388029]	617.072	16.4095	0.000273347	0.00268734	0.0013156	0.0795402	-0.269457	0.0794978
ENSMUSG00000069833	Ahnak	AHNAK nucleoprotein (desmoyokin) [Source:MGI Symbol;Acc:MGI:1316648]	6103.92	16.4089	0.000273435	0.00268734	-0.120938	0.0626697	-0.252903	0.0626401
ENSMUSG00000030431	Tmem238	transmembrane protein 238 [Source:MGI Symbol;Acc:MGI:1922935]	234.072	16.4066	0.000273752	0.0026878	0.00930129	0.0603274	-0.195531	0.0598588
ENSMUSG00000030759	Far1	fatty acyl CoA reductase 1 [Source:MGI Symbol;Acc:MGI:1914670]	2105.17	16.4012	0.00027449	0.00269359	-0.167779	0.0557576	-0.216694	0.0556567
ENSMUSG00000028874	Fgr	FGR proto-oncogene, Src family tyrosine kinase [Source:MGI Symbol;Acc:MGI:95527]	90.5391	16.3951	0.000275331	0.0027004	0.368902	0.233288	0.919371	0.231506
ENSMUSG00000021376	Tpmt	thiopurine methyltransferase [Source:MGI Symbol;Acc:MGI:98812]	210.874	16.3828	0.000277031	0.00271543	0.290844	0.0915975	-0.0230337	0.091318
ENSMUSG00000052056	Zfp217	zinc finger protein 217 [Source:MGI Symbol;Acc:MGI:2685408]	853.869	16.3818	0.00027716	0.00271543	-0.402268	0.104185	-0.311594	0.10395
ENSMUSG00000022314	Rad21	RAD21 cohesin complex component [Source:MGI Symbol;Acc:MGI:108016]	2712.66	16.3786	0.000277608	0.00271785	0.128922	0.0467932	0.187573	0.0466529
ENSMUSG00000037458	Azin1	antizyme inhibitor 1 [Source:MGI Symbol;Acc:MGI:1859169]	2965.73	16.3779	0.000277705	0.00271785	0.0290209	0.0915209	-0.294249	0.0915147
ENSMUSG00000073016	Uprt	uracil phosphoribosyltransferase [Source:MGI Symbol;Acc:MGI:2685620]	82.0284	16.3715	0.00027859	0.00272505	-0.716799	0.180649	-0.244338	0.177697
ENSMUSG00000049517	Rps23	ribosomal protein S23 [Source:MGI Symbol;Acc:MGI:1913725]	1609.24	16.3658	0.000279393	0.00273144	0.241978	0.0605873	0.175518	0.0604431
ENSMUSG00000039501	Znfx1	zinc finger, NFX1-type containing 1 [Source:MGI Symbol;Acc:MGI:2138982]	781.231	16.3632	0.000279753	0.0027335	-0.0893117	0.0731012	0.1819	0.072537
ENSMUSG00000078622	Ccdc47	coiled-coil domain containing 47 [Source:MGI Symbol;Acc:MGI:1914413]	1365.78	16.3607	0.000280105	0.00273548	-0.0775434	0.0661696	-0.256782	0.0660676
ENSMUSG00000076535	Igkv1-88	immunoglobulin kappa chain variable 1-88 [Source:MGI Symbol;Acc:MGI:4439828]	23.7145	16.3537	0.000281089	0.00274362	-0.0884585	0.596233	1.87275	0.586837
ENSMUSG00000025044	Msr1	macrophage scavenger receptor 1 [Source:MGI Symbol;Acc:MGI:98257]	86.374	16.3519	0.000281332	0.00274453	0.13671	0.189	0.680741	0.186078
ENSMUSG00000078307	AI593442	expressed sequence AI593442 [Source:MGI Symbol;Acc:MGI:2143099]	4.31363	16.3445	0.000282385	0.00275333	1.11841	0.380696	-0.148262	0.403359
ENSMUSG00000029669	Tspan12	tetraspanin 12 [Source:MGI Symbol;Acc:MGI:1889818]	548.502	16.3289	0.000284591	0.00277336	0.0878421	0.0821711	-0.218864	0.0821487
ENSMUSG00000020087	Tysnd1	trypsin domain containing 1 [Source:MGI Symbol;Acc:MGI:1919017]	273.386	16.3196	0.000285916	0.00278478	-0.108724	0.0714278	-0.281501	0.0709311
ENSMUSG00000028063	Lmna	lamin A [Source:MGI Symbol;Acc:MGI:96794]	2227.34	16.3157	0.000286477	0.00278876	-0.284726	0.086526	-0.319717	0.086444
ENSMUSG00000042359	Osbpl6	oxysterol binding protein-like 6 [Source:MGI Symbol;Acc:MGI:2139014]	134.303	16.2963	0.000289275	0.0028145	-0.292031	0.116547	-0.465837	0.116381
ENSMUSG00000040272	Accs	1-aminocyclopropane-1-carboxylate synthase (non-functional) [Source:MGI Symbol;Acc:MGI:1919717]	78.0961	16.29	0.000290185	0.00282185	0.540538	0.155006	0.579686	0.152664
ENSMUSG00000041112	Elmo1	engulfment and cell motility 1 [Source:MGI Symbol;Acc:MGI:2153044]	433.033	16.2838	0.000291084	0.00282909	0.314049	0.0782503	0.218082	0.0779477
ENSMUSG00000036810	Cnep1r1	CTD nuclear envelope phosphatase 1 regulatory subunit 1 [Source:MGI Symbol;Acc:MGI:1921981]	393.63	16.2811	0.000291473	0.00283136	0.202831	0.0539201	0.180431	0.0532502
ENSMUSG00000059278	Naa38	N(alpha)-acetyltransferase 38, NatC auxiliary subunit [Source:MGI Symbol;Acc:MGI:1925554]	308.985	16.2676	0.000293447	0.00284903	0.117829	0.0590764	-0.103378	0.0587225
ENSMUSG00000038024	Dennd4c	DENN/MADD domain containing 4C [Source:MGI Symbol;Acc:MGI:1914769]	996.411	16.2649	0.000293844	0.00285137	-0.258775	0.0643374	-0.145626	0.0639905
ENSMUSG00000078566	Bnip3	BCL2/adenovirus E1B interacting protein 3 [Source:MGI Symbol;Acc:MGI:109326]	271.828	16.2524	0.000295688	0.00286773	0.183015	0.0672647	-0.0596792	0.0670311
ENSMUSG00000043279	Trim56	tripartite motif-containing 56 [Source:MGI Symbol;Acc:MGI:2685298]	867.927	16.2341	0.000298405	0.00289255	-0.0989462	0.0789191	0.193622	0.0785044
ENSMUSG00000050241	Klre1	killer cell lectin-like receptor family E member 1 [Source:MGI Symbol;Acc:MGI:2662547]	17.7659	16.2278	0.000299354	0.00290021	0.165123	0.228434	0.787077	0.217993
ENSMUSG00000015127	Unkl	unkempt family like zinc finger [Source:MGI Symbol;Acc:MGI:1921404]	192.698	16.223	0.000300066	0.00290403	0.176897	0.0764973	0.302313	0.0749964
ENSMUSG00000021218	Gdi2	guanosine diphosphate (GDP) dissociation inhibitor 2 [Source:MGI Symbol;Acc:MGI:99845]	4849.62	16.224	0.000299925	0.00290403	0.13069	0.0329165	0.0546652	0.0328445
ENSMUSG00000030162	Olr1	oxidized low density lipoprotein (lectin-like) receptor 1 [Source:MGI Symbol;Acc:MGI:1261434]	12.9856	16.2212	0.000300342	0.00290516	-0.0254034	0.307455	-1.15262	0.320204
ENSMUSG00000076587	Igkv6-20	immunoglobulin kappa variable 6-20 [Source:MGI Symbol;Acc:MGI:1330836]	73.6558	16.2175	0.000300893	0.00290895	-1.26996	0.31828	-0.43077	0.314948
ENSMUSG00000017478	Zc3h18	zinc finger CCCH-type containing 18 [Source:MGI Symbol;Acc:MGI:1923264]	1142.71	16.2114	0.000301815	0.00291523	-0.0635835	0.0449903	-0.17573	0.0447607
ENSMUSG00000092444	Gm18733	predicted gene, 18733 [Source:MGI Symbol;Acc:MGI:5010918]	18.8865	16.2111	0.000301861	0.00291523	0.525306	0.20092	0.778343	0.194517
ENSMUSG00000095304	Plac9a	placenta specific 9a [Source:MGI Symbol;Acc:MGI:2663998]	7.61906	16.2091	0.000302167	0.00291664	1.82649	0.45275	1.12052	0.45898
ENSMUSG00000030539	Sema4b	sema domain, immunoglobulin domain (Ig), transmembrane domain (TM) and short cytoplasmic domain, (semaphorin) 4B [Source:MGI Symbol;Acc:MGI:107559]	961.586	16.2058	0.000302667	0.00291992	-0.340056	0.0864347	-0.122016	0.0861085
ENSMUSG00000074749	Kiz	kizuna centrosomal protein [Source:MGI Symbol;Acc:MGI:2684960]	190.867	16.2013	0.000303346	0.00292493	0.435264	0.109919	0.333231	0.109221
ENSMUSG00000000631	Myo18a	myosin XVIIIA [Source:MGI Symbol;Acc:MGI:2667185]	3379.06	16.1888	0.000305247	0.0029417	-0.0520579	0.0877426	-0.322184	0.0877144
ENSMUSG00000031865	Dctn1	dynactin 1 [Source:MGI Symbol;Acc:MGI:107745]	1585.32	16.1836	0.000306034	0.00294618	-0.0961223	0.0543099	-0.21623	0.0541909
ENSMUSG00000079084	Ccdc82	coiled-coil domain containing 82 [Source:MGI Symbol;Acc:MGI:1913646]	524.208	16.1841	0.000305958	0.00294618	0.194111	0.0557865	0.203195	0.0552522
ENSMUSG00000042225	Ammecr1	Alport syndrome, mental retardation, midface hypoplasia and elliptocytosis chromosomal region gene 1 [Source:MGI Symbol;Acc:MGI:1860206]	239.341	16.1825	0.000306207	0.0029463	-0.160028	0.0698799	0.0989446	0.0682024
ENSMUSG00000025935	Tram1	translocating chain-associating membrane protein 1 [Source:MGI Symbol;Acc:MGI:1919515]	1467.71	16.174	0.000307516	0.00295733	-0.101599	0.0399104	-0.158543	0.0396881
ENSMUSG00000032348	Gsta4	glutathione S-transferase, alpha 4 [Source:MGI Symbol;Acc:MGI:1309515]	394.041	16.1669	0.000308602	0.00296621	0.150711	0.123401	-0.312414	0.123527
ENSMUSG00000022601	Zbtb11	zinc finger and BTB domain containing 11 [Source:MGI Symbol;Acc:MGI:2443876]	295.926	16.1621	0.000309344	0.00297179	-0.0996394	0.0618953	-0.243194	0.0613671
ENSMUSG00000001131	Timp1	tissue inhibitor of metalloproteinase 1 [Source:MGI Symbol;Acc:MGI:98752]	21.0905	16.1584	0.000309914	0.0029757	0.243732	0.207738	0.749795	0.199236
ENSMUSG00000036412	Arsi	arylsulfatase i [Source:MGI Symbol;Acc:MGI:2670959]	30.7685	16.1565	0.00031021	0.00297698	-0.541457	0.157471	-0.0204178	0.148364
ENSMUSG00000059070	Rpl18	ribosomal protein L18 [Source:MGI Symbol;Acc:MGI:98003]	4745.64	16.1499	0.000311246	0.00298535	0.0930405	0.0331344	-0.0267349	0.0330723
ENSMUSG00000031703	Itfg1	integrin alpha FG-GAP repeat containing 1 [Source:MGI Symbol;Acc:MGI:106419]	1437.06	16.139	0.000312942	0.00300004	0.098887	0.0477486	-0.0808005	0.0476447
ENSMUSG00000026836	Acvr1	activin A receptor, type 1 [Source:MGI Symbol;Acc:MGI:87911]	228.64	16.1333	0.000313827	0.00300537	-0.181359	0.0605391	-0.231367	0.0595289
ENSMUSG00000046897	Zfp740	zinc finger protein 740 [Source:MGI Symbol;Acc:MGI:1915994]	936.924	16.1338	0.000313748	0.00300537	0.164355	0.0554255	0.21692	0.0550757
ENSMUSG00000019809	Pex3	peroxisomal biogenesis factor 3 [Source:MGI Symbol;Acc:MGI:1929646]	248.052	16.1162	0.000316526	0.00302646	0.230865	0.0577904	0.153172	0.05695
ENSMUSG00000027956	Tmem144	transmembrane protein 144 [Source:MGI Symbol;Acc:MGI:1917902]	148.691	16.1183	0.000316203	0.00302646	0.427358	0.118109	0.0799877	0.117884
ENSMUSG00000044496	2510039O18Rik	RIKEN cDNA 2510039O18 gene [Source:MGI Symbol;Acc:MGI:1924284]	1045.85	16.1166	0.000316469	0.00302646	-0.188862	0.0587892	-0.219191	0.0585516
ENSMUSG00000022297	Fzd6	frizzled class receptor 6 [Source:MGI Symbol;Acc:MGI:108474]	74.4827	16.1117	0.000317239	0.00302694	0.372452	0.116405	0.444122	0.114522
ENSMUSG00000028576	Ift74	intraflagellar transport 74 [Source:MGI Symbol;Acc:MGI:1914944]	99.7946	16.1118	0.000317217	0.00302694	0.326102	0.0813983	0.210357	0.0800938
ENSMUSG00000038070	Cntln	centlein, centrosomal protein [Source:MGI Symbol;Acc:MGI:2443104]	64.1101	16.1147	0.000316772	0.00302694	0.438974	0.154772	0.610328	0.152221
ENSMUSG00000107137	Fzd6	frizzled class receptor 6 [Source:MGI Symbol;Acc:MGI:108474]	74.4827	16.1117	0.000317239	0.00302694	0.372452	0.116405	0.444122	0.114522
ENSMUSG00000025575	Cant1	calcium activated nucleotidase 1 [Source:MGI Symbol;Acc:MGI:1923275]	2955.3	16.11	0.00031751	0.00302794	-0.182428	0.0638556	-0.248671	0.0637901
ENSMUSG00000027889	Ampd2	adenosine monophosphate deaminase 2 [Source:MGI Symbol;Acc:MGI:88016]	508.736	16.0996	0.000319167	0.00304216	-0.306745	0.0802445	-0.243083	0.0798719
ENSMUSG00000028536	2610528J11Rik	RIKEN cDNA 2610528J11 gene [Source:MGI Symbol;Acc:MGI:1913701]	571.802	16.0945	0.000319979	0.00304672	0.0905297	0.0760652	-0.192495	0.0760356
ENSMUSG00000031444	F10	coagulation factor X [Source:MGI Symbol;Acc:MGI:103107]	7.64242	16.0949	0.000319924	0.00304672	0.288873	0.377678	1.27705	0.355939
ENSMUSG00000039615	Stub1	STIP1 homology and U-Box containing protein 1 [Source:MGI Symbol;Acc:MGI:1891731]	1159.43	16.085	0.000321497	0.00305958	0.169844	0.0446994	0.0488084	0.0445094
ENSMUSG00000063954	H2ac19	H2A clustered histone 19 [Source:MGI Symbol;Acc:MGI:2448283]	148.2	16.0774	0.000322733	0.00306974	-0.011956	0.160128	-0.550724	0.160589
ENSMUSG00000021822	Plau	plasminogen activator, urokinase [Source:MGI Symbol;Acc:MGI:97611]	249.218	16.0678	0.000324285	0.0030829	0.0208384	0.167507	0.557403	0.166516
ENSMUSG00000032648	Pygm	muscle glycogen phosphorylase [Source:MGI Symbol;Acc:MGI:97830]	69.9904	16.0642	0.000324864	0.0030852	0.32449	0.136187	0.538674	0.133543
ENSMUSG00000106877	Pygm	muscle glycogen phosphorylase [Source:MGI Symbol;Acc:MGI:97830]	69.9904	16.0642	0.000324864	0.0030852	0.32449	0.136187	0.538674	0.133543
ENSMUSG00000037791	Phf12	PHD finger protein 12 [Source:MGI Symbol;Acc:MGI:1924057]	809.135	16.0569	0.000326048	0.00309483	-0.136849	0.0639012	-0.254921	0.0637097
ENSMUSG00000053004	Hrh1	histamine receptor H1 [Source:MGI Symbol;Acc:MGI:107619]	136.847	16.0557	0.000326254	0.00309518	-0.358525	0.112703	-0.417175	0.111891
ENSMUSG00000025153	Fasn	fatty acid synthase [Source:MGI Symbol;Acc:MGI:95485]	2554.44	16.0488	0.000327374	0.00310419	0.15608	0.0847324	-0.164263	0.0847053
ENSMUSG00000039852	Rere	arginine glutamic acid dipeptide (RE) repeats [Source:MGI Symbol;Acc:MGI:2683486]	1995.33	16.0451	0.000327985	0.00310747	-0.283199	0.0730067	-0.209015	0.0728898
ENSMUSG00000045328	Cenpe	centromere protein E [Source:MGI Symbol;Acc:MGI:1098230]	254.277	16.0446	0.000328059	0.00310747	0.344524	0.142476	0.572711	0.14157
ENSMUSG00000003528	Slc25a1	solute carrier family 25 (mitochondrial carrier, citrate transporter), member 1 [Source:MGI Symbol;Acc:MGI:1345283]	1567.77	16.0408	0.000328682	0.00310853	0.319346	0.0813256	0.127016	0.0812741
ENSMUSG00000039166	Akap7	A kinase (PRKA) anchor protein 7 [Source:MGI Symbol;Acc:MGI:1859150]	502.719	16.0419	0.000328511	0.00310853	0.245343	0.0621351	0.177841	0.0616383
ENSMUSG00000042032	Mat2b	methionine adenosyltransferase II, beta [Source:MGI Symbol;Acc:MGI:1913667]	1034.31	16.0417	0.000328543	0.00310853	0.19851	0.0510633	0.155338	0.0508334
ENSMUSG00000030177	Ccdc77	coiled-coil domain containing 77 [Source:MGI Symbol;Acc:MGI:1914450]	137.448	16.0387	0.000329039	0.0031103	-0.0423818	0.0724066	0.201255	0.069895
ENSMUSG00000031119	Gpc4	glypican 4 [Source:MGI Symbol;Acc:MGI:104902]	287.313	16.0352	0.000329604	0.00311403	-0.159097	0.0746406	0.118685	0.0732836
ENSMUSG00000059772	Slx1b	SLX1 structure-specific endonuclease subunit homolog B (S. cerevisiae) [Source:MGI Symbol;Acc:MGI:1915220]	283.754	16.0255	0.000331205	0.00312753	0.221521	0.0662413	0.245505	0.0653437
ENSMUSG00000010048	Ifrd2	interferon-related developmental regulator 2 [Source:MGI Symbol;Acc:MGI:1316708]	436.503	16.0149	0.000332972	0.0031426	0.0402784	0.0583905	-0.168482	0.0581541
ENSMUSG00000030835	Nomo1	nodal modulator 1 [Source:MGI Symbol;Acc:MGI:2385850]	1253.68	16.005	0.000334623	0.00315655	-0.0783774	0.0486035	-0.191015	0.0484287
ENSMUSG00000042207	Kdm5b	lysine (K)-specific demethylase 5B [Source:MGI Symbol;Acc:MGI:1922855]	657.664	16.0008	0.000335336	0.00316164	-0.244964	0.0848481	-0.326978	0.0846245
ENSMUSG00000020571	Pdia6	protein disulfide isomerase associated 6 [Source:MGI Symbol;Acc:MGI:1919103]	2263.19	15.9807	0.000338714	0.00319184	-0.264382	0.0679775	-0.190872	0.0678427
ENSMUSG00000030729	Pgm2l1	phosphoglucomutase 2-like 1 [Source:MGI Symbol;Acc:MGI:1918224]	203.077	15.9664	0.000341153	0.00321316	-0.246015	0.070576	-0.245659	0.0697622
ENSMUSG00000047462	Gpr141b	G protein-coupled receptor 141B [Source:MGI Symbol;Acc:MGI:2441809]	14.21	15.9651	0.000341371	0.00321356	0.253853	0.218869	0.764953	0.206381
ENSMUSG00000001065	Zfp276	zinc finger protein (C2H2 type) 276 [Source:MGI Symbol;Acc:MGI:1888495]	313.708	15.9637	0.000341603	0.00321409	-0.246426	0.0660057	-0.209599	0.0651536
ENSMUSG00000021319	Sfrp4	secreted frizzled-related protein 4 [Source:MGI Symbol;Acc:MGI:892010]	31.4936	15.957	0.000342753	0.00321994	0.786626	0.265286	-0.117577	0.267084
ENSMUSG00000030811	Fbxl19	F-box and leucine-rich repeat protein 19 [Source:MGI Symbol;Acc:MGI:3039600]	510.312	15.957	0.000342749	0.00321994	-0.229597	0.0616383	-0.19556	0.0610649
ENSMUSG00000070305	Mpzl3	myelin protein zero-like 3 [Source:MGI Symbol;Acc:MGI:2442647]	418.471	15.9583	0.000342534	0.00321994	0.0459691	0.087198	-0.263669	0.0871507
ENSMUSG00000042035	Igsf3	immunoglobulin superfamily, member 3 [Source:MGI Symbol;Acc:MGI:1926158]	436.397	15.9434	0.000345096	0.00324028	-0.162816	0.0910756	-0.361308	0.090916
ENSMUSG00000035203	Epn1	epsin 1 [Source:MGI Symbol;Acc:MGI:1333763]	3048.22	15.9396	0.000345756	0.00324482	-0.0933571	0.0378346	-0.149802	0.0377289
ENSMUSG00000037376	Trmt6	tRNA methyltransferase 6 [Source:MGI Symbol;Acc:MGI:1914176]	271.112	15.9308	0.000347268	0.00325733	0.151821	0.0674204	0.265909	0.0664689
ENSMUSG00000047260	Emc6	ER membrane protein complex subunit 6 [Source:MGI Symbol;Acc:MGI:1913298]	401.334	15.9269	0.000347957	0.00326045	0.0900177	0.044496	-0.0745169	0.044057
ENSMUSG00000068744	Psrc1	proline/serine-rich coiled-coil 1 [Source:MGI Symbol;Acc:MGI:1913099]	53.2822	15.9273	0.000347885	0.00326045	-0.0149628	0.120227	0.362249	0.115115
ENSMUSG00000101249	Gm29216	predicted gene 29216 [Source:MGI Symbol;Acc:MGI:5579922]	72106.4	15.9184	0.000349426	0.00327254	0.235598	0.0972277	-0.124176	0.0972281
ENSMUSG00000050520	Cldn8	claudin 8 [Source:MGI Symbol;Acc:MGI:1859286]	124.925	15.9084	0.000351181	0.00328728	-1.00477	0.269877	-0.155973	0.267251
ENSMUSG00000028437	Ubap1	ubiquitin-associated protein 1 [Source:MGI Symbol;Acc:MGI:2149543]	858.066	15.903	0.000352126	0.00329444	0.187705	0.0864922	-0.135264	0.086385
ENSMUSG00000021428	Riok1	RIO kinase 1 [Source:MGI Symbol;Acc:MGI:1918590]	229.356	15.8995	0.000352759	0.00329867	0.211046	0.069255	0.264023	0.0681228
ENSMUSG00000025736	Jmjd8	jumonji domain containing 8 [Source:MGI Symbol;Acc:MGI:1919356]	407.876	15.8928	0.000353934	0.00330797	-0.0801445	0.0624333	-0.239449	0.0620615
ENSMUSG00000054161	Fam83e	family with sequence similarity 83, member E [Source:MGI Symbol;Acc:MGI:1921063]	4160.05	15.8903	0.000354382	0.00331046	-0.0735637	0.0575319	-0.222096	0.0574968
ENSMUSG00000009927	Rps25	ribosomal protein S25 [Source:MGI Symbol;Acc:MGI:1922867]	4114.38	15.885	0.000355322	0.00331586	0.191758	0.0480032	0.113622	0.0479483
ENSMUSG00000040782	Cop1	COP1, E3 ubiquitin ligase [Source:MGI Symbol;Acc:MGI:1347046]	1061.52	15.886	0.000355144	0.00331586	-0.206762	0.0634691	-0.232397	0.0632621
ENSMUSG00000025574	Tk1	thymidine kinase 1 [Source:MGI Symbol;Acc:MGI:98763]	452.354	15.8827	0.000355718	0.00331616	0.146594	0.0773726	0.304585	0.0768007
ENSMUSG00000045691	Thtpa	thiamine triphosphatase [Source:MGI Symbol;Acc:MGI:2446078]	230.875	15.883	0.000355667	0.00331616	0.203718	0.0535602	0.167224	0.0524473
ENSMUSG00000031988	Vps26b	VPS26 retromer complex component B [Source:MGI Symbol;Acc:MGI:1917656]	541.146	15.8762	0.000356881	0.00332531	-0.157891	0.0545025	-0.20876	0.0540371
ENSMUSG00000045045	Lrfn4	leucine rich repeat and fibronectin type III domain containing 4 [Source:MGI Symbol;Acc:MGI:2385612]	228.427	15.8712	0.000357779	0.00333198	-0.248663	0.0697105	-0.234343	0.0686439
ENSMUSG00000025521	Tmem192	transmembrane protein 192 [Source:MGI Symbol;Acc:MGI:1920317]	172.611	15.847	0.000362139	0.00337086	0.199723	0.0589682	0.211709	0.0574402
ENSMUSG00000055926	Gm14137	predicted gene 14137 [Source:MGI Symbol;Acc:MGI:3651144]	81.4255	15.8379	0.000363785	0.00338446	-0.309425	0.158529	0.277495	0.154954
ENSMUSG00000049734	Trex1	three prime repair exonuclease 1 [Source:MGI Symbol;Acc:MGI:1328317]	105.403	15.8316	0.000364934	0.00339342	0.156213	0.164625	0.601655	0.162594
ENSMUSG00000076526	Igkv12-98	immunoglobulin kappa variable 12-98 [Source:MGI Symbol;Acc:MGI:4439560]	84.7089	15.8252	0.000366095	0.00340249	-1.40931	0.72105	-2.9414	0.723157
ENSMUSG00000024767	Otub1	OTU domain, ubiquitin aldehyde binding 1 [Source:MGI Symbol;Acc:MGI:2147616]	613.991	15.8208	0.000366902	0.00340826	0.204707	0.0544825	0.176398	0.0540674
ENSMUSG00000066900	Suds3	suppressor of defective silencing 3 homolog (S. cerevisiae) [Source:MGI Symbol;Acc:MGI:1919204]	1415.52	15.8151	0.000367953	0.00341628	-0.0180195	0.0518179	-0.181061	0.0516963
ENSMUSG00000029028	Lrrc47	leucine rich repeat containing 47 [Source:MGI Symbol;Acc:MGI:1920196]	603.554	15.8138	0.000368192	0.00341676	-0.180998	0.0540277	-0.19347	0.0535744
ENSMUSG00000031347	Cetn2	centrin 2 [Source:MGI Symbol;Acc:MGI:1347085]	258.078	15.8112	0.000368677	0.00341952	0.217082	0.0561864	0.0815445	0.055495
ENSMUSG00000018900	Slc22a5	solute carrier family 22 (organic cation transporter), member 5 [Source:MGI Symbol;Acc:MGI:1329012]	712.933	15.8046	0.000369886	0.00342873	-0.112288	0.0873304	-0.337483	0.0872743
ENSMUSG00000038780	Smurf1	SMAD specific E3 ubiquitin protein ligase 1 [Source:MGI Symbol;Acc:MGI:1923038]	485.353	15.8038	0.000370045	0.00342873	0.240806	0.0627515	0.0841062	0.0625022
ENSMUSG00000022722	Arl6	ADP-ribosylation factor-like 6 [Source:MGI Symbol;Acc:MGI:1927136]	43.4125	15.7986	0.000370998	0.00343582	0.336097	0.129045	0.494428	0.124999
ENSMUSG00000036402	Gng12	guanine nucleotide binding protein (G protein), gamma 12 [Source:MGI Symbol;Acc:MGI:1336171]	3110.07	15.7882	0.000372928	0.00345195	-0.11211	0.0674642	-0.26501	0.0674235
ENSMUSG00000041143	Tmco4	transmembrane and coiled-coil domains 4 [Source:MGI Symbol;Acc:MGI:1924306]	417.98	15.7783	0.000374794	0.00346746	-0.0794979	0.116941	0.331643	0.116222
ENSMUSG00000015342	Xk	X-linked Kx blood group [Source:MGI Symbol;Acc:MGI:103569]	356.104	15.7719	0.000375987	0.00347674	-0.272934	0.112447	-0.44402	0.112269
ENSMUSG00000032375	Aph1b	aph1 homolog B, gamma secretase subunit [Source:MGI Symbol;Acc:MGI:3522097]	178.073	15.7709	0.000376178	0.00347675	-0.370914	0.105083	-0.351915	0.104027
ENSMUSG00000031776	Arl2bp	ADP-ribosylation factor-like 2 binding protein [Source:MGI Symbol;Acc:MGI:1349429]	1100.91	15.7684	0.000376655	0.00347939	0.208177	0.0525874	0.100983	0.0524238
ENSMUSG00000051256	Jagn1	jagunal homolog 1 [Source:MGI Symbol;Acc:MGI:1915017]	333.423	15.7516	0.000379821	0.00350687	-0.141219	0.0577454	-0.225575	0.0571125
ENSMUSG00000048534	Jaml	junction adhesion molecule like [Source:MGI Symbol;Acc:MGI:2685484]	100.852	15.75	0.000380121	0.00350787	0.0318048	0.148972	0.490548	0.14612
ENSMUSG00000022180	Slc7a8	solute carrier family 7 (cationic amino acid transporter, y+ system), member 8 [Source:MGI Symbol;Acc:MGI:1355323]	143.58	15.7415	0.000381741	0.00352103	-0.103341	0.134922	0.368624	0.132821
ENSMUSG00000030030	1700003E16Rik	RIKEN cDNA 1700003E16 gene [Source:MGI Symbol;Acc:MGI:1919087]	38.6491	15.7379	0.000382438	0.00352568	-0.487001	0.137014	-0.449	0.133329
ENSMUSG00000049775	Tmsb4x	thymosin, beta 4, X chromosome [Source:MGI Symbol;Acc:MGI:99510]	10037.3	15.7335	0.000383284	0.0035317	0.206774	0.0830065	0.330477	0.0829821
ENSMUSG00000030472	Ceacam18	carcinoembryonic antigen-related cell adhesion molecule 18 [Source:MGI Symbol;Acc:MGI:1919681]	80.7901	15.7298	0.00038399	0.00353642	0.25732	0.190343	-0.455705	0.19159
ENSMUSG00000031371	Haus7	HAUS augmin-like complex, subunit 7 [Source:MGI Symbol;Acc:MGI:1920988]	122.764	15.7244	0.000385031	0.00354244	0.117448	0.0843107	0.312561	0.0818183
ENSMUSG00000060512	0610040J01Rik	RIKEN cDNA 0610040J01 gene [Source:MGI Symbol;Acc:MGI:1923511]	675.879	15.7246	0.000384992	0.00354244	0.0242792	0.0550721	-0.16665	0.0549017
ENSMUSG00000047123	Ticam1	toll-like receptor adaptor molecule 1 [Source:MGI Symbol;Acc:MGI:2147032]	611.145	15.7226	0.000385378	0.00354385	-0.204983	0.0665743	-0.248343	0.066235
ENSMUSG00000028312	Smc2	structural maintenance of chromosomes 2 [Source:MGI Symbol;Acc:MGI:106067]	375.972	15.7124	0.000387348	0.00356017	0.105067	0.115293	0.422133	0.114614
ENSMUSG00000035112	Wnk4	WNK lysine deficient protein kinase 4 [Source:MGI Symbol;Acc:MGI:1917097]	494.677	15.6782	0.000394026	0.00361973	0.0955785	0.117765	-0.330332	0.117692
ENSMUSG00000026197	Zfand2b	zinc finger, AN1 type domain 2B [Source:MGI Symbol;Acc:MGI:1916068]	302.381	15.6748	0.000394685	0.00362396	0.204084	0.0527362	0.0816367	0.052109
ENSMUSG00000022948	Setd4	SET domain containing 4 [Source:MGI Symbol;Acc:MGI:2136890]	151.574	15.671	0.000395452	0.00362736	0.109352	0.113543	0.413721	0.111969
ENSMUSG00000024165	Jpt2	Jupiter microtubule associated homolog 2 [Source:MGI Symbol;Acc:MGI:1196260]	629.455	15.6718	0.000395285	0.00362736	-0.197238	0.0726129	0.0654071	0.0719445
ENSMUSG00000004070	Hmox2	heme oxygenase 2 [Source:MGI Symbol;Acc:MGI:109373]	466.809	15.661	0.000397432	0.00364032	0.197031	0.0523741	0.0595613	0.0520647
ENSMUSG00000060475	Wtap	Wilms tumour 1-associating protein [Source:MGI Symbol;Acc:MGI:1926395]	885.956	15.6609	0.000397445	0.00364032	0.266693	0.0699092	0.217607	0.069692
ENSMUSG00000079362	Gm43302	predicted gene 43302 [Source:MGI Symbol;Acc:MGI:5663439]	26.0182	15.6608	0.000397463	0.00364032	-1.59978	0.996807	2.26901	0.977595
ENSMUSG00000023036	Pcdhgc4	protocadherin gamma subfamily C, 4 [Source:MGI Symbol;Acc:MGI:1935203]	247.841	15.6399	0.000401639	0.00367673	0.423281	0.136266	0.525125	0.135663
ENSMUSG00000063558	Aox1	aldehyde oxidase 1 [Source:MGI Symbol;Acc:MGI:88035]	55.3732	15.6371	0.000402211	0.00368012	0.436104	0.120921	0.411084	0.118922
ENSMUSG00000026548	Slamf9	SLAM family member 9 [Source:MGI Symbol;Acc:MGI:1923692]	25.6649	15.6347	0.000402687	0.00368263	0.412896	0.198858	0.758725	0.19309
[truncated: 2,248 more rows]

## Sheet: GO terms (caecum)
GO term (BP) enrichment in significantly regulated genes in whole caecum infection time course
GO ID	Over represented p value	Under represented p value	Num DE genes in cat	Num genes in cat	GO term name	Ontology	BH-adjusted p value
GO:0006950	1.99997e-26	1	969	3384	response to stress	BP	3.21135e-22
GO:0002376	8.94871e-25	1	686	2293	immune system process	BP	7.18447e-21
GO:0006952	8.40569e-24	1	453	1394	defense response	BP	4.49901e-20
GO:0006955	1.24121e-23	1	434	1319	immune response	BP	4.98254e-20
GO:0045087	2.01043e-21	1	254	681	innate immune response	BP	6.45628e-18
GO:0044237	3.18213e-21	1	2206	9080	cellular metabolic process	BP	8.51592e-18
GO:0008152	5.18651e-21	1	2365	9865	metabolic process	BP	1.18971e-17
GO:0071704	4.0772e-20	1	2260	9404	organic substance metabolic process	BP	8.18345e-17
GO:0044238	6.94661e-20	1	2166	8974	primary metabolic process	BP	1.23935e-16
GO:0006807	9.47818e-20	1	2063	8485	nitrogen compound metabolic process	BP	1.52191e-16
GO:0007049	1.25607e-19	1	495	1607	cell cycle	BP	1.83352e-16
GO:0043170	1.2663e-17	1	1925	7922	macromolecule metabolic process	BP	1.69442e-14
GO:0034097	1.54374e-17	1	274	804	response to cytokine	BP	1.90676e-14
GO:0006996	2.13361e-17	1	954	3533	organelle organization	BP	2.34059e-14
GO:0002682	2.18651e-17	1	407	1308	regulation of immune system process	BP	2.34059e-14
GO:0002252	2.65991e-17	1	250	716	immune effector process	BP	2.66939e-14
GO:0022402	2.06062e-16	1	354	1111	cell cycle process	BP	1.94632e-13
GO:0009607	3.34654e-16	1	295	900	response to biotic stimulus	BP	2.9853e-13
GO:0034341	9.62287e-16	1	73	138	response to interferon-gamma	BP	8.13234e-13
GO:0051276	1.92905e-15	1	339	1075	chromosome organization	BP	1.54874e-12
GO:1901564	2.81873e-15	1	1466	5909	organonitrogen compound metabolic process	BP	2.15526e-12
GO:0044260	3.35181e-15	1	1677	6858	cellular macromolecule metabolic process	BP	2.44636e-12
GO:0043207	6.92253e-15	1	281	866	response to external biotic stimulus	BP	4.77984e-12
GO:0031347	7.14431e-15	1	221	639	regulation of defense response	BP	4.77984e-12
GO:0051707	8.80726e-15	1	280	864	response to other organism	BP	5.65673e-12
GO:0071345	1.34055e-14	1	237	706	cellular response to cytokine stimulus	BP	8.27893e-12
GO:0016043	2.34388e-14	1	1468	5876	cellular component organization	BP	1.39392e-11
GO:0002697	3.2734e-14	1	153	401	regulation of immune effector process	BP	1.83884e-11
GO:0009615	3.32107e-14	1	113	266	response to virus	BP	1.83884e-11
GO:0050776	4.34722e-14	1	249	751	regulation of immune response	BP	2.32678e-11
GO:0044267	7.34538e-14	1	1127	4418	cellular protein metabolic process	BP	3.80467e-11
GO:0071840	1.31833e-13	1	1501	6052	cellular component organization or biogenesis	BP	6.61511e-11
GO:0019538	1.52347e-13	1	1254	5023	protein metabolic process	BP	7.41285e-11
GO:0002684	2.59118e-13	1	289	916	positive regulation of immune system process	BP	1.22372e-10
GO:0071346	4.22638e-13	1	61	117	cellular response to interferon-gamma	BP	1.93894e-10
GO:0001819	8.64905e-13	1	161	448	positive regulation of cytokine production	BP	3.85772e-10
GO:1903047	9.76654e-13	1	218	649	mitotic cell cycle process	BP	4.23842e-10
GO:0080134	1.02395e-12	1	398	1341	regulation of response to stress	BP	4.32674e-10
GO:0034641	1.14926e-12	1	1338	5386	cellular nitrogen compound metabolic process	BP	4.73173e-10
GO:0051607	1.48706e-12	1	96	224	defense response to virus	BP	5.96944e-10
GO:0002443	1.90551e-12	1	136	361	leukocyte mediated immunity	BP	7.46263e-10
GO:0050778	2.80237e-12	1	200	595	positive regulation of immune response	BP	1.07137e-09
GO:0019882	3.22054e-12	1	55	104	antigen processing and presentation	BP	1.20261e-09
GO:0098542	4.23707e-12	1	165	480	defense response to other organism	BP	1.5156e-09
GO:0001816	4.24748e-12	1	242	754	cytokine production	BP	1.5156e-09
GO:0051704	5.43805e-12	1	530	1966	multi-organism process	BP	1.89823e-09
GO:0031323	6.07472e-12	1	1298	5252	regulation of cellular metabolic process	BP	2.05611e-09
GO:0044248	6.14642e-12	1	541	1966	cellular catabolic process	BP	2.05611e-09
GO:0035456	6.7974e-12	1	39	63	response to interferon-beta	BP	2.22747e-09
GO:0000278	7.03359e-12	1	255	799	mitotic cell cycle	BP	2.25877e-09
GO:0045321	7.80749e-12	1	261	832	leukocyte activation	BP	2.45813e-09
GO:0033554	9.23488e-12	1	496	1749	cellular response to stress	BP	2.85162e-09
GO:0045088	1.04041e-11	1	115	294	regulation of innate immune response	BP	3.15204e-09
GO:0007051	1.17447e-11	1	76	170	spindle organization	BP	3.4923e-09
GO:0051301	1.36828e-11	1	195	582	cell division	BP	3.99463e-09
GO:0051171	1.90853e-11	1	1224	4951	regulation of nitrogen compound metabolic process	BP	5.47236e-09
GO:0046483	2.30424e-11	1	1197	4826	heterocycle metabolic process	BP	6.49108e-09
GO:0006139	2.37516e-11	1	1169	4701	nucleobase-containing compound metabolic process	BP	6.5755e-09
GO:0001817	3.89146e-11	1	218	676	regulation of cytokine production	BP	1.03267e-08
GO:0009987	3.93848e-11	1	3182	14371	cellular process	BP	1.03267e-08
GO:0006725	3.96197e-11	1	1210	4897	cellular aromatic compound metabolic process	BP	1.03267e-08
GO:0009892	3.98739e-11	1	703	2694	negative regulation of metabolic process	BP	1.03267e-08
GO:0044249	4.42204e-11	1	1187	4794	cellular biosynthetic process	BP	1.12706e-08
GO:1901576	4.88319e-11	1	1207	4885	organic substance biosynthetic process	BP	1.22515e-08
GO:0006974	5.31851e-11	1	236	745	cellular response to DNA damage stimulus	BP	1.31384e-08
GO:0080090	5.79497e-11	1	1252	5093	regulation of primary metabolic process	BP	1.40985e-08
GO:0019222	5.99539e-11	1	1378	5655	regulation of metabolic process	BP	1.43683e-08
GO:0010605	6.36008e-11	1	640	2437	negative regulation of macromolecule metabolic process	BP	1.50182e-08
GO:0090304	9.97403e-11	1	1044	4173	nucleic acid metabolic process	BP	2.31435e-08
GO:0009057	1.00893e-10	1	348	1199	macromolecule catabolic process	BP	2.31435e-08
GO:1901360	1.13886e-10	1	1247	5085	organic cyclic compound metabolic process	BP	2.57559e-08
GO:0009058	1.35897e-10	1	1224	4981	biosynthetic process	BP	3.03069e-08
GO:0044265	1.40679e-10	1	296	995	cellular macromolecule catabolic process	BP	3.09435e-08
GO:0002699	1.53101e-10	1	97	246	positive regulation of immune effector process	BP	3.32209e-08
GO:0060255	1.77976e-10	1	1266	5187	regulation of macromolecule metabolic process	BP	3.81035e-08
GO:0044271	1.82037e-10	1	970	3853	cellular nitrogen compound biosynthetic process	BP	3.84601e-08
GO:0051172	1.98669e-10	1	586	2222	negative regulation of nitrogen compound metabolic process	BP	4.1429e-08
GO:0051726	2.14786e-10	1	287	956	regulation of cell cycle	BP	4.42157e-08
GO:0031324	2.64137e-10	1	627	2395	negative regulation of cellular metabolic process	BP	5.36867e-08
GO:0009056	3.83682e-10	1	590	2223	catabolic process	BP	7.70098e-08
GO:0001775	4.11332e-10	1	279	938	cell activation	BP	8.15403e-08
GO:0002683	4.70799e-10	1	160	471	negative regulation of immune system process	BP	9.21905e-08
GO:0006954	5.71846e-10	1	210	674	inflammatory response	BP	1.10628e-07
GO:0048002	6.71676e-10	1	36	63	antigen processing and presentation of peptide antigen	BP	1.28394e-07
GO:0002703	7.33678e-10	1	93	235	regulation of leukocyte mediated immunity	BP	1.38596e-07
GO:0035458	1.79596e-09	1	32	53	cellular response to interferon-beta	BP	3.35322e-07
GO:0031349	1.85843e-09	1	128	366	positive regulation of defense response	BP	3.42997e-07
GO:1901565	2.11187e-09	1	323	1131	organonitrogen compound catabolic process	BP	3.85344e-07
GO:0002694	2.36826e-09	1	169	516	regulation of leukocyte activation	BP	4.27271e-07
GO:0045786	2.6045e-09	1	153	451	negative regulation of cell cycle	BP	4.64672e-07
GO:0000226	3.78817e-09	1	182	571	microtubule cytoskeleton organization	BP	6.68425e-07
GO:0019219	3.8898e-09	1	823	3267	regulation of nucleobase-containing compound metabolic process	BP	6.78896e-07
GO:1901575	4.0116e-09	1	490	1833	organic substance catabolic process	BP	6.87561e-07
GO:0030163	4.02508e-09	1	260	879	protein catabolic process	BP	6.87561e-07
GO:0002474	4.1097e-09	1	27	43	antigen processing and presentation of peptide antigen via MHC class I	BP	6.94625e-07
GO:0043412	5.26406e-09	1	894	3569	macromolecule modification	BP	8.80469e-07
GO:0006464	5.99909e-09	1	854	3395	cellular protein modification process	BP	9.82933e-07
GO:0036211	5.99909e-09	1	854	3395	protein modification process	BP	9.82933e-07
GO:0008104	6.5337e-09	1	677	2598	protein localization	BP	1.05971e-06
GO:0019884	6.64721e-09	1	22	31	antigen processing and presentation of exogenous antigen	BP	1.06734e-06
GO:0033036	6.79839e-09	1	751	2919	macromolecule localization	BP	1.08081e-06
GO:0071310	7.33341e-09	1	552	2106	cellular response to organic substance	BP	1.15444e-06
GO:0010033	8.50067e-09	1	691	2716	response to organic substance	BP	1.3252e-06
GO:1901362	8.72912e-09	1	852	3417	organic cyclic compound biosynthetic process	BP	1.34773e-06
GO:0140014	9.5815e-09	1	94	256	mitotic nuclear division	BP	1.46524e-06
GO:0045089	1.02326e-08	1	89	233	positive regulation of innate immune response	BP	1.55005e-06
GO:0045071	1.13542e-08	1	32	57	negative regulation of viral genome replication	BP	1.70388e-06
GO:0002449	1.18606e-08	1	101	276	lymphocyte mediated immunity	BP	1.76339e-06
GO:0002478	1.23695e-08	1	19	25	antigen processing and presentation of exogenous peptide antigen	BP	1.81728e-06
GO:0022607	1.24495e-08	1	715	2800	cellular component assembly	BP	1.81728e-06
GO:0019221	1.38084e-08	1	113	324	cytokine-mediated signaling pathway	BP	1.9975e-06
GO:0000070	1.64657e-08	1	62	146	mitotic sister chromatid segregation	BP	2.36062e-06
GO:0018130	1.73809e-08	1	820	3284	heterocycle biosynthetic process	BP	2.46978e-06
GO:0006259	1.95949e-08	1	263	905	DNA metabolic process	BP	2.75996e-06
GO:0009617	2.00817e-08	1	185	604	response to bacterium	BP	2.80393e-06
GO:0002250	2.07851e-08	1	137	413	adaptive immune response	BP	2.87713e-06
GO:0044403	2.11564e-08	1	115	339	symbiont process	BP	2.90349e-06
GO:0044257	2.24855e-08	1	216	721	cellular protein catabolic process	BP	3.05975e-06
GO:0010629	2.40228e-08	1	437	1656	negative regulation of gene expression	BP	3.24146e-06
GO:0048525	2.43517e-08	1	45	95	negative regulation of viral process	BP	3.25847e-06
GO:0006325	2.46037e-08	1	212	707	chromatin organization	BP	3.26497e-06
GO:0048519	2.59225e-08	1	1225	5087	negative regulation of biological process	BP	3.41179e-06
GO:0042110	2.65679e-08	1	154	476	T cell activation	BP	3.4683e-06
GO:0001909	3.12647e-08	1	55	130	leukocyte mediated cytotoxicity	BP	4.04852e-06
GO:0016070	3.74023e-08	1	903	3664	RNA metabolic process	BP	4.80455e-06
GO:0043933	3.85066e-08	1	513	1945	protein-containing complex subunit organization	BP	4.90714e-06
GO:0050865	3.89809e-08	1	175	558	regulation of cell activation	BP	4.92847e-06
GO:0043900	4.2731e-08	1	125	379	regulation of multi-organism process	BP	5.3604e-06
GO:0010467	5.07392e-08	1	1091	4506	gene expression	BP	6.31566e-06
GO:0046649	5.4495e-08	1	205	681	lymphocyte activation	BP	6.73097e-06
GO:0050663	5.92902e-08	1	87	245	cytokine secretion	BP	7.26735e-06
GO:0009059	6.20232e-08	1	974	3985	macromolecule biosynthetic process	BP	7.54475e-06
GO:0031326	6.6735e-08	1	838	3384	regulation of cellular biosynthetic process	BP	8.05687e-06
GO:0010558	7.36923e-08	1	372	1390	negative regulation of macromolecule biosynthetic process	BP	8.83043e-06
GO:0002274	7.6203e-08	1	80	214	myeloid leukocyte activation	BP	8.9972e-06
GO:0009889	7.62048e-08	1	854	3457	regulation of biosynthetic process	BP	8.9972e-06
GO:0044085	7.81442e-08	1	760	3027	cellular component biogenesis	BP	9.15885e-06
GO:0019438	7.98341e-08	1	815	3296	aromatic compound biosynthetic process	BP	9.2891e-06
GO:0009605	8.95651e-08	1	549	2151	response to external stimulus	BP	1.03464e-05
GO:1903901	9.73983e-08	1	39	81	negative regulation of viral life cycle	BP	1.11709e-05
GO:2000113	1.17214e-07	1	362	1353	negative regulation of cellular macromolecule biosynthetic process	BP	1.33483e-05
GO:0048285	1.22793e-07	1	143	453	organelle fission	BP	1.38851e-05
GO:0044419	1.36046e-07	1	124	386	interspecies interaction between organisms	BP	1.51831e-05
GO:0034654	1.36163e-07	1	796	3220	nucleobase-containing compound biosynthetic process	BP	1.51831e-05
GO:0051603	1.40847e-07	1	201	677	proteolysis involved in cellular protein catabolic process	BP	1.55971e-05
GO:0010556	1.45825e-07	1	798	3224	regulation of macromolecule biosynthetic process	BP	1.60377e-05
GO:0001910	1.5647e-07	1	44	98	regulation of leukocyte mediated cytotoxicity	BP	1.70653e-05
GO:0000280	1.57294e-07	1	130	406	nuclear division	BP	1.70653e-05
GO:0034645	1.60686e-07	1	947	3887	cellular macromolecule biosynthetic process	BP	1.72879e-05
GO:0044087	1.61499e-07	1	269	950	regulation of cellular component biogenesis	BP	1.72879e-05
GO:0045069	1.66745e-07	1	42	91	regulation of viral genome replication	BP	1.77313e-05
GO:0006457	1.77114e-07	1	63	153	protein folding	BP	1.871e-05
GO:0010564	1.78437e-07	1	178	588	regulation of cell cycle process	BP	1.87266e-05
GO:0031327	1.85551e-07	1	383	1447	negative regulation of cellular biosynthetic process	BP	1.93468e-05
GO:0015031	2.00976e-07	1	466	1759	protein transport	BP	2.07134e-05
GO:0051225	2.01238e-07	1	47	106	spindle assembly	BP	2.07134e-05
GO:0007052	2.04389e-07	1	47	108	mitotic spindle organization	BP	2.09037e-05
GO:0050715	2.06089e-07	1	59	150	positive regulation of cytokine secretion	BP	2.09441e-05
GO:0032606	2.36855e-07	1	40	84	type I interferon production	BP	2.39193e-05
GO:1902850	2.4449e-07	1	55	133	microtubule cytoskeleton organization involved in mitosis	BP	2.45361e-05
GO:0002718	2.85617e-07	1	39	82	regulation of cytokine production involved in immune response	BP	2.84855e-05
GO:0033365	2.90108e-07	1	226	780	protein localization to organelle	BP	2.87547e-05
GO:0045934	2.94397e-07	1	366	1379	negative regulation of nucleobase-containing compound metabolic process	BP	2.90008e-05
GO:0051338	2.96357e-07	1	242	832	regulation of transferase activity	BP	2.90159e-05
GO:0048518	3.23832e-07	1	1369	5778	positive regulation of biological process	BP	3.15137e-05
GO:0002253	3.58332e-07	1	124	382	activation of immune response	BP	3.46611e-05
GO:0043085	3.79427e-07	1	294	1047	positive regulation of catalytic activity	BP	3.64818e-05
GO:0048583	3.88509e-07	1	900	3680	regulation of response to stimulus	BP	3.71327e-05
GO:0032722	4.69103e-07	1	32	63	positive regulation of chemokine production	BP	4.45703e-05
GO:0007059	4.78031e-07	1	105	320	chromosome segregation	BP	4.51514e-05
GO:0070887	4.84228e-07	1	668	2666	cellular response to chemical stimulus	BP	4.54693e-05
GO:0044770	5.14719e-07	1	127	395	cell cycle phase transition	BP	4.80514e-05
GO:0002367	5.20557e-07	1	45	104	cytokine production involved in immune response	BP	4.83155e-05
GO:0019079	6.4322e-07	1	46	108	viral genome replication	BP	5.90803e-05
GO:0010498	6.43897e-07	1	143	457	proteasomal protein catabolic process	BP	5.90803e-05
GO:0009890	6.78839e-07	1	390	1486	negative regulation of biosynthetic process	BP	6.19325e-05
GO:0065003	7.09654e-07	1	452	1722	protein-containing complex assembly	BP	6.4138e-05
GO:0002720	7.11002e-07	1	28	53	positive regulation of cytokine production involved in immune response	BP	6.4138e-05
GO:0051253	7.96303e-07	1	333	1251	negative regulation of RNA metabolic process	BP	7.14315e-05
GO:0002483	8.27265e-07	1	20	33	antigen processing and presentation of endogenous peptide antigen	BP	7.29044e-05
GO:0019885	8.27265e-07	1	20	33	antigen processing and presentation of endogenous peptide antigen via MHC class I	BP	7.29044e-05
GO:0050707	8.28596e-07	1	75	213	regulation of cytokine secretion	BP	7.29044e-05
GO:0045184	8.30884e-07	1	491	1870	establishment of protein localization	BP	7.29044e-05
GO:0002460	8.54896e-07	1	99	293	adaptive immune response based on somatic recombination of immune receptors built from immunoglobulin superfamily domains	BP	7.46036e-05
GO:0035966	9.46737e-07	1	56	136	response to topologically incorrect protein	BP	8.21716e-05
GO:0000819	9.69424e-07	1	68	181	sister chromatid segregation	BP	8.36884e-05
GO:0051252	9.80334e-07	0.999999	733	2965	regulation of RNA metabolic process	BP	8.41777e-05
GO:0048522	1.01563e-06	0.999999	1221	5108	positive regulation of cellular process	BP	8.67443e-05
GO:0050790	1.04034e-06	0.999999	466	1785	regulation of catalytic activity	BP	8.83852e-05
GO:0002704	1.06521e-06	1	29	55	negative regulation of leukocyte mediated immunity	BP	9.00215e-05
GO:0050727	1.19622e-06	1	113	351	regulation of inflammatory response	BP	0.000100564
GO:0051972	1.25152e-06	1	27	51	regulation of telomerase activity	BP	0.000104665
GO:0065009	1.26838e-06	0.999999	618	2453	regulation of molecular function	BP	0.000105526
GO:0034340	1.3586e-06	1	24	43	response to type I interferon	BP	0.000112406
GO:0002831	1.36509e-06	0.999999	58	148	regulation of response to biotic stimulus	BP	0.000112406
GO:0001906	1.38822e-06	0.999999	61	163	cell killing	BP	0.000113728
GO:0033043	1.41192e-06	0.999999	334	1233	regulation of organelle organization	BP	0.000115082
GO:0010468	1.44512e-06	0.999999	878	3610	regulation of gene expression	BP	0.000117193
GO:0002218	1.46819e-06	0.999999	64	165	activation of innate immune response	BP	0.000118466
GO:0043903	1.53262e-06	0.999999	70	191	regulation of symbiosis, encompassing mutualism through parasitism	BP	0.000123046
GO:0007017	1.73177e-06	0.999999	218	762	microtubule-based process	BP	0.000138343
GO:0032479	1.77559e-06	0.999999	37	80	regulation of type I interferon production	BP	0.000141142
GO:0002696	1.84507e-06	0.999999	104	314	positive regulation of leukocyte activation	BP	0.000145943
GO:0032101	1.89537e-06	0.999999	218	768	regulation of response to external stimulus	BP	0.000149186
GO:0042886	1.91506e-06	0.999999	478	1832	amide transport	BP	0.00015
GO:0006986	2.00578e-06	0.999999	48	113	response to unfolded protein	BP	0.000155997
GO:2000112	2.01105e-06	0.999999	771	3133	regulation of cellular macromolecule biosynthetic process	BP	0.000155997
GO:0032268	2.16636e-06	0.999998	613	2437	regulation of cellular protein metabolic process	BP	0.000167237
GO:0048523	2.18173e-06	0.999998	1097	4578	negative regulation of cellular process	BP	0.000167617
GO:0010948	2.62587e-06	0.999999	80	227	negative regulation of cell cycle process	BP	0.000200779
GO:0043901	2.7925e-06	0.999999	59	158	negative regulation of multi-organism process	BP	0.000212508
GO:0031329	2.90606e-06	0.999998	206	705	regulation of cellular catabolic process	BP	0.000220107
GO:0050863	2.97072e-06	0.999999	101	304	regulation of T cell activation	BP	0.000223948
GO:1903037	2.99552e-06	0.999999	97	290	regulation of leukocyte cell-cell adhesion	BP	0.000224762
GO:0031341	3.02924e-06	0.999999	48	119	regulation of cell killing	BP	0.000226235
GO:0051249	3.05635e-06	0.999999	132	419	regulation of lymphocyte activation	BP	0.000227203
GO:0044772	3.11712e-06	0.999999	115	356	mitotic cell cycle phase transition	BP	0.000230652
GO:0002440	3.39579e-06	0.999999	75	213	production of molecular mediator of immune response	BP	0.00025012
GO:0044093	3.56029e-06	0.999998	380	1427	positive regulation of molecular function	BP	0.000261039
GO:0051128	3.60048e-06	0.999997	641	2533	regulation of cellular component organization	BP	0.000262786
GO:0022407	3.92401e-06	0.999998	125	398	regulation of cell-cell adhesion	BP	0.000285104
GO:0015833	4.02787e-06	0.999997	471	1811	peptide transport	BP	0.000291331
GO:0050792	4.05059e-06	0.999998	65	178	regulation of viral process	BP	0.00029166
GO:0002764	4.10617e-06	0.999998	106	325	immune response-regulating signaling pathway	BP	0.000294343
GO:1903900	4.17261e-06	0.999998	54	141	regulation of viral life cycle	BP	0.000297776
GO:0045824	4.50539e-06	0.999999	29	59	negative regulation of innate immune response	BP	0.000320102
GO:0070727	4.53502e-06	0.999997	446	1700	cellular macromolecule localization	BP	0.000320788
GO:0045930	4.57926e-06	0.999998	81	230	negative regulation of mitotic cell cycle	BP	0.000322497
GO:0002706	4.89046e-06	0.999998	66	179	regulation of lymphocyte mediated immunity	BP	0.000342909
GO:0002886	4.92267e-06	0.999999	30	61	regulation of myeloid leukocyte mediated immunity	BP	0.000343667
GO:0002757	5.19281e-06	0.999997	102	312	immune response-activating signal transduction	BP	0.000360957
GO:0050870	5.27813e-06	0.999997	68	187	positive regulation of T cell activation	BP	0.000364537
GO:0019883	5.28972e-06	0.999999	20	36	antigen processing and presentation of endogenous antigen	BP	0.000364537
GO:0051248	5.57931e-06	0.999996	281	1042	negative regulation of protein metabolic process	BP	0.000382851
GO:0000075	5.88314e-06	0.999997	66	177	cell cycle checkpoint	BP	0.000401981
GO:0060760	6.17272e-06	0.999998	28	56	positive regulation of response to cytokine stimulus	BP	0.00041998
GO:0006508	6.22728e-06	0.999996	400	1581	proteolysis	BP	0.000421069
GO:0050777	6.24117e-06	0.999997	59	157	negative regulation of immune response	BP	0.000421069
GO:0002758	6.33506e-06	0.999997	55	141	innate immune response-activating signal transduction	BP	0.000425615
GO:0009894	6.56112e-06	0.999996	236	831	regulation of catabolic process	BP	0.000437937
GO:0002705	6.57301e-06	0.999997	61	164	positive regulation of leukocyte mediated immunity	BP	0.000437937
GO:0032602	6.69687e-06	0.999998	40	94	chemokine production	BP	0.000442937
GO:0071897	6.72715e-06	0.999997	63	169	DNA biosynthetic process	BP	0.000442937
GO:1903039	6.75315e-06	0.999997	72	203	positive regulation of leukocyte cell-cell adhesion	BP	0.000442937
GO:0060337	6.78599e-06	0.999999	21	38	type I interferon signaling pathway	BP	0.000442937
GO:0071357	6.78599e-06	0.999999	21	38	cellular response to type I interferon	BP	0.000442937
GO:0016032	7.09848e-06	0.999996	92	279	viral process	BP	0.000461458
GO:0002819	7.14808e-06	0.999997	69	192	regulation of adaptive immune response	BP	0.00046281
GO:0007159	7.29576e-06	0.999996	104	321	leukocyte cell-cell adhesion	BP	0.000470474
GO:0034613	7.58203e-06	0.999994	442	1690	cellular protein localization	BP	0.000486979
GO:0061077	8.68774e-06	0.999998	27	53	chaperone-mediated protein folding	BP	0.000555773
GO:0006458	9.00876e-06	0.999998	21	37	'de novo' protein folding	BP	0.000574023
GO:1902532	9.30656e-06	0.999994	158	532	negative regulation of intracellular signal transduction	BP	0.000590654
GO:0051641	9.50308e-06	0.999993	652	2591	cellular localization	BP	0.000599585
GO:0042832	9.54357e-06	0.999998	20	34	defense response to protozoan	BP	0.000599585
GO:0031023	9.5593e-06	0.999996	52	136	microtubule organizing center organization	BP	0.000599585
GO:0007098	1.00994e-05	0.999996	49	127	centrosome cycle	BP	0.000630995
GO:0034508	1.0188e-05	0.999998	17	29	centromere complex assembly	BP	0.000634062
GO:0032609	1.02316e-05	0.999996	47	119	interferon-gamma production	BP	0.000634321
GO:1903507	1.03376e-05	0.999993	306	1165	negative regulation of nucleic acid-templated transcription	BP	0.000638423
GO:0002444	1.05779e-05	0.999996	39	95	myeloid leukocyte mediated immunity	BP	0.000650766
GO:0001912	1.08647e-05	0.999996	33	76	positive regulation of leukocyte mediated cytotoxicity	BP	0.000665858
GO:1902679	1.12387e-05	0.999992	306	1166	negative regulation of RNA biosynthetic process	BP	0.000686158
GO:0031348	1.13299e-05	0.999994	75	219	negative regulation of defense response	BP	0.000689107
GO:0002698	1.14517e-05	0.999995	51	132	negative regulation of immune effector process	BP	0.000693888
GO:0032200	1.18313e-05	0.999995	50	127	telomere organization	BP	0.00071419
GO:0032642	1.2502e-05	0.999995	38	90	regulation of chemokine production	BP	0.000751853
GO:0031325	1.26891e-05	0.99999	770	3154	positive regulation of cellular metabolic process	BP	0.000760258
GO:2000573	1.28246e-05	0.999996	33	74	positive regulation of DNA biosynthetic process	BP	0.000765521
GO:0009893	1.37373e-05	0.999989	830	3422	positive regulation of metabolic process	BP	0.000816965
GO:0051246	1.41022e-05	0.999989	649	2623	regulation of protein metabolic process	BP	0.000835567
GO:0016071	1.41926e-05	0.999991	182	630	mRNA metabolic process	BP	0.000837833
GO:0002700	1.48537e-05	0.999993	55	146	regulation of production of molecular mediator of immune response	BP	0.000873651
GO:0022409	1.50225e-05	0.999992	82	243	positive regulation of cell-cell adhesion	BP	0.000880351
GO:0007346	1.57313e-05	0.99999	147	493	regulation of mitotic cell cycle	BP	0.000918539
GO:0007010	1.61222e-05	0.999988	347	1306	cytoskeleton organization	BP	0.00093795
GO:0002821	1.63757e-05	0.999993	52	136	positive regulation of adaptive immune response	BP	0.00094926
GO:0050867	1.69433e-05	0.99999	105	330	positive regulation of cell activation	BP	0.000978621
GO:0032069	1.70041e-05	0.999997	16	27	regulation of nuclease activity	BP	0.000978621
GO:0048584	1.72284e-05	0.999987	534	2123	positive regulation of response to stimulus	BP	0.000987988
GO:0032649	1.7682e-05	0.999993	43	106	regulation of interferon-gamma production	BP	0.00101039
GO:0002221	1.9002e-05	0.999992	53	139	pattern recognition receptor signaling pathway	BP	0.00108197
GO:0045892	1.95801e-05	0.999986	303	1161	negative regulation of transcription, DNA-templated	BP	0.00111095
GO:2000278	1.97508e-05	0.999992	48	122	regulation of DNA biosynthetic process	BP	0.00111668
GO:0012501	2.00237e-05	0.999985	479	1884	programmed cell death	BP	0.00112814
GO:0032635	2.01872e-05	0.99999	59	161	interleukin-6 production	BP	0.00113338
GO:0006281	2.06897e-05	0.999987	140	464	DNA repair	BP	0.00115754
GO:0035455	2.08959e-05	0.999997	15	25	response to interferon-alpha	BP	0.00116502
GO:0032755	2.10215e-05	0.999992	40	96	positive regulation of interleukin-6 production	BP	0.00116797
GO:0051085	2.16295e-05	0.999996	18	31	chaperone cofactor-dependent protein refolding	BP	0.0011976
GO:0051084	2.20576e-05	0.999995	20	36	'de novo' posttranslational protein folding	BP	0.00121711
GO:0016192	2.29709e-05	0.999983	362	1371	vesicle-mediated transport	BP	0.00126316
GO:0002716	2.34299e-05	0.999997	13	19	negative regulation of natural killer cell mediated immunity	BP	0.00128401
GO:0002711	2.59796e-05	0.999992	29	64	positive regulation of T cell mediated immunity	BP	0.00141889
GO:0007093	2.70668e-05	0.999988	50	130	mitotic cell cycle checkpoint	BP	0.0014705
GO:1901988	2.71077e-05	0.999987	59	161	negative regulation of cell cycle phase transition	BP	0.0014705
GO:0042098	2.76915e-05	0.999986	72	209	T cell proliferation	BP	0.00149711
GO:0070201	2.79874e-05	0.999981	207	742	regulation of establishment of protein localization	BP	0.00150803
GO:0001914	2.84837e-05	0.999992	23	47	regulation of T cell mediated cytotoxicity	BP	0.00152964
GO:0032269	3.01005e-05	0.999979	260	976	negative regulation of cellular protein metabolic process	BP	0.00161108
GO:0071705	3.05468e-05	0.999976	539	2141	nitrogen compound transport	BP	0.00162954
GO:0051347	3.11267e-05	0.99998	160	545	positive regulation of transferase activity	BP	0.00165497
GO:0019058	3.31022e-05	0.999983	67	196	viral life cycle	BP	0.0017542
GO:0001911	3.39876e-05	0.999995	14	22	negative regulation of leukocyte mediated cytotoxicity	BP	0.00179519
GO:0031343	3.41335e-05	0.999987	36	89	positive regulation of cell killing	BP	0.00179699
GO:0060340	3.46267e-05	0.999997	10	13	positive regulation of type I interferon-mediated signaling pathway	BP	0.001817
GO:0002824	3.48911e-05	0.999985	49	129	positive regulation of adaptive immune response based on somatic recombination of immune receptors built from immunoglobulin superfamily domains	BP	0.0018249
GO:0097530	3.54973e-05	0.999984	51	143	granulocyte migration	BP	0.00185058
GO:0000723	3.60723e-05	0.999984	48	125	telomere maintenance	BP	0.00187246
GO:0001913	3.61501e-05	0.999988	29	67	T cell mediated cytotoxicity	BP	0.00187246
GO:0032607	3.72687e-05	0.999993	17	29	interferon-alpha production	BP	0.00192271
GO:0043161	3.73598e-05	0.999977	119	390	proteasome-mediated ubiquitin-dependent protein catabolic process	BP	0.00192271
GO:0002709	3.77108e-05	0.999986	36	87	regulation of T cell mediated immunity	BP	0.00193458
GO:0072604	3.90111e-05	0.999989	23	47	interleukin-6 secretion	BP	0.00199242
GO:0008283	3.90864e-05	0.999969	485	1938	cell proliferation	BP	0.00199242
GO:0001916	3.96737e-05	0.99999	21	42	positive regulation of T cell mediated cytotoxicity	BP	0.00201595
GO:0048585	3.98414e-05	0.999969	403	1573	negative regulation of response to stimulus	BP	0.00201809
GO:0001961	4.0331e-05	0.999989	24	49	positive regulation of cytokine-mediated signaling pathway	BP	0.00203646
GO:0002822	4.19425e-05	0.999979	62	176	regulation of adaptive immune response based on somatic recombination of immune receptors built from immunoglobulin superfamily domains	BP	0.00211004
GO:0001562	4.20509e-05	0.99999	20	37	response to protozoan	BP	0.00211004
GO:0008219	4.33152e-05	0.999966	513	2045	cell death	BP	0.00216671
GO:0031055	4.38475e-05	0.999997	9	12	chromatin remodeling at centromere	BP	0.00218652
GO:1903557	4.49379e-05	0.999982	40	98	positive regulation of tumor necrosis factor superfamily cytokine production	BP	0.00223396
GO:0071216	4.85694e-05	0.999974	74	226	cellular response to biotic stimulus	BP	0.00240703
GO:0042129	4.93655e-05	0.999975	61	174	regulation of T cell proliferation	BP	0.00243896
GO:0009411	4.96971e-05	0.999977	51	138	response to UV	BP	0.00244781
GO:0006796	5.00988e-05	0.999959	709	2899	phosphate-containing compound metabolic process	BP	0.00246005
GO:0032675	5.242e-05	0.999975	55	152	regulation of interleukin-6 production	BP	0.00256618
GO:1901991	5.34491e-05	0.999975	53	143	negative regulation of mitotic cell cycle phase transition	BP	0.00260861
GO:2000778	5.4509e-05	0.999989	17	31	positive regulation of interleukin-6 secretion	BP	0.00265228
GO:0032647	5.49666e-05	0.99999	16	27	regulation of interferon-alpha production	BP	0.00266646
GO:0006473	5.53533e-05	0.999972	65	187	protein acetylation	BP	0.00267713
GO:0050900	5.59051e-05	0.999967	102	338	leukocyte migration	BP	0.00269294
GO:0097529	5.60156e-05	0.999971	67	205	myeloid leukocyte migration	BP	0.00269294
GO:0007569	6.08845e-05	0.999975	40	103	cell aging	BP	0.00291827
GO:0051251	6.41208e-05	0.999964	85	261	positive regulation of lymphocyte activation	BP	0.00306425
GO:1903311	6.54021e-05	0.999964	82	251	regulation of mRNA metabolic process	BP	0.00311621
GO:0002428	6.66308e-05	0.999987	15	27	antigen processing and presentation of peptide antigen via MHC class Ib	BP	0.00316536
GO:0002237	6.76703e-05	0.999961	92	288	response to molecule of bacterial origin	BP	0.00320526
GO:0045953	6.88929e-05	0.999991	12	18	negative regulation of natural killer cell mediated cytotoxicity	BP	0.00325357
GO:0044270	6.93481e-05	0.999956	133	457	cellular nitrogen compound catabolic process	BP	0.00326546
GO:1901987	7.015e-05	0.999959	92	289	regulation of cell cycle phase transition	BP	0.00329356
GO:0019941	7.22949e-05	0.999952	164	578	modification-dependent protein catabolic process	BP	0.00338437
GO:0034976	7.27789e-05	0.99996	80	240	response to endoplasmic reticulum stress	BP	0.00339712
GO:0006793	7.52962e-05	0.999938	712	2921	phosphorus metabolic process	BP	0.00350276
GO:0051223	7.54782e-05	0.999948	196	710	regulation of protein transport	BP	0.00350276
GO:0046700	7.78774e-05	0.99995	134	464	heterocycle catabolic process	BP	0.00360368
GO:0046907	7.88378e-05	0.999939	391	1509	intracellular transport	BP	0.00363764
GO:0071706	7.93341e-05	0.99996	61	171	tumor necrosis factor superfamily cytokine production	BP	0.00365005
GO:0044843	7.98406e-05	0.999958	65	190	cell cycle G1/S phase transition	BP	0.00366286
GO:0032760	8.1069e-05	0.999967	39	97	positive regulation of tumor necrosis factor production	BP	0.00370862
GO:0046606	8.25491e-05	0.999992	10	14	negative regulation of centrosome cycle	BP	0.0037656
GO:0032880	8.3533e-05	0.999938	277	1040	regulation of protein localization	BP	0.00379969
GO:0033044	8.51521e-05	0.999948	108	350	regulation of chromosome organization	BP	0.00386239
GO:0002707	8.78581e-05	0.999975	22	45	negative regulation of lymphocyte mediated immunity	BP	0.00397391
GO:2001141	9.21004e-05	0.999925	658	2723	regulation of RNA biosynthetic process	BP	0.00415409
GO:0070507	9.41789e-05	0.99995	67	201	regulation of microtubule cytoskeleton organization	BP	0.00422444
GO:0031331	9.45383e-05	0.999942	109	358	positive regulation of cellular catabolic process	BP	0.00422444
GO:0034080	9.47124e-05	0.999997	7	8	CENP-A containing nucleosome assembly	BP	0.00422444
GO:0061641	9.47124e-05	0.999997	7	8	CENP-A containing chromatin organization	BP	0.00422444
GO:0043254	9.79413e-05	0.999937	133	454	regulation of protein complex assembly	BP	0.00435635
GO:0042559	9.96942e-05	0.99999	10	14	pteridine-containing compound biosynthetic process	BP	0.00442207
GO:0097193	0.000100346	0.999941	92	294	intrinsic apoptotic signaling pathway	BP	0.00443874
GO:0060759	0.000102252	0.999954	46	122	regulation of response to cytokine stimulus	BP	0.00451062
GO:0031342	0.000106507	0.99998	15	26	negative regulation of cell killing	BP	0.00468545
GO:0051054	0.000116951	0.999934	80	247	positive regulation of DNA metabolic process	BP	0.00512752
GO:0006909	0.000117195	0.999937	68	202	phagocytosis	BP	0.00512752
GO:0010604	0.000121095	0.999899	755	3143	positive regulation of macromolecule metabolic process	BP	0.00528377
GO:0036230	0.000121828	0.99997	18	35	granulocyte activation	BP	0.00529476
GO:0032774	0.000122007	0.999899	678	2815	RNA biosynthetic process	BP	0.00529476
GO:0042221	0.000124726	0.999895	877	3715	response to chemical	BP	0.00539817
GO:0043632	0.000125424	0.999914	165	588	modification-dependent macromolecule catabolic process	BP	0.00541379
GO:0035967	0.000130766	0.999943	41	105	cellular response to topologically incorrect protein	BP	0.00562924
GO:0002475	0.00013231	0.999971	16	31	antigen processing and presentation via MHC class Ib	BP	0.00568047
GO:0098813	0.000133878	0.999923	81	259	nuclear chromosome segregation	BP	0.0057311
GO:1903506	0.000134203	0.999889	654	2714	regulation of nucleic acid-templated transcription	BP	0.0057311
GO:0090307	0.00013493	0.999955	26	60	mitotic spindle assembly	BP	0.00574685
GO:1903555	0.000136088	0.99993	59	167	regulation of tumor necrosis factor superfamily cytokine production	BP	0.00578085
GO:0051173	0.000140553	0.999883	725	3011	positive regulation of nitrogen compound metabolic process	BP	0.00594199
GO:0072677	0.000140621	0.999975	13	23	eosinophil migration	BP	0.00594199
GO:0070663	0.00014193	0.99992	78	240	regulation of leukocyte proliferation	BP	0.00598153
GO:0042116	0.000142795	0.999941	36	93	macrophage activation	BP	0.00600226
GO:1902115	0.000150961	0.999919	66	206	regulation of organelle assembly	BP	0.00631412
GO:0070647	0.000151001	0.999892	201	736	protein modification by small protein conjugation or removal	BP	0.00631412
GO:0043300	0.000154619	0.999953	23	49	regulation of leukocyte degranulation	BP	0.00644861
GO:0051983	0.000159269	0.99993	40	105	regulation of chromosome segregation	BP	0.00662535
GO:0045785	0.000160662	0.999897	122	413	positive regulation of cell adhesion	BP	0.00666068
GO:0006915	0.000161601	0.999871	461	1843	apoptotic process	BP	0.00666068
GO:2000554	0.000161778	1	6	6	regulation of T-helper 1 cell cytokine production	BP	0.00666068
GO:2000556	0.000161778	1	6	6	positive regulation of T-helper 1 cell cytokine production	BP	0.00666068
GO:0032640	0.000163369	0.999916	59	168	tumor necrosis factor production	BP	0.00670901
GO:0006355	0.00016429	0.999864	651	2706	regulation of transcription, DNA-templated	BP	0.00672959
GO:0018394	0.000168194	0.999915	55	155	peptidyl-lysine acetylation	BP	0.00686339
GO:0002476	0.000168839	0.999967	14	26	antigen processing and presentation of endogenous peptide antigen via MHC class Ib	BP	0.00686339
GO:0002484	0.000168839	0.999967	14	26	antigen processing and presentation of endogenous peptide antigen via MHC class I via ER pathway	BP	0.00686339
GO:0071674	0.00016941	0.999934	31	80	mononuclear cell migration	BP	0.00686921
GO:0019439	0.000169854	0.999888	136	479	aromatic compound catabolic process	BP	0.00686987
GO:0034655	0.000171389	0.999889	122	420	nucleobase-containing compound catabolic process	BP	0.00691456
GO:0002695	0.000175402	0.999907	62	184	negative regulation of leukocyte activation	BP	0.00705871
GO:0042119	0.000177972	0.999961	16	29	neutrophil activation	BP	0.00714426
GO:0002532	0.000179783	0.999933	29	73	production of molecular mediator involved in inflammatory response	BP	0.00719896
GO:0090087	0.000181398	0.99987	203	752	regulation of peptide transport	BP	0.00724554
GO:0051052	0.000182985	0.999881	128	436	regulation of DNA metabolic process	BP	0.00729081
GO:0016573	0.000183576	0.999911	50	139	histone acetylation	BP	0.00729622
GO:0030097	0.000191955	0.999859	232	870	hemopoiesis	BP	0.00761041
GO:0016569	0.000193432	0.999874	127	434	covalent chromatin modification	BP	0.00765007
GO:0002520	0.00019407	0.999855	256	974	immune system development	BP	0.00765647
GO:1901990	0.000194945	0.999886	82	257	regulation of mitotic cell cycle phase transition	BP	0.00767214
GO:0042270	0.000198999	1	6	6	protection from natural killer cell mediated cytotoxicity	BP	0.00781254
GO:0050688	0.000200687	0.999921	32	79	regulation of defense response to virus	BP	0.00785586
GO:0002833	0.000201081	0.999934	24	55	positive regulation of response to biotic stimulus	BP	0.00785586
GO:0010563	0.000205572	0.999859	156	551	negative regulation of phosphorus metabolic process	BP	0.00799244
GO:0045936	0.000205572	0.999859	156	551	negative regulation of phosphate metabolic process	BP	0.00799244
GO:0032496	0.000206139	0.999878	85	270	response to lipopolysaccharide	BP	0.00799512
GO:0009306	0.000209848	0.999854	168	608	protein secretion	BP	0.00811936
GO:0006914	0.000211846	0.999864	116	392	autophagy	BP	0.00815734
GO:0061919	0.000211846	0.999864	116	392	process utilizing autophagic mechanism	BP	0.00815734
GO:0070661	0.000226078	0.999861	97	320	leukocyte proliferation	BP	0.00868453
GO:0043301	0.000227789	0.999985	8	10	negative regulation of leukocyte degranulation	BP	0.00872936
GO:0043543	0.000230558	0.999869	74	231	protein acylation	BP	0.00881443
GO:0070555	0.000231525	0.999903	35	92	response to interleukin-1	BP	0.00881675
GO:0016570	0.000231716	0.999849	123	417	histone modification	BP	0.00881675
GO:0032613	0.000237777	0.999917	26	60	interleukin-10 production	BP	0.00902599
GO:0006511	0.000238618	0.999836	158	566	ubiquitin-dependent protein catabolic process	BP	0.00903653
GO:0031400	0.000240914	0.999834	159	566	negative regulation of protein modification process	BP	0.00910201
GO:0019724	0.000241841	0.999885	45	124	B cell mediated immunity	BP	0.0091156
GO:0072676	0.000246214	0.999895	36	94	lymphocyte migration	BP	0.00924231
GO:0032608	0.000246354	0.999919	24	53	interferon-beta production	BP	0.00924231
GO:0071900	0.000250241	0.999836	125	426	regulation of protein serine/threonine kinase activity	BP	0.00936623
GO:0002456	0.000255393	0.999877	46	129	T cell mediated immunity	BP	0.00953684
GO:0097659	0.0002571	0.999786	671	2802	nucleic acid-templated transcription	BP	0.00957831
GO:0032944	0.000261876	0.99985	74	229	regulation of mononuclear cell proliferation	BP	0.00973368
GO:0009896	0.000263554	0.999827	124	425	positive regulation of catabolic process	BP	0.00977341
GO:0018393	0.000265584	0.999867	51	144	internal peptidyl-lysine acetylation	BP	0.00982599
GO:0032446	0.00026676	0.999813	172	619	protein modification by small protein conjugation	BP	0.00984681
GO:1901566	0.000269104	0.999787	388	1538	organonitrogen compound biosynthetic process	BP	0.00991057
GO:0043549	0.000273722	0.999803	200	726	regulation of kinase activity	BP	0.0100402
GO:0051649	0.000273874	0.999779	479	1913	establishment of localization in cell	BP	0.0100402
GO:0017148	0.000274543	0.999869	45	127	negative regulation of translation	BP	0.0100418
GO:0032481	0.000277693	0.99991	23	51	positive regulation of type I interferon production	BP	0.0101339
GO:0070925	0.000295399	0.999785	210	791	organelle assembly	BP	0.0107556
GO:0034504	0.000302015	0.99982	83	273	protein localization to nucleus	BP	0.0109513
GO:0071702	0.000302137	0.99975	610	2505	organic substance transport	BP	0.0109513
GO:1903706	0.000308325	0.9998	115	396	regulation of hemopoiesis	BP	0.0111426
GO:0071219	0.000308804	0.999829	65	203	cellular response to molecule of bacterial origin	BP	0.0111426
GO:0006351	0.000311623	0.99974	668	2794	transcription, DNA-templated	BP	0.0112191
GO:0032103	0.000319972	0.999803	92	309	positive regulation of response to external stimulus	BP	0.0114705
GO:0006397	0.000320033	0.999787	130	447	mRNA processing	BP	0.0114705
GO:0043604	0.000321612	0.999769	188	686	amide biosynthetic process	BP	0.0115014
GO:0032729	0.000327814	0.999869	31	76	positive regulation of interferon-gamma production	BP	0.0116971
GO:0032897	0.000331294	0.999938	13	22	negative regulation of viral transcription	BP	0.0117888
GO:0043299	0.000331852	0.999874	28	69	leukocyte degranulation	BP	0.0117888
GO:0042088	0.000332815	0.999893	22	49	T-helper 1 type immune response	BP	0.0117969
GO:0032680	0.000334919	0.999823	57	165	regulation of tumor necrosis factor production	BP	0.0118453
GO:0002228	0.000338042	0.999877	26	62	natural killer cell mediated immunity	BP	0.0119295
GO:0019220	0.000338867	0.999729	419	1670	regulation of phosphate metabolic process	BP	0.0119324
GO:0032648	0.000341654	0.999887	23	51	regulation of interferon-beta production	BP	0.0119781
GO:0034622	0.000341656	0.999742	261	994	cellular protein-containing complex assembly	BP	0.0119781
GO:0050670	0.000342417	0.999803	73	227	regulation of lymphocyte proliferation	BP	0.0119786
GO:0001933	0.000343263	0.999774	120	412	negative regulation of protein phosphorylation	BP	0.0119821
GO:0002521	0.000346713	0.999761	150	537	leukocyte differentiation	BP	0.0120763
GO:0001959	0.000352019	0.999837	41	111	regulation of cytokine-mediated signaling pathway	BP	0.0122346
GO:0051174	0.000356182	0.999715	419	1671	regulation of phosphorus metabolic process	BP	0.0123525
GO:1990266	0.000362406	0.99983	41	116	neutrophil migration	BP	0.0125413
GO:2001252	0.000363277	0.999802	61	181	positive regulation of chromosome organization	BP	0.0125444
GO:0071621	0.00036723	0.999825	42	122	granulocyte chemotaxis	BP	0.0126537
GO:0080135	0.000370744	0.999734	186	671	regulation of cellular response to stress	BP	0.0127474
GO:0034249	0.000373427	0.99981	50	146	negative regulation of cellular amide metabolic process	BP	0.0128122
GO:0150079	0.000381347	0.999967	8	11	negative regulation of neuroinflammatory response	BP	0.0130561
GO:0002708	0.000387881	0.999809	46	131	positive regulation of lymphocyte mediated immunity	BP	0.0132515
GO:0043409	0.000390711	0.99979	58	176	negative regulation of MAPK cascade	BP	0.0133198
GO:0060333	0.000398874	0.999921	13	23	interferon-gamma-mediated signaling pathway	BP	0.0135693
GO:0006475	0.000400029	0.999795	51	147	internal protein amino acid acetylation	BP	0.0135798
GO:0050708	0.000402533	0.999726	137	490	regulation of protein secretion	BP	0.013636
GO:0006338	0.000410119	0.999795	47	138	chromatin remodeling	BP	0.0138402
GO:0071347	0.000410285	0.999837	29	75	cellular response to interleukin-1	BP	0.0138402
GO:0048247	0.000418353	0.999862	22	50	lymphocyte chemotaxis	BP	0.0140567
GO:0002486	0.000418452	0.999912	13	25	antigen processing and presentation of endogenous peptide antigen via MHC class I via ER pathway, TAP-independent	BP	0.0140567
GO:0002548	0.000423017	0.999858	22	53	monocyte chemotaxis	BP	0.0141803
GO:0002739	0.000427473	0.999939	10	16	regulation of cytokine secretion involved in immune response	BP	0.0142999
GO:0042590	0.000433464	0.999972	7	9	antigen processing and presentation of exogenous peptide antigen via MHC class I	BP	0.0144701
GO:0006278	0.000436792	0.999835	27	65	RNA-dependent DNA biosynthetic process	BP	0.0145208
GO:0007004	0.000436792	0.999835	27	65	telomere maintenance via telomerase	BP	0.0145208
GO:0048245	0.000439537	0.999926	11	19	eosinophil chemotaxis	BP	0.0145819
GO:0030217	0.000441108	0.999734	82	266	T cell differentiation	BP	0.0146039
GO:0032943	0.000442176	0.999726	90	298	mononuclear cell proliferation	BP	0.0146091
GO:0051336	0.000445158	0.999664	248	963	regulation of hydrolase activity	BP	0.0146774
GO:0000077	0.000449354	0.999795	38	102	DNA damage checkpoint	BP	0.0147854
GO:0034620	0.000463216	0.999803	33	84	cellular response to unfolded protein	BP	0.0152103
GO:0030155	0.000465087	0.999664	188	691	regulation of cell adhesion	BP	0.0152106
GO:0045859	0.000465118	0.999666	182	657	regulation of protein kinase activity	BP	0.0152106
GO:1903708	0.000480365	0.999728	66	204	positive regulation of hemopoiesis	BP	0.0156773
GO:0034502	0.000485182	0.999795	32	84	protein localization to chromosome	BP	0.0157812
GO:0035747	0.000486647	1	5	5	natural killer cell chemotaxis	BP	0.0157812
GO:2000501	0.000486647	1	5	5	regulation of natural killer cell chemotaxis	BP	0.0157812
GO:0000082	0.000487481	0.999735	58	175	G1/S transition of mitotic cell cycle	BP	0.0157812
GO:0150077	0.000505343	0.999892	13	25	regulation of neuroinflammatory response	BP	0.0163265
GO:0019886	0.000506773	0.999936	9	14	antigen processing and presentation of exogenous peptide antigen via MHC class II	BP	0.016338
GO:0007566	0.000507732	0.999828	22	52	embryo implantation	BP	0.016338
GO:0002702	0.000513233	0.999766	37	101	positive regulation of production of molecular mediator of immune response	BP	0.016482
GO:0150076	0.000519819	0.999804	26	64	neuroinflammatory response	BP	0.0166503
GO:0044406	0.000520548	0.999929	10	15	adhesion of symbiont to host	BP	0.0166503
GO:0018904	0.000523237	0.999923	10	16	ether metabolic process	BP	0.016703
GO:0038066	0.000527369	0.999827	21	48	p38MAPK cascade	BP	0.0168015
GO:0097190	0.000529963	0.999623	166	603	apoptotic signaling pathway	BP	0.0168235
GO:0050729	0.000530156	0.999731	47	139	positive regulation of inflammatory response	BP	0.0168235
GO:0051345	0.000538512	0.999628	143	510	positive regulation of hydrolase activity	BP	0.017055
GO:0033003	0.000542994	0.999817	22	50	regulation of mast cell activation	BP	0.0171631
GO:0051973	0.000545935	0.999848	17	36	positive regulation of telomerase activity	BP	0.0172182
GO:0010256	0.000546882	0.999641	111	386	endomembrane system organization	BP	0.0172182
GO:0018205	0.00055384	0.999645	100	336	peptidyl-lysine modification	BP	0.0174031
GO:0018193	0.000556404	0.99957	288	1109	peptidyl-amino acid modification	BP	0.0174183
GO:0032886	0.000556492	0.999672	73	236	regulation of microtubule-based process	BP	0.0174183
GO:0046651	0.000560593	0.999651	89	296	lymphocyte proliferation	BP	0.0175125
GO:0032653	0.000562579	0.999798	24	56	regulation of interleukin-10 production	BP	0.0175405
GO:1901361	0.000575581	0.999602	140	509	organic cyclic compound catabolic process	BP	0.0179111
GO:0010965	0.000581505	0.99979	24	57	regulation of mitotic sister chromatid separation	BP	0.0180604
GO:1902107	0.000598633	0.999677	55	165	positive regulation of leukocyte differentiation	BP	0.0185565
GO:0002888	0.000600705	0.999817	19	41	positive regulation of myeloid leukocyte mediated immunity	BP	0.0185848
GO:0050764	0.000627237	0.999711	37	100	regulation of phagocytosis	BP	0.0193684
GO:0032480	0.000685017	0.999848	13	25	negative regulation of type I interferon production	BP	0.0211119
GO:0042325	0.000691355	0.999446	379	1513	regulation of phosphorylation	BP	0.0212665
GO:0010508	0.000693551	0.999657	43	121	positive regulation of autophagy	BP	0.0212932
GO:0002374	0.000705712	0.99985	12	24	cytokine secretion involved in immune response	BP	0.0216169
GO:0009108	0.000706788	0.999602	61	189	coenzyme biosynthetic process	BP	0.0216169
GO:0007023	0.000718547	1	5	5	post-chaperonin tubulin folding pathway	BP	0.0219135
GO:0006396	0.000719213	0.999462	216	814	RNA processing	BP	0.0219135
GO:0010506	0.00073222	0.999557	77	249	regulation of autophagy	BP	0.0222467
GO:0002790	0.000732919	0.999469	175	655	peptide secretion	BP	0.0222467
GO:2000341	0.000739563	0.999901	9	14	regulation of chemokine (C-X-C motif) ligand 2 production	BP	0.022406
GO:0002224	0.000741705	0.999651	38	104	toll-like receptor signaling pathway	BP	0.0224286
GO:0042326	0.000743403	0.99949	130	460	negative regulation of phosphorylation	BP	0.0224376
GO:0097384	0.000746074	0.99997	6	7	cellular lipid biosynthetic process	BP	0.0224716
GO:2000379	0.000747572	0.999645	38	109	positive regulation of reactive oxygen species metabolic process	BP	0.0224716
GO:0039529	0.000748727	0.999865	11	19	RIG-I signaling pathway	BP	0.0224716
GO:0002887	0.0007664	0.999945	7	9	negative regulation of myeloid leukocyte mediated immunity	BP	0.0229591
GO:1902807	0.000771733	0.999695	27	66	negative regulation of cell cycle G1/S phase transition	BP	0.0230758
GO:0010826	0.000775389	0.999913	8	12	negative regulation of centrosome duplication	BP	0.023142
GO:0032204	0.000779614	0.99966	32	84	regulation of telomere maintenance	BP	0.0231905
GO:0002827	0.0007799	0.999828	13	24	positive regulation of T-helper 1 type immune response	BP	0.0231905
GO:0002791	0.000784674	0.99945	144	529	regulation of peptide secretion	BP	0.0232893
GO:0031399	0.00079839	0.99935	428	1730	regulation of protein modification process	BP	0.0236527
GO:0030595	0.000818817	0.999526	64	210	leukocyte chemotaxis	BP	0.0242132
GO:0006260	0.000825723	0.999504	73	240	DNA replication	BP	0.0243725
GO:0051188	0.000838823	0.999491	76	246	cofactor biosynthetic process	BP	0.0247137
GO:0032757	0.000844208	0.999719	20	46	positive regulation of interleukin-8 production	BP	0.0248268
GO:0071222	0.000848422	0.999516	61	195	cellular response to lipopolysaccharide	BP	0.0249051
GO:0016126	0.00085658	0.999698	22	51	sterol biosynthetic process	BP	0.0250987
GO:0050866	0.000862499	0.999499	65	205	negative regulation of cell activation	BP	0.0252261
GO:0030098	0.000871989	0.999424	106	371	lymphocyte differentiation	BP	0.0254573
GO:0010833	0.000881155	0.999625	30	78	telomere maintenance via telomere lengthening	BP	0.025592
GO:1904951	0.000882286	0.999394	127	458	positive regulation of establishment of protein localization	BP	0.025592
[truncated: 89 more rows]
