# Supplementary material for: Defining the early stages of intestinal colonisation by whipworms
Source: Nat Commun. 2022 Apr 1;13:1725. doi: 10.1038/s41467-022-29334-0 (PMC8976045; doi:10.1038/s41467-022-29334-0)
Supplement: Supplementary file 5 — Supplementary Data 2 [file 41467_2022_29334_MOESM5_ESM.xlsx]

## Sheet: DE genes (IECs D1)
Differential expression of genes in caecal IECs 1 day post Trichuris infection (Wald test; control (D1) v infected (D1))
Ensembl gene ID	Gene name	Description	Mean of normalized counts	Log2Fold Change	Log2FoldChange Standard error	Wald statistic	Wald p value	Adjusted p value
ENSMUSG00000020405	Fabp6	fatty acid binding protein 6 [Source:MGI Symbol;Acc:MGI:96565]	81.6096	-4.61888	0.597732	-7.72734	1.09817e-14	1.90533e-10
ENSMUSG00000029752	Asns	asparagine synthetase [Source:MGI Symbol;Acc:MGI:1350929]	217.27	-0.835594	0.112824	-7.40621	1.29965e-13	1.12745e-09
ENSMUSG00000027313	Chac1	ChaC, cation transport regulator 1 [Source:MGI Symbol;Acc:MGI:1916315]	78.9275	-1.49252	0.230978	-6.46175	1.03499e-10	5.98571e-07
ENSMUSG00000030017	Reg3g	regenerating islet-derived 3 gamma [Source:MGI Symbol;Acc:MGI:109406]	553.418	-5.30421	0.843398	-6.2891	3.19321e-10	1.38506e-06
ENSMUSG00000021495	Fam193b	family with sequence similarity 193, member B [Source:MGI Symbol;Acc:MGI:2385851]	547.582	0.804766	0.134671	5.9758	2.28967e-09	7.94514e-06
ENSMUSG00000044162	Tnip3	TNFAIP3 interacting protein 3 [Source:MGI Symbol;Acc:MGI:3041165]	235.309	-0.979695	0.173083	-5.66028	1.5113e-08	3.74585e-05
ENSMUSG00000091017	Fam71a	family with sequence similarity 71, member A [Source:MGI Symbol;Acc:MGI:3588202]	33.9467	1.14574	0.201485	5.68647	1.29691e-08	3.74585e-05
ENSMUSG00000030666	Calcb	calcitonin-related polypeptide, beta [Source:MGI Symbol;Acc:MGI:2151254]	22.6922	-1.53276	0.278112	-5.51129	3.56211e-08	7.27858e-05
ENSMUSG00000090877	Hspa1b	heat shock protein 1B [Source:MGI Symbol;Acc:MGI:99517]	2901.31	-1.28829	0.234191	-5.50104	3.77563e-08	7.27858e-05
ENSMUSG00000071356	Reg3b	regenerating islet-derived 3 beta [Source:MGI Symbol;Acc:MGI:97478]	988.302	-5.2305	0.97862	-5.34477	9.0533e-08	0.000157075
ENSMUSG00000091971	Hspa1a	heat shock protein 1A [Source:MGI Symbol;Acc:MGI:96244]	2558.99	-1.23746	0.232424	-5.32416	1.01421e-07	0.000159969
ENSMUSG00000074195	Clca4b	chloride channel accessory 4B [Source:MGI Symbol;Acc:MGI:2139790]	92.8851	-2.04241	0.384832	-5.30728	1.11276e-07	0.000160886
ENSMUSG00000026848	Tor1b	torsin family 1, member B [Source:MGI Symbol;Acc:MGI:1353605]	346.054	0.518695	0.100445	5.16396	2.41783e-07	0.000322687
ENSMUSG00000026981	Il1rn	interleukin 1 receptor antagonist [Source:MGI Symbol;Acc:MGI:96547]	851.757	-1.19266	0.231612	-5.14941	2.61312e-07	0.00032384
ENSMUSG00000067203	H2-K2	histocompatibility 2, K region locus 2 [Source:MGI Symbol;Acc:MGI:95906]	602.405	0.981425	0.192282	5.1041	3.32376e-07	0.000384449
ENSMUSG00000039759	Thap3	THAP domain containing, apoptosis associated protein 3 [Source:MGI Symbol;Acc:MGI:1917126]	117.45	0.673686	0.133075	5.06246	4.13887e-07	0.000448809
ENSMUSG00000050844	1700020N01Rik	RIKEN cDNA 1700020N01 gene [Source:MGI Symbol;Acc:MGI:1914942]	9.39723	2.99231	0.608351	4.91872	8.71122e-07	0.000889057
ENSMUSG00000034730	Adgrb1	adhesion G protein-coupled receptor B1 [Source:MGI Symbol;Acc:MGI:1933736]	34.5119	1.71909	0.350441	4.90551	9.31864e-07	0.000898214
ENSMUSG00000014361	Mertk	MER proto-oncogene tyrosine kinase [Source:MGI Symbol;Acc:MGI:96965]	1107.5	0.701657	0.143473	4.89052	1.00569e-06	0.000918352
ENSMUSG00000005667	Mthfd2	methylenetetrahydrofolate dehydrogenase (NAD+ dependent), methenyltetrahydrofolate cyclohydrolase [Source:MGI Symbol;Acc:MGI:1338850]	163.472	-0.769428	0.157854	-4.8743	1.09193e-06	0.000947246
ENSMUSG00000073676	Hspe1	heat shock protein 1 (chaperonin 10) [Source:MGI Symbol;Acc:MGI:104680]	1209.9	-0.576739	0.120075	-4.80315	1.56188e-06	0.00129041
ENSMUSG00000031880	Rrad	Ras-related associated with diabetes [Source:MGI Symbol;Acc:MGI:1930943]	126.719	-1.23017	0.257286	-4.78132	1.74152e-06	0.00131371
ENSMUSG00000031972	Acta1	actin, alpha 1, skeletal muscle [Source:MGI Symbol;Acc:MGI:87902]	207.352	-1.06069	0.221592	-4.78666	1.6958e-06	0.00131371
ENSMUSG00000020519	Sap30l	SAP30-like [Source:MGI Symbol;Acc:MGI:1354709]	904.825	0.380603	0.0813435	4.67896	2.88327e-06	0.00208437
ENSMUSG00000042675	Ypel3	yippee like 3 [Source:MGI Symbol;Acc:MGI:1913340]	1726.22	0.553785	0.118699	4.66545	3.0794e-06	0.00209766
ENSMUSG00000060615	Ang4	angiogenin, ribonuclease A family, member 4 [Source:MGI Symbol;Acc:MGI:2656551]	129.367	1.6171	0.346927	4.66122	3.14346e-06	0.00209766
ENSMUSG00000038508	Gdf15	growth differentiation factor 15 [Source:MGI Symbol;Acc:MGI:1346047]	327.864	-0.914018	0.196632	-4.64836	3.34589e-06	0.00215004
ENSMUSG00000021822	Plau	plasminogen activator, urokinase [Source:MGI Symbol;Acc:MGI:97611]	196.294	-0.85275	0.185494	-4.59719	4.28221e-06	0.00265099
ENSMUSG00000024063	Lbh	limb-bud and heart [Source:MGI Symbol;Acc:MGI:1925139]	1242.53	0.721582	0.157284	4.58776	4.48036e-06	0.00265099
ENSMUSG00000054999	Naaladl1	N-acetylated alpha-linked acidic dipeptidase-like 1 [Source:MGI Symbol;Acc:MGI:2685810]	115.726	-1.00479	0.219244	-4.58299	4.58384e-06	0.00265099
ENSMUSG00000063652	Slc22a21	solute carrier family 22 (organic cation transporter), member 21 [Source:MGI Symbol;Acc:MGI:1929481]	409.09	0.626679	0.137423	4.56023	5.10987e-06	0.00285988
ENSMUSG00000022026	Olfm4	olfactomedin 4 [Source:MGI Symbol;Acc:MGI:2685142]	11.2558	-4.1094	0.913482	-4.49861	6.84002e-06	0.00330269
ENSMUSG00000029762	Akr1b8	aldo-keto reductase family 1, member B8 [Source:MGI Symbol;Acc:MGI:107673]	849.869	-0.587254	0.130184	-4.51096	6.45352e-06	0.00330269
ENSMUSG00000030512	Snrpa1	small nuclear ribonucleoprotein polypeptide A' [Source:MGI Symbol;Acc:MGI:1916231]	266.986	-0.45098	0.0999023	-4.51421	6.35535e-06	0.00330269
ENSMUSG00000039062	Anpep	alanyl (membrane) aminopeptidase [Source:MGI Symbol;Acc:MGI:5000466]	244.833	-1.5836	0.352052	-4.49821	6.85284e-06	0.00330269
ENSMUSG00000051022	Hs3st1	heparan sulfate (glucosamine) 3-O-sulfotransferase 1 [Source:MGI Symbol;Acc:MGI:1201606]	248.7	-0.723217	0.1604	-4.50884	6.51845e-06	0.00330269
ENSMUSG00000027533	Fabp5	fatty acid binding protein 5, epidermal [Source:MGI Symbol;Acc:MGI:101790]	275.645	-0.464673	0.103569	-4.48659	7.23716e-06	0.00339364
ENSMUSG00000037157	Il22ra1	interleukin 22 receptor, alpha 1 [Source:MGI Symbol;Acc:MGI:2663588]	318.222	0.632208	0.14136	4.47231	7.73783e-06	0.00353293
ENSMUSG00000020263	Appl2	adaptor protein, phosphotyrosine interaction, PH domain and leucine zipper containing 2 [Source:MGI Symbol;Acc:MGI:2384914]	1304.46	0.526124	0.117986	4.4592	8.22671e-06	0.00356834
ENSMUSG00000043501	Lgals2	lectin, galactose-binding, soluble 2 [Source:MGI Symbol;Acc:MGI:895068]	75.0195	-1.45558	0.326394	-4.45957	8.21245e-06	0.00356834
ENSMUSG00000043621	Ubxn10	UBX domain protein 10 [Source:MGI Symbol;Acc:MGI:2443123]	37.8185	0.98588	0.222302	4.43487	9.21281e-06	0.00389859
ENSMUSG00000026956	Uap1l1	UDP-N-acteylglucosamine pyrophosphorylase 1-like 1 [Source:MGI Symbol;Acc:MGI:2443318]	525.357	0.438645	0.10014	4.38032	1.18506e-05	0.00486366
ENSMUSG00000036529	Sbf1	SET binding factor 1 [Source:MGI Symbol;Acc:MGI:1925230]	1216.97	0.589352	0.13466	4.37661	1.2054e-05	0.00486366
ENSMUSG00000087230	Mroh3	maestro heat-like repeat family member 3 [Source:MGI Symbol;Acc:MGI:1923672]	149.85	0.585101	0.133942	4.36832	1.25206e-05	0.00493711
ENSMUSG00000028078	Dclk2	doublecortin-like kinase 2 [Source:MGI Symbol;Acc:MGI:1918012]	14.7348	-2.56307	0.591037	-4.33657	1.44722e-05	0.00557983
ENSMUSG00000010663	Fads1	fatty acid desaturase 1 [Source:MGI Symbol;Acc:MGI:1923517]	388.201	-0.616528	0.1432	-4.30535	1.66719e-05	0.0062882
ENSMUSG00000022797	Tfrc	transferrin receptor [Source:MGI Symbol;Acc:MGI:98822]	3944.53	-0.754051	0.175809	-4.28904	1.7945e-05	0.00662437
ENSMUSG00000018900	Slc22a5	solute carrier family 22 (organic cation transporter), member 5 [Source:MGI Symbol;Acc:MGI:1329012]	1231.31	0.421264	0.0984348	4.27963	1.87205e-05	0.00672469
ENSMUSG00000032715	Trib3	tribbles pseudokinase 3 [Source:MGI Symbol;Acc:MGI:1345675]	37.1365	-1.1861	0.277651	-4.27192	1.93795e-05	0.00672469
ENSMUSG00000116594	Gm49601	predicted gene, 49601 [Source:MGI Symbol;Acc:MGI:6215011]	30.3925	1.24331	0.291006	4.27245	1.93333e-05	0.00672469
ENSMUSG00000025747	Tyms	thymidylate synthase [Source:MGI Symbol;Acc:MGI:98878]	1105.98	-0.390097	0.0916613	-4.25585	2.08252e-05	0.00699518
ENSMUSG00000037415	Ranbp10	RAN binding protein 10 [Source:MGI Symbol;Acc:MGI:1921584]	480.59	0.565646	0.132957	4.25435	2.09654e-05	0.00699518
ENSMUSG00000025730	Rab40c	Rab40C, member RAS oncogene family [Source:MGI Symbol;Acc:MGI:2183454]	537.858	0.486374	0.114553	4.24585	2.17762e-05	0.00699661
ENSMUSG00000044068	Zrsr1	zinc finger (CCCH type), RNA binding motif and serine/arginine rich 1 [Source:MGI Symbol;Acc:MGI:98885]	418.899	0.465009	0.109487	4.24715	2.16503e-05	0.00699661
ENSMUSG00000035041	Creb3l3	cAMP responsive element binding protein 3-like 3 [Source:MGI Symbol;Acc:MGI:2384786]	594.167	1.03125	0.243517	4.23484	2.28715e-05	0.00721492
ENSMUSG00000031833	Mast3	microtubule associated serine/threonine kinase 3 [Source:MGI Symbol;Acc:MGI:2683541]	91.7299	0.655806	0.155471	4.2182	2.46262e-05	0.00749587
ENSMUSG00000110763	Mast3	microtubule associated serine/threonine kinase 3 [Source:MGI Symbol;Acc:MGI:2683541]	91.7299	0.655806	0.155471	4.2182	2.46262e-05	0.00749587
ENSMUSG00000042419	Nfkbil1	nuclear factor of kappa light polypeptide gene enhancer in B cells inhibitor like 1 [Source:MGI Symbol;Acc:MGI:1340031]	239.049	0.478566	0.11371	4.20864	2.56915e-05	0.0076853
ENSMUSG00000032068	Plet1	placenta expressed transcript 1 [Source:MGI Symbol;Acc:MGI:1923759]	498.2	-0.930941	0.22274	-4.17951	2.92144e-05	0.008591
ENSMUSG00000039716	Dock3	dedicator of cyto-kinesis 3 [Source:MGI Symbol;Acc:MGI:2429763]	21.2277	1.42551	0.34439	4.13923	3.48477e-05	0.0100768
ENSMUSG00000041936	Agrn	agrin [Source:MGI Symbol;Acc:MGI:87961]	702.63	0.466032	0.112862	4.12921	3.64017e-05	0.0103536
ENSMUSG00000023078	Cxcl13	chemokine (C-X-C motif) ligand 13 [Source:MGI Symbol;Acc:MGI:1888499]	15.5188	2.76275	0.669994	4.12354	3.73088e-05	0.0104404
ENSMUSG00000003348	Mob3a	MOB kinase activator 3A [Source:MGI Symbol;Acc:MGI:3050117]	326.43	-0.638492	0.155028	-4.11854	3.81273e-05	0.0105001
ENSMUSG00000028453	Fancg	Fanconi anemia, complementation group G [Source:MGI Symbol;Acc:MGI:1926471]	253.042	0.632459	0.154211	4.10126	4.10915e-05	0.0111396
ENSMUSG00000029430	Ran	RAN, member RAS oncogene family [Source:MGI Symbol;Acc:MGI:1333112]	2561.81	-0.39845	0.0974686	-4.08798	4.35151e-05	0.0116152
ENSMUSG00000033618	Map3k13	mitogen-activated protein kinase kinase kinase 13 [Source:MGI Symbol;Acc:MGI:2444243]	348.321	0.424234	0.104281	4.06818	4.73826e-05	0.0124559
ENSMUSG00000028741	Mrto4	mRNA turnover 4, ribosome maturation factor [Source:MGI Symbol;Acc:MGI:1917152]	216.962	-0.450575	0.111089	-4.05597	4.99259e-05	0.0129286
ENSMUSG00000032083	Apoa1	apolipoprotein A-I [Source:MGI Symbol;Acc:MGI:88049]	140.423	-1.56129	0.385418	-4.0509	5.10207e-05	0.0130178
ENSMUSG00000032038	St3gal4	ST3 beta-galactoside alpha-2,3-sialyltransferase 4 [Source:MGI Symbol;Acc:MGI:1316743]	99.3136	-0.987789	0.2459	-4.01704	5.89347e-05	0.0144069
ENSMUSG00000044134	Pheta1	PH domain containing endocytic trafficking adaptor 1 [Source:MGI Symbol;Acc:MGI:2442708]	1206.92	0.428814	0.106751	4.01695	5.89564e-05	0.0144069
ENSMUSG00000045795	Whamm	WAS protein homolog associated with actin, golgi membranes and microtubules [Source:MGI Symbol;Acc:MGI:2142282]	325.048	0.403739	0.1004	4.02129	5.78803e-05	0.0144069
ENSMUSG00000005413	Hmox1	heme oxygenase 1 [Source:MGI Symbol;Acc:MGI:96163]	1486.5	-1.1695	0.295445	-3.95844	7.5442e-05	0.0176881
ENSMUSG00000026479	Lamc2	laminin, gamma 2 [Source:MGI Symbol;Acc:MGI:99913]	1228.26	-0.807381	0.203914	-3.95942	7.5133e-05	0.0176881
ENSMUSG00000028128	F3	coagulation factor III [Source:MGI Symbol;Acc:MGI:88381]	3927.19	-0.862458	0.21776	-3.9606	7.47624e-05	0.0176881
ENSMUSG00000047888	Tnrc6b	trinucleotide repeat containing 6b [Source:MGI Symbol;Acc:MGI:2443730]	606.317	0.498209	0.126632	3.9343	8.34403e-05	0.0193025
ENSMUSG00000052906	Ubxn8	UBX domain protein 8 [Source:MGI Symbol;Acc:MGI:1337129]	317.359	-0.472656	0.120596	-3.91932	8.87981e-05	0.0200681
ENSMUSG00000093593	Gm20683	predicted gene 20683 [Source:MGI Symbol;Acc:MGI:5313130]	57.0478	0.887839	0.22657	3.9186	8.90632e-05	0.0200681
ENSMUSG00000037139	Myom3	myomesin family, member 3 [Source:MGI Symbol;Acc:MGI:2685280]	96.9009	0.883696	0.225822	3.91324	9.10666e-05	0.0202565
ENSMUSG00000001270	Ckb	creatine kinase, brain [Source:MGI Symbol;Acc:MGI:88407]	199.568	-0.700239	0.179118	-3.90938	9.2534e-05	0.0203223
ENSMUSG00000024340	Btnl2	butyrophilin-like 2 [Source:MGI Symbol;Acc:MGI:1859549]	483.34	0.528215	0.135658	3.89372	9.87194e-05	0.0214098
ENSMUSG00000037601	Nme1	NME/NM23 nucleoside diphosphate kinase 1 [Source:MGI Symbol;Acc:MGI:97355]	383.462	-0.617238	0.158658	-3.89037	0.00010009	0.021439
ENSMUSG00000020447	Npc1l1	NPC1 like intracellular cholesterol transporter 1 [Source:MGI Symbol;Acc:MGI:2685089]	9.3937	-1.88121	0.484065	-3.88627	0.000101796	0.0215385
ENSMUSG00000027245	Hypk	huntingtin interacting protein K [Source:MGI Symbol;Acc:MGI:1914943]	124.613	0.525677	0.135398	3.88246	0.000103406	0.0216157
ENSMUSG00000022179	4931414P19Rik	RIKEN cDNA 4931414P19 gene [Source:MGI Symbol;Acc:MGI:1921609]	66.3457	0.731693	0.18911	3.86913	0.000109223	0.0220418
ENSMUSG00000028410	Dnaja1	DnaJ heat shock protein family (Hsp40) member A1 [Source:MGI Symbol;Acc:MGI:1270129]	4013.47	-0.51544	0.133318	-3.86624	0.000110526	0.0220418
ENSMUSG00000048826	Dact2	dishevelled-binding antagonist of beta-catenin 2 [Source:MGI Symbol;Acc:MGI:1920347]	265.824	0.507997	0.131299	3.869	0.000109282	0.0220418
ENSMUSG00000073406	H2-Bl	histocompatibility 2, blastocyst [Source:MGI Symbol;Acc:MGI:892004]	96.7021	0.85251	0.220056	3.87405	0.000107041	0.0220418
ENSMUSG00000027365	Trpm7	transient receptor potential cation channel, subfamily M, member 7 [Source:MGI Symbol;Acc:MGI:1929996]	1522.1	0.484874	0.125632	3.85947	0.000113631	0.0224034
ENSMUSG00000023460	Rab12	RAB12, member RAS oncogene family [Source:MGI Symbol;Acc:MGI:894284]	160.877	0.495021	0.128577	3.85001	0.000118115	0.0230258
ENSMUSG00000021270	Hsp90aa1	heat shock protein 90, alpha (cytosolic), class A member 1 [Source:MGI Symbol;Acc:MGI:96250]	7953.31	-0.593979	0.154437	-3.8461	0.000120015	0.0231362
ENSMUSG00000001829	Clpb	ClpB caseinolytic peptidase B [Source:MGI Symbol;Acc:MGI:1100517]	820.571	-0.329725	0.0859439	-3.83651	0.000124793	0.023793
ENSMUSG00000002227	Mov10	Mov10 RISC complex RNA helicase [Source:MGI Symbol;Acc:MGI:97054]	599.453	0.702948	0.185129	3.79707	0.000146419	0.0274105
ENSMUSG00000028224	Nbn	nibrin [Source:MGI Symbol;Acc:MGI:1351625]	304.475	-0.442266	0.116675	-3.79057	0.000150299	0.0274105
ENSMUSG00000029084	Cd38	CD38 antigen [Source:MGI Symbol;Acc:MGI:107474]	1591.29	-0.84108	0.22217	-3.78575	0.000153246	0.0274105
ENSMUSG00000030717	Nupr1	nuclear protein transcription regulator 1 [Source:MGI Symbol;Acc:MGI:1891834]	763.469	-0.528568	0.139363	-3.79273	0.000149	0.0274105
ENSMUSG00000034453	Polr3b	polymerase (RNA) III (DNA directed) polypeptide B [Source:MGI Symbol;Acc:MGI:1917678]	183.999	-0.556607	0.146976	-3.78707	0.000152437	0.0274105
ENSMUSG00000058427	Cxcl2	chemokine (C-X-C motif) ligand 2 [Source:MGI Symbol;Acc:MGI:1340094]	24.9449	-1.05822	0.279012	-3.79275	0.000148986	0.0274105
ENSMUSG00000015176	Nolc1	nucleolar and coiled-body phosphoprotein 1 [Source:MGI Symbol;Acc:MGI:1918019]	422.579	-0.491118	0.129966	-3.77883	0.000157568	0.027874
ENSMUSG00000053398	Phgdh	3-phosphoglycerate dehydrogenase [Source:MGI Symbol;Acc:MGI:1355330]	208.658	-0.541713	0.143443	-3.7765	0.000159051	0.027874
ENSMUSG00000060508	Nlrp9b	NLR family, pyrin domain containing 9B [Source:MGI Symbol;Acc:MGI:2675377]	641.23	0.720993	0.191244	3.77001	0.000163244	0.0283228
ENSMUSG00000092517	Art2a	ADP-ribosyltransferase 2a [Source:MGI Symbol;Acc:MGI:107546]	60.1124	-0.748522	0.198716	-3.76679	0.00016536	0.0284059
ENSMUSG00000025813	Homer2	homer scaffolding protein 2 [Source:MGI Symbol;Acc:MGI:1347354]	119.057	-0.638118	0.169911	-3.75561	0.00017292	0.0291303
ENSMUSG00000025980	Hspd1	heat shock protein 1 (chaperonin) [Source:MGI Symbol;Acc:MGI:96242]	4255.15	-0.532524	0.141795	-3.75559	0.000172935	0.0291303
ENSMUSG00000034751	Mast4	microtubule associated serine/threonine kinase family member 4 [Source:MGI Symbol;Acc:MGI:1918885]	383.568	-0.548866	0.147234	-3.72784	0.000193125	0.0322185
ENSMUSG00000002625	Akap8l	A kinase (PRKA) anchor protein 8-like [Source:MGI Symbol;Acc:MGI:1860606]	330.115	0.514428	0.138832	3.70539	0.000211066	0.0348761
ENSMUSG00000048489	Depp1	DEPP1 autophagy regulator [Source:MGI Symbol;Acc:MGI:1918730]	29.4338	-1.52453	0.411984	-3.70045	0.00021522	0.0352271
ENSMUSG00000005045	Chd5	chromodomain helicase DNA binding protein 5 [Source:MGI Symbol;Acc:MGI:3036258]	29.6719	3.43168	0.931209	3.68519	0.000228533	0.0357787
ENSMUSG00000024851	Pitpnm1	phosphatidylinositol transfer protein, membrane-associated 1 [Source:MGI Symbol;Acc:MGI:1197524]	400.133	0.43278	0.117534	3.68217	0.000231253	0.0357787
ENSMUSG00000028273	Pdlim5	PDZ and LIM domain 5 [Source:MGI Symbol;Acc:MGI:1927489]	1345.16	-0.546609	0.148411	-3.68307	0.000230438	0.0357787
ENSMUSG00000031772	Cntnap4	contactin associated protein-like 4 [Source:MGI Symbol;Acc:MGI:2183572]	18.0262	-2.35811	0.638659	-3.69228	0.000222249	0.0357787
ENSMUSG00000031799	Tpm4	tropomyosin 4 [Source:MGI Symbol;Acc:MGI:2449202]	1880.29	-0.448558	0.121571	-3.68967	0.000224543	0.0357787
ENSMUSG00000032812	Arap1	ArfGAP with RhoGAP domain, ankyrin repeat and PH domain 1 [Source:MGI Symbol;Acc:MGI:1916960]	553.902	0.411954	0.111937	3.68023	0.000233025	0.0357787
ENSMUSG00000097096	Pitpnm1	phosphatidylinositol transfer protein, membrane-associated 1 [Source:MGI Symbol;Acc:MGI:1197524]	400.133	0.43278	0.117534	3.68217	0.000231253	0.0357787
ENSMUSG00000028150	Rorc	RAR-related orphan receptor gamma [Source:MGI Symbol;Acc:MGI:104856]	528.258	0.480742	0.13074	3.6771	0.000235904	0.035903
ENSMUSG00000061613	U2af1	U2 small nuclear ribonucleoprotein auxiliary factor (U2AF) 1 [Source:MGI Symbol;Acc:MGI:98884]	641.473	-0.280643	0.0765779	-3.6648	0.000247528	0.0373444
ENSMUSG00000028832	Stmn1	stathmin 1 [Source:MGI Symbol;Acc:MGI:96739]	808.872	-0.367788	0.100506	-3.65937	0.000252837	0.0376709
ENSMUSG00000069014	Gm5641	predicted gene 5641 [Source:MGI Symbol;Acc:MGI:3645731]	2497.48	-0.369106	0.100899	-3.65816	0.000254034	0.0376709
ENSMUSG00000074259	Gramd2	GRAM domain containing 2 [Source:MGI Symbol;Acc:MGI:3528937]	20.461	-0.98997	0.271149	-3.65101	0.000261207	0.0384062
ENSMUSG00000066595	Flvcr1	feline leukemia virus subgroup C cellular receptor 1 [Source:MGI Symbol;Acc:MGI:2444881]	92.459	-0.68062	0.18673	-3.64494	0.00026745	0.0389937
ENSMUSG00000068742	Cry2	cryptochrome 2 (photolyase-like) [Source:MGI Symbol;Acc:MGI:1270859]	171.977	0.621329	0.17063	3.64138	0.000271178	0.0392078
ENSMUSG00000043424	Eif3j2	eukaryotic translation initiation factor 3, subunit J2 [Source:MGI Symbol;Acc:MGI:3704486]	615.304	-0.410425	0.112935	-3.63418	0.000278861	0.0399854
ENSMUSG00000029720	Gm20605	predicted gene 20605 [Source:MGI Symbol;Acc:MGI:5306917]	239.989	0.740792	0.204103	3.62951	0.000283964	0.0403834
ENSMUSG00000022564	Grina	glutamate receptor, ionotropic, N-methyl D-aspartate-associated protein 1 (glutamate binding) [Source:MGI Symbol;Acc:MGI:1913418]	1445.94	0.403492	0.111854	3.60731	0.000309387	0.0429781
ENSMUSG00000030869	Ndufab1	NADH:ubiquinone oxidoreductase subunit AB1 [Source:MGI Symbol;Acc:MGI:1917566]	2080.05	-0.379083	0.105051	-3.60856	0.000307901	0.0429781
ENSMUSG00000063851	Rnf183	ring finger protein 183 [Source:MGI Symbol;Acc:MGI:1923322]	57.5102	-0.733753	0.203419	-3.6071	0.00030964	0.0429781
ENSMUSG00000020752	Recql5	RecQ protein-like 5 [Source:MGI Symbol;Acc:MGI:2156841]	631.452	0.46203	0.128349	3.59979	0.000318469	0.0438526
ENSMUSG00000063704	Mapk15	mitogen-activated protein kinase 15 [Source:MGI Symbol;Acc:MGI:2652894]	73.5155	0.871338	0.242219	3.59731	0.000321521	0.0439243
ENSMUSG00000028024	Enpep	glutamyl aminopeptidase [Source:MGI Symbol;Acc:MGI:106645]	232.771	-0.659872	0.184152	-3.5833	0.000339278	0.045988
ENSMUSG00000002289	Angptl4	angiopoietin-like 4 [Source:MGI Symbol;Acc:MGI:1888999]	43.1501	-1.12295	0.313928	-3.57711	0.00034742	0.0467266
ENSMUSG00000029439	Sfswap	splicing factor SWAP [Source:MGI Symbol;Acc:MGI:101760]	489.837	0.437024	0.122369	3.57136	0.000355135	0.0471794
ENSMUSG00000030699	Tbx6	T-box 6 [Source:MGI Symbol;Acc:MGI:102539]	12.9843	1.3732	0.38459	3.57056	0.000356225	0.0471794
ENSMUSG00000004044	Cavin1	caveolae associated 1 [Source:MGI Symbol;Acc:MGI:1277968]	133.165	-0.760047	0.213007	-3.56819	0.000359462	0.0472475
ENSMUSG00000026020	Nop58	NOP58 ribonucleoprotein [Source:MGI Symbol;Acc:MGI:1933184]	1321.63	-0.29213	0.081998	-3.56265	0.000367133	0.0478929

## Sheet: DE genes (IECs D3)
Differential expression of genes in caecal IECs 3 days post Trichuris infection (Wald test; control (D3) v infected (D3))
Ensembl gene ID	Gene name	Description	Mean of normalized counts	Log2Fold Change	Log2FoldChange Standard error	Wald statistic	Wald p value	Adjusted p value
ENSMUSG00000046718	Bst2	bone marrow stromal cell antigen 2 [Source:MGI Symbol;Acc:MGI:1916800]	194.295	1.90366	0.188017	10.125	4.28111e-24	3.72157e-20
ENSMUSG00000068245	Phf11d	PHD finger protein 11D [Source:MGI Symbol;Acc:MGI:1277133]	152.109	2.04391	0.20115	10.1611	2.95628e-24	3.72157e-20
ENSMUSG00000034459	Ifit1	interferon-induced protein with tetratricopeptide repeats 1 [Source:MGI Symbol;Acc:MGI:99450]	2690.93	1.98217	0.207634	9.54644	1.34227e-21	7.7789e-18
ENSMUSG00000078853	Igtp	interferon gamma induced GTPase [Source:MGI Symbol;Acc:MGI:107729]	273.719	2.04667	0.216855	9.43795	3.80127e-21	1.65222e-17
ENSMUSG00000046879	Irgm1	immunity-related GTPase family M member 1 [Source:MGI Symbol;Acc:MGI:107567]	729.156	1.39011	0.148224	9.37845	6.69497e-21	2.32798e-17
ENSMUSG00000037921	Ddx60	DEAD (Asp-Glu-Ala-Asp) box polypeptide 60 [Source:MGI Symbol;Acc:MGI:2384570]	1615.31	2.01635	0.217581	9.26713	1.91217e-20	5.54082e-17
ENSMUSG00000057596	Trim30d	tripartite motif-containing 30D [Source:MGI Symbol;Acc:MGI:3035181]	223.602	2.26055	0.247416	9.13666	6.44084e-20	1.59972e-16
ENSMUSG00000020638	Cmpk2	cytidine monophosphate (UMP-CMP) kinase 2, mitochondrial [Source:MGI Symbol;Acc:MGI:99830]	256.696	1.93698	0.212893	9.09837	9.16981e-20	1.99283e-16
ENSMUSG00000030921	Trim30a	tripartite motif-containing 30A [Source:MGI Symbol;Acc:MGI:98178]	157.902	3.01275	0.334495	9.00687	2.12017e-19	4.0957e-16
ENSMUSG00000030107	Usp18	ubiquitin specific peptidase 18 [Source:MGI Symbol;Acc:MGI:1344364]	254.765	2.8835	0.33274	8.66591	4.47928e-18	7.78768e-15
ENSMUSG00000001123	Lgals9	lectin, galactose binding, soluble 9 [Source:MGI Symbol;Acc:MGI:109496]	2355.46	0.999445	0.118947	8.40246	4.37222e-17	6.9105e-14
ENSMUSG00000029561	Oasl2	2'-5' oligoadenylate synthetase-like 2 [Source:MGI Symbol;Acc:MGI:1344390]	1205.46	2.41809	0.298633	8.09717	5.62516e-16	8.14993e-13
ENSMUSG00000070327	Rnf213	ring finger protein 213 [Source:MGI Symbol;Acc:MGI:1289196]	1837.43	1.77248	0.224367	7.89991	2.79111e-15	3.73279e-12
ENSMUSG00000062488	Ifit3b	interferon-induced protein with tetratricopeptide repeats 3B [Source:MGI Symbol;Acc:MGI:3698419]	231.648	2.39487	0.307653	7.78431	7.00929e-15	8.12423e-12
ENSMUSG00000082292	Gm12250	predicted gene 12250 [Source:MGI Symbol;Acc:MGI:3649299]	76.5176	3.25032	0.417527	7.7847	6.98776e-15	8.12423e-12
ENSMUSG00000069874	Irgm2	immunity-related GTPase family M member 2 [Source:MGI Symbol;Acc:MGI:1926262]	172.704	1.61687	0.210065	7.69697	1.39331e-14	1.51401e-11
ENSMUSG00000056144	Trim34a	tripartite motif-containing 34A [Source:MGI Symbol;Acc:MGI:2137359]	179.252	1.32703	0.178454	7.43624	1.03595e-13	1.00061e-10
ENSMUSG00000091649	Phf11b	PHD finger protein 11B [Source:MGI Symbol;Acc:MGI:3645789]	22.5331	3.02587	0.406608	7.44174	9.93666e-14	1.00061e-10
ENSMUSG00000074896	Ifit3	interferon-induced protein with tetratricopeptide repeats 3 [Source:MGI Symbol;Acc:MGI:1101055]	728.802	2.79737	0.379269	7.37568	1.63504e-13	1.49615e-10
ENSMUSG00000026104	Stat1	signal transducer and activator of transcription 1 [Source:MGI Symbol;Acc:MGI:103063]	787.482	1.19713	0.165616	7.22835	4.88907e-13	4.25007e-10
ENSMUSG00000066861	Oas1g	2'-5' oligoadenylate synthetase 1G [Source:MGI Symbol;Acc:MGI:97429]	735.023	1.31275	0.191743	6.84641	7.57268e-12	6.26946e-09
ENSMUSG00000000204	Slfn4	schlafen 4 [Source:MGI Symbol;Acc:MGI:1329010]	1248.57	2.02869	0.300351	6.75439	1.4344e-11	1.13357e-08
ENSMUSG00000040483	Xaf1	XIAP associated factor 1 [Source:MGI Symbol;Acc:MGI:3772572]	447.057	1.809	0.269308	6.71724	1.85196e-11	1.39992e-08
ENSMUSG00000052776	Oas1a	2'-5' oligoadenylate synthetase 1A [Source:MGI Symbol;Acc:MGI:2180860]	2483.81	0.984235	0.150206	6.55257	5.65543e-11	4.09689e-08
ENSMUSG00000020641	Rsad2	radical S-adenosyl methionine domain containing 2 [Source:MGI Symbol;Acc:MGI:1929628]	792.418	1.50306	0.23079	6.51266	7.38308e-11	5.13449e-08
ENSMUSG00000033355	Rtp4	receptor transporter protein 4 [Source:MGI Symbol;Acc:MGI:1915025]	542.99	1.91292	0.297942	6.42044	1.35879e-10	9.08615e-08
ENSMUSG00000035692	Isg15	ISG15 ubiquitin-like modifier [Source:MGI Symbol;Acc:MGI:1855694]	2062.33	2.56757	0.407346	6.30316	2.91639e-10	1.87794e-07
ENSMUSG00000037321	Tap1	transporter 1, ATP-binding cassette, sub-family B (MDR/TAP) [Source:MGI Symbol;Acc:MGI:98483]	414.538	1.45591	0.233192	6.24337	4.28243e-10	2.58855e-07
ENSMUSG00000045932	Ifit2	interferon-induced protein with tetratricopeptide repeats 2 [Source:MGI Symbol;Acc:MGI:99449]	409.422	2.58706	0.414455	6.24209	4.31773e-10	2.58855e-07
ENSMUSG00000028037	Ifi44	interferon-induced protein 44 [Source:MGI Symbol;Acc:MGI:2443016]	63.086	2.41129	0.387855	6.21698	5.06826e-10	2.93723e-07
ENSMUSG00000002307	Daxx	Fas death domain-associated protein [Source:MGI Symbol;Acc:MGI:1197015]	304.034	0.654918	0.107572	6.08816	1.14213e-09	6.40552e-07
ENSMUSG00000068246	Apol9b	apolipoprotein L 9b [Source:MGI Symbol;Acc:MGI:1919148]	328.593	2.61182	0.43403	6.0176	1.77017e-09	9.61756e-07
ENSMUSG00000104713	Gbp6	guanylate binding protein 6 [Source:MGI Symbol;Acc:MGI:2140937]	52.9973	2.03077	0.341986	5.93818	2.88202e-09	1.51839e-06
ENSMUSG00000078920	Ifi47	interferon gamma inducible protein 47 [Source:MGI Symbol;Acc:MGI:99448]	324.749	1.30405	0.222928	5.84966	4.92571e-09	2.51878e-06
ENSMUSG00000079339	Ifit1bl1	interferon induced protein with tetratricpeptide repeats 1B like 1 [Source:MGI Symbol;Acc:MGI:3650685]	2599.29	2.39703	0.415247	5.77254	7.80875e-09	3.87894e-06
ENSMUSG00000022906	Parp9	poly (ADP-ribose) polymerase family, member 9 [Source:MGI Symbol;Acc:MGI:1933117]	1258.73	0.605668	0.107842	5.61627	1.95121e-08	9.42327e-06
ENSMUSG00000023341	Mx2	MX dynamin-like GTPase 2 [Source:MGI Symbol;Acc:MGI:97244]	60.7296	1.98841	0.358885	5.54052	3.0158e-08	1.4171e-05
ENSMUSG00000002325	Irf9	interferon regulatory factor 9 [Source:MGI Symbol;Acc:MGI:107587]	543.619	0.990186	0.17916	5.52683	3.26073e-08	1.45362e-05
ENSMUSG00000029188	Slc34a2	solute carrier family 34 (sodium phosphate), member 2 [Source:MGI Symbol;Acc:MGI:1342284]	126.12	-1.5974	0.288938	-5.52851	3.22959e-08	1.45362e-05
ENSMUSG00000010358	Ifi35	interferon-induced protein 35 [Source:MGI Symbol;Acc:MGI:1917360]	895.205	0.740631	0.134469	5.50781	3.63321e-08	1.57918e-05
ENSMUSG00000027951	Adar	adenosine deaminase, RNA-specific [Source:MGI Symbol;Acc:MGI:1889575]	525.28	0.842373	0.155868	5.4044	6.50262e-08	2.75743e-05
ENSMUSG00000049502	Dtx3l	deltex 3-like, E3 ubiquitin ligase [Source:MGI Symbol;Acc:MGI:2656973]	862.685	0.773348	0.143371	5.39402	6.88978e-08	2.85204e-05
ENSMUSG00000017830	Dhx58	DEXH (Asp-Glu-X-His) box polypeptide 58 [Source:MGI Symbol;Acc:MGI:1931560]	252.429	1.40694	0.263333	5.34282	9.15094e-08	3.69996e-05
ENSMUSG00000032661	Oas3	2'-5' oligoadenylate synthetase 3 [Source:MGI Symbol;Acc:MGI:2180850]	911.297	1.00267	0.189764	5.28378	1.26548e-07	5.00039e-05
ENSMUSG00000034422	Parp14	poly (ADP-ribose) polymerase family, member 14 [Source:MGI Symbol;Acc:MGI:1919489]	817.766	0.968309	0.184067	5.26064	1.43554e-07	5.54627e-05
ENSMUSG00000027514	Zbp1	Z-DNA binding protein 1 [Source:MGI Symbol;Acc:MGI:1927449]	514.901	1.49702	0.286489	5.22539	1.73784e-07	6.4788e-05
ENSMUSG00000029868	Trpv6	transient receptor potential cation channel, subfamily V, member 6 [Source:MGI Symbol;Acc:MGI:1927259]	7864.01	-0.646649	0.123785	-5.22395	1.75143e-07	6.4788e-05
ENSMUSG00000057346	Apol9a	apolipoprotein L 9a [Source:MGI Symbol;Acc:MGI:3606001]	858.29	2.2096	0.42365	5.21563	1.83192e-07	6.63538e-05
ENSMUSG00000023041	Krt6b	keratin 6B [Source:MGI Symbol;Acc:MGI:1333768]	32.0925	1.29091	0.248735	5.18992	2.10386e-07	7.46483e-05
ENSMUSG00000038507	Parp12	poly (ADP-ribose) polymerase family, member 12 [Source:MGI Symbol;Acc:MGI:2143990]	1194.91	0.714459	0.139005	5.13979	2.7504e-07	9.56367e-05
ENSMUSG00000032690	Oas2	2'-5' oligoadenylate synthetase 2 [Source:MGI Symbol;Acc:MGI:2180852]	178.181	2.64523	0.516754	5.11893	3.0728e-07	0.000104752
ENSMUSG00000038305	Spats2l	spermatogenesis associated, serine-rich 2-like [Source:MGI Symbol;Acc:MGI:1914448]	110.996	0.775681	0.152716	5.07925	3.78924e-07	0.000126692
ENSMUSG00000049734	Trex1	three prime repair exonuclease 1 [Source:MGI Symbol;Acc:MGI:1328317]	225.063	0.989868	0.195635	5.05976	4.19776e-07	0.000137702
ENSMUSG00000066258	Trim12a	tripartite motif-containing 12A [Source:MGI Symbol;Acc:MGI:1923931]	888.13	0.911752	0.181894	5.01254	5.37167e-07	0.000172948
ENSMUSG00000026088	Mitd1	MIT, microtubule interacting and transport, domain containing 1 [Source:MGI Symbol;Acc:MGI:1916278]	188.513	0.598454	0.119997	4.98725	6.12434e-07	0.000193596
ENSMUSG00000021208	Ifi27l2b	interferon, alpha-inducible protein 27 like 2B [Source:MGI Symbol;Acc:MGI:1916390]	1671.82	1.15664	0.233472	4.95408	7.2674e-07	0.000225627
ENSMUSG00000067297	Ifit1bl2	interferon induced protein with tetratricopeptide repeats 1B like 2 [Source:MGI Symbol;Acc:MGI:2148249]	308.503	1.3432	0.274065	4.90102	9.53424e-07	0.000290811
ENSMUSG00000058163	Gm5431	predicted gene 5431 [Source:MGI Symbol;Acc:MGI:3645205]	93.2343	1.63822	0.337407	4.85532	1.20191e-06	0.000360284
ENSMUSG00000049401	Ogfr	opioid growth factor receptor [Source:MGI Symbol;Acc:MGI:1919325]	1245.91	0.604295	0.127912	4.72432	2.30892e-06	0.000680386
ENSMUSG00000025647	Shisa5	shisa family member 5 [Source:MGI Symbol;Acc:MGI:1915044]	2015.16	0.477202	0.101878	4.68406	2.81251e-06	0.00081497
ENSMUSG00000039501	Znfx1	zinc finger, NFX1-type containing 1 [Source:MGI Symbol;Acc:MGI:2138982]	315.052	0.830907	0.178965	4.64285	3.43637e-06	0.000979423
ENSMUSG00000027078	Ube2l6	ubiquitin-conjugating enzyme E2L 6 [Source:MGI Symbol;Acc:MGI:1914500]	316.197	0.660383	0.143201	4.61157	3.9964e-06	0.00112067
ENSMUSG00000022014	Epsti1	epithelial stromal interaction 1 (breast) [Source:MGI Symbol;Acc:MGI:1915168]	617.355	0.605308	0.131811	4.59224	4.38505e-06	0.00121013
ENSMUSG00000029798	Herc6	hect domain and RLD 6 [Source:MGI Symbol;Acc:MGI:1914388]	313.554	1.09709	0.239225	4.58601	4.51803e-06	0.00122735
ENSMUSG00000024063	Lbh	limb-bud and heart [Source:MGI Symbol;Acc:MGI:1925139]	1075.33	-0.481538	0.108107	-4.45429	8.41716e-06	0.0022514
ENSMUSG00000041120	Nbl1	NBL1, DAN family BMP antagonist [Source:MGI Symbol;Acc:MGI:104591]	205.09	-0.622516	0.1405	-4.43073	9.39156e-06	0.00247396
ENSMUSG00000096727	Psmb9	proteasome (prosome, macropain) subunit, beta type 9 (large multifunctional peptidase 2) [Source:MGI Symbol;Acc:MGI:1346526]	260.804	0.791119	0.191245	4.13668	3.52373e-05	0.0091438
ENSMUSG00000089762	Ier5l	immediate early response 5-like [Source:MGI Symbol;Acc:MGI:1919750]	70.8133	0.861015	0.208645	4.12671	3.67998e-05	0.00940884
ENSMUSG00000043953	Ccrl2	chemokine (C-C motif) receptor-like 2 [Source:MGI Symbol;Acc:MGI:1920904]	13.8731	1.74577	0.425493	4.10294	4.07939e-05	0.0102789
ENSMUSG00000026896	Ifih1	interferon induced with helicase C domain 1 [Source:MGI Symbol;Acc:MGI:1918836]	2105.68	0.482478	0.117751	4.09745	4.17723e-05	0.0103751
ENSMUSG00000064215	Ifi27	interferon, alpha-inducible protein 27 [Source:MGI Symbol;Acc:MGI:1277180]	689.909	0.616323	0.150564	4.09343	4.25046e-05	0.0104082
ENSMUSG00000024338	Psmb8	proteasome (prosome, macropain) subunit, beta type 8 (large multifunctional peptidase 7) [Source:MGI Symbol;Acc:MGI:1346527]	477.127	1.0466	0.258437	4.04973	5.1277e-05	0.012382
ENSMUSG00000083365	Gm12895	predicted gene 12895 [Source:MGI Symbol;Acc:MGI:3649907]	635.43	0.635815	0.159936	3.97544	7.02505e-05	0.016285
ENSMUSG00000083558	Gm12896	predicted gene 12896 [Source:MGI Symbol;Acc:MGI:3650312]	635.43	0.635815	0.159936	3.97544	7.02505e-05	0.016285
ENSMUSG00000106949	Gm12895	predicted gene 12895 [Source:MGI Symbol;Acc:MGI:3649907]	635.43	0.635815	0.159936	3.97544	7.02505e-05	0.016285
ENSMUSG00000079197	Psme2	proteasome (prosome, macropain) activator subunit 2 (PA28 beta) [Source:MGI Symbol;Acc:MGI:1096365]	4076.49	0.31814	0.0812279	3.91664	8.97914e-05	0.020541
ENSMUSG00000022217	Emc9	ER membrane protein complex subunit 9 [Source:MGI Symbol;Acc:MGI:1934682]	174.773	0.505156	0.130225	3.87909	0.00010485	0.0236742
ENSMUSG00000020137	Thap2	THAP domain containing, apoptosis associated protein 2 [Source:MGI Symbol;Acc:MGI:1914066]	214.765	-0.53907	0.139998	-3.85055	0.000117851	0.0262686
ENSMUSG00000028268	Gbp3	guanylate binding protein 3 [Source:MGI Symbol;Acc:MGI:1926263]	66.1987	1.55081	0.403422	3.84412	0.000120985	0.0266258
ENSMUSG00000005413	Hmox1	heme oxygenase 1 [Source:MGI Symbol;Acc:MGI:96163]	3809.65	0.412197	0.107572	3.83185	0.000127186	0.0276407
ENSMUSG00000047098	Rnf31	ring finger protein 31 [Source:MGI Symbol;Acc:MGI:1934704]	521.923	0.777389	0.204806	3.79574	0.000147204	0.0315962
ENSMUSG00000079017	Ifi27l2a	interferon, alpha-inducible protein 27 like 2A [Source:MGI Symbol;Acc:MGI:1924183]	111.709	2.28459	0.605021	3.77606	0.00015933	0.0337818
ENSMUSG00000055866	Per2	period circadian clock 2 [Source:MGI Symbol;Acc:MGI:1195265]	61.6031	1.18886	0.317285	3.74697	0.000178984	0.0374919
ENSMUSG00000055782	Abcd2	ATP-binding cassette, sub-family D (ALD), member 2 [Source:MGI Symbol;Acc:MGI:1349467]	20.9109	-2.1061	0.562639	-3.74325	0.000181652	0.0375976
ENSMUSG00000091549	Gm6548	predicted gene 6548 [Source:MGI Symbol;Acc:MGI:3644071]	89.2174	0.587895	0.159291	3.69069	0.000223644	0.0457444

## Sheet: GO terms (IECs D3)
GO term (BP) enrichment in significantly regulated genes in caecum IECs 3 days post T. muris infection
GO ID	Over represented p value	Under represented p value	Num DE genes in cat	Num genes in cat	GO term name	Ontology	BH-adjusted p value
GO:0035458	0	1	11	51	cellular response to interferon-beta	BP	0
GO:0009615	1.12713e-38	1	32	273	response to virus	BP	9.05592e-35
GO:0051707	4.50682e-36	1	42	858	response to other organism	BP	2.00419e-32
GO:0043207	4.98895e-36	1	42	860	response to external biotic stimulus	BP	2.00419e-32
GO:0051607	6.85787e-36	1	29	231	defense response to virus	BP	2.20398e-32
GO:0009607	2.34487e-35	1	42	893	response to biotic stimulus	BP	6.27996e-32
GO:0098542	6.96559e-33	1	33	475	defense response to other organism	BP	1.599e-29
GO:0006952	7.09748e-30	1	44	1390	defense response	BP	1.42562e-26
GO:0002252	3.70377e-25	1	32	726	immune effector process	BP	6.61288e-22
GO:0045087	5.31534e-24	1	30	663	innate immune response	BP	8.54121e-21
GO:0002376	4.08623e-23	1	46	2282	immune system process	BP	5.96924e-20
GO:0009605	5.92723e-23	1	45	2163	response to external stimulus	BP	7.93706e-20
GO:0051704	2.52238e-21	1	42	2011	multi-organism process	BP	3.11786e-18
GO:0006955	1.00332e-19	1	34	1305	immune response	BP	1.15159e-16
GO:0035456	1.49343e-19	1	13	61	response to interferon-beta	BP	1.59986e-16
GO:0006950	1.11472e-16	1	47	3390	response to stress	BP	1.11953e-13
GO:0009617	1.55593e-12	1	19	594	response to bacterium	BP	1.47072e-09
GO:0034097	6.64879e-12	1	21	805	response to cytokine	BP	5.93553e-09
GO:0044403	9.2613e-12	1	15	342	symbiont process	BP	7.83262e-09
GO:0045088	1.09535e-11	1	14	292	regulation of innate immune response	BP	8.80056e-09
GO:0044419	2.27821e-11	1	15	367	interspecies interaction between organisms	BP	1.74327e-08
GO:0043900	5.02828e-11	1	15	384	regulation of multi-organism process	BP	3.6727e-08
GO:0031347	7.0264e-11	1	18	638	regulation of defense response	BP	4.90901e-08
GO:0045071	1.44106e-10	1	8	57	negative regulation of viral genome replication	BP	9.64851e-08
GO:0048525	3.42223e-10	1	9	96	negative regulation of viral process	BP	2.19968e-07
GO:0043901	1.50968e-09	1	10	160	negative regulation of multi-organism process	BP	9.33041e-07
GO:1903901	2.65279e-09	1	8	82	negative regulation of viral life cycle	BP	1.5788e-06
GO:0071345	3.76134e-09	1	17	708	cellular response to cytokine stimulus	BP	2.10822e-06
GO:0060700	3.80474e-09	1	5	15	regulation of ribonuclease activity	BP	2.10822e-06
GO:0050792	4.60343e-09	1	10	179	regulation of viral process	BP	2.46575e-06
GO:0045069	5.9892e-09	1	8	91	regulation of viral genome replication	BP	3.10453e-06
GO:0043903	9.32335e-09	1	10	193	regulation of symbiosis, encompassing mutualism through parasitism	BP	4.68178e-06
GO:1903900	1.01828e-08	1	9	142	regulation of viral life cycle	BP	4.95842e-06
GO:0019079	2.24667e-08	1	8	108	viral genome replication	BP	1.06182e-05
GO:0034340	2.54683e-08	1	6	43	response to type I interferon	BP	1.16928e-05
GO:0016032	2.62131e-08	1	11	280	viral process	BP	1.17005e-05
GO:0060333	3.21789e-08	1	5	23	interferon-gamma-mediated signaling pathway	BP	1.39752e-05
GO:0045089	3.75015e-08	1	10	233	positive regulation of innate immune response	BP	1.58582e-05
GO:0060759	4.35352e-08	1	8	123	regulation of response to cytokine stimulus	BP	1.76554e-05
GO:0050776	4.3949e-08	1	16	753	regulation of immune response	BP	1.76554e-05
GO:0050896	7.65601e-08	1	58	8566	response to stimulus	BP	2.92536e-05
GO:0035455	7.71596e-08	1	5	25	response to interferon-alpha	BP	2.92536e-05
GO:0032069	7.82815e-08	1	5	27	regulation of nuclease activity	BP	2.92536e-05
GO:0034341	8.04555e-08	1	8	136	response to interferon-gamma	BP	2.93827e-05
GO:0098586	8.6313e-08	1	6	50	cellular response to virus	BP	3.08214e-05
GO:0045824	1.43041e-07	1	6	57	negative regulation of innate immune response	BP	4.99679e-05
GO:0060760	1.50739e-07	1	6	56	positive regulation of response to cytokine stimulus	BP	5.15368e-05
GO:0019058	1.59329e-07	1	9	197	viral life cycle	BP	5.33385e-05
GO:0002682	1.8351e-07	1	20	1305	regulation of immune system process	BP	6.01801e-05
GO:0001959	4.10839e-07	1	7	112	regulation of cytokine-mediated signaling pathway	BP	0.000130322
GO:0071346	4.13619e-07	1	7	114	cellular response to interferon-gamma	BP	0.000130322
GO:0060337	5.40508e-07	1	5	38	type I interferon signaling pathway	BP	0.000163876
GO:0071357	5.40508e-07	1	5	38	cellular response to type I interferon	BP	0.000163876
GO:0060330	7.39177e-07	1	4	17	regulation of response to interferon-gamma	BP	0.000215961
GO:0060334	7.39177e-07	1	4	17	regulation of interferon-gamma-mediated signaling pathway	BP	0.000215961
GO:0002221	1.64517e-06	1	7	139	pattern recognition receptor signaling pathway	BP	0.000472076
GO:0002758	1.84821e-06	1	7	141	innate immune response-activating signal transduction	BP	0.000521032
GO:0001961	2.09959e-06	1	5	49	positive regulation of cytokine-mediated signaling pathway	BP	0.000581694
GO:0031349	2.54838e-06	1	10	369	positive regulation of defense response	BP	0.000694066
GO:0039530	2.96004e-06	1	3	7	MDA-5 signaling pathway	BP	0.000792748
GO:0050777	3.77169e-06	1	7	155	negative regulation of immune response	BP	0.000993563
GO:0002684	3.96928e-06	0.999999	15	917	positive regulation of immune system process	BP	0.00102875
GO:0050778	4.87422e-06	0.999999	12	599	positive regulation of immune response	BP	0.00124323
GO:0002697	5.27789e-06	0.999999	10	399	regulation of immune effector process	BP	0.00132516
GO:0002218	5.42013e-06	1	7	165	activation of innate immune response	BP	0.00133994
GO:0010033	5.68254e-06	0.999998	27	2705	response to organic substance	BP	0.00138353
GO:0060332	6.55939e-06	1	3	9	positive regulation of response to interferon-gamma	BP	0.00155004
GO:0060335	6.55939e-06	1	3	9	positive regulation of interferon-gamma-mediated signaling pathway	BP	0.00155004
GO:0080134	7.27633e-06	0.999998	18	1341	regulation of response to stress	BP	0.00169454
GO:0019221	8.40158e-06	0.999999	9	327	cytokine-mediated signaling pathway	BP	0.00192864
GO:0042221	1.22462e-05	0.999996	32	3729	response to chemical	BP	0.00277161
GO:0050688	1.97618e-05	0.999999	5	79	regulation of defense response to virus	BP	0.00441045
GO:0002753	2.04813e-05	0.999999	4	38	cytoplasmic pattern recognition receptor signaling pathway	BP	0.00450841
GO:0035457	2.5474e-05	1	3	13	cellular response to interferon-alpha	BP	0.00553165
GO:0071310	2.65431e-05	0.999992	22	2084	cellular response to organic substance	BP	0.00568696
GO:0002253	2.87037e-05	0.999996	9	388	activation of immune response	BP	0.00606895
GO:0031348	3.09176e-05	0.999997	7	215	negative regulation of defense response	BP	0.00645214
GO:0032606	3.59611e-05	0.999998	5	84	type I interferon production	BP	0.00740845
GO:0002831	3.84868e-05	0.999997	6	149	regulation of response to biotic stimulus	BP	0.00782842
GO:0002757	4.36193e-05	0.999995	8	316	immune response-activating signal transduction	BP	0.00876149
GO:1900245	5.65957e-05	1	2	3	positive regulation of MDA-5 signaling pathway	BP	0.0112276
GO:0002764	5.74285e-05	0.999992	8	329	immune response-regulating signaling pathway	BP	0.0112539
GO:0019882	5.95208e-05	0.999996	5	101	antigen processing and presentation	BP	0.0114125
GO:0001816	5.96582e-05	0.999988	12	750	cytokine production	BP	0.0114125
GO:0001817	0.000101014	0.99998	11	673	regulation of cytokine production	BP	0.0190963
GO:0070887	0.000119729	0.999959	24	2657	cellular response to chemical stimulus	BP	0.0223558
GO:0002683	0.000121038	0.99998	9	463	negative regulation of immune system process	BP	0.0223558
GO:0032020	0.000124541	1	2	5	ISG15-protein conjugation	BP	0.0227415
GO:0060338	0.000140157	0.999997	3	25	regulation of type I interferon-mediated signaling pathway	BP	0.0253055
GO:0039528	0.000161221	0.999996	3	24	cytoplasmic pattern recognition receptor signaling pathway in response to virus	BP	0.0287852
GO:0030522	0.000209583	0.999977	6	202	intracellular receptor signaling pathway	BP	0.0370087
GO:0039533	0.000280485	0.999998	2	6	regulation of MDA-5 signaling pathway	BP	0.0489904
GO:0002230	0.000292519	0.999992	3	31	positive regulation of defense response to virus by host	BP	0.0505429
GO:0032607	0.000301989	0.999991	3	29	interferon-alpha production	BP	0.051624
GO:0042832	0.000327578	0.99999	3	34	defense response to protozoan	BP	0.0554089
GO:0001562	0.000419098	0.999986	3	37	response to protozoan	BP	0.070151
GO:0075044	0.000431454	0.999997	2	8	autophagy of host cells involved in interaction with symbiont	BP	0.0703515
GO:0075071	0.000431454	0.999997	2	8	autophagy involved in symbiotic interaction	BP	0.0703515
GO:0032479	0.000433431	0.999972	4	80	regulation of type I interferon production	BP	0.0703515
GO:1901098	0.000515007	0.999996	2	8	positive regulation of autophagosome maturation	BP	0.0821776
GO:0006471	0.000516519	0.999982	3	36	protein ADP-ribosylation	BP	0.0821776
GO:0061635	0.000573155	0.999995	2	9	regulation of protein complex stability	BP	0.0902943
GO:0044764	0.000639074	0.999976	3	39	multi-organism cellular process	BP	0.0997017
GO:1900246	0.000702501	0.999993	2	9	positive regulation of RIG-I signaling pathway	BP	0.108312
GO:0050691	0.000707744	0.999972	3	43	regulation of defense response to virus by host	BP	0.108312
GO:0065009	0.000731091	0.999727	21	2459	regulation of molecular function	BP	0.110829
GO:0072608	0.000808978	0.999991	2	12	interleukin-10 secretion	BP	0.12149
GO:0043902	0.000870388	0.999903	5	176	positive regulation of multi-organism process	BP	0.129502
GO:0043301	0.000881493	0.99999	2	10	negative regulation of leukocyte degranulation	BP	0.129951
GO:0070647	0.00106712	0.999735	10	741	protein modification by small protein conjugation or removal	BP	0.155887
GO:1901096	0.00114886	0.999984	2	12	regulation of autophagosome maturation	BP	0.165935
GO:0032446	0.00115656	0.999734	9	621	protein modification by small protein conjugation	BP	0.165935
GO:0032101	0.00117274	0.999705	10	767	regulation of response to external stimulus	BP	0.166768
GO:0060339	0.00120489	0.999983	2	13	negative regulation of type I interferon-mediated signaling pathway	BP	0.169837
GO:0001960	0.00122381	0.999942	3	52	negative regulation of cytokine-mediated signaling pathway	BP	0.171004
GO:2001034	0.0012793	0.999981	2	13	positive regulation of double-strand break repair via nonhomologous end joining	BP	0.177216
GO:0051098	0.00132561	0.999755	7	403	regulation of binding	BP	0.182062
GO:0060761	0.00147624	0.999925	3	56	negative regulation of response to cytokine stimulus	BP	0.201031
GO:0032481	0.00154976	0.99992	3	51	positive regulation of type I interferon production	BP	0.20927
GO:0002704	0.00157444	0.999918	3	54	negative regulation of leukocyte mediated immunity	BP	0.20927
GO:0035563	0.00157581	0.999974	2	14	positive regulation of chromatin binding	BP	0.20927
GO:0002833	0.00181189	0.999901	3	56	positive regulation of response to biotic stimulus	BP	0.23865
GO:0071243	0.00184895	0.999966	2	15	cellular response to arsenic-containing substance	BP	0.241552
GO:0042742	0.00186673	0.999752	5	231	defense response to bacterium	BP	0.241907
GO:0002698	0.00219023	0.999782	4	131	negative regulation of immune effector process	BP	0.281558
GO:0050790	0.00226344	0.999174	16	1789	regulation of catalytic activity	BP	0.28866
GO:0044406	0.00230089	0.999953	2	16	adhesion of symbiont to host	BP	0.28888
GO:0039535	0.0023354	0.999952	2	16	regulation of RIG-I signaling pathway	BP	0.28888
GO:0051941	0.00234159	1	1	1	regulation of amino acid uptake involved in synaptic transmission	BP	0.28888
GO:0051946	0.00234159	1	1	1	regulation of glutamate uptake involved in transmission of nerve impulse	BP	0.28888
GO:0035634	0.00235505	0.99995	2	22	response to stilbenoid	BP	0.28888
GO:0045953	0.00252809	0.999945	2	18	negative regulation of natural killer cell mediated cytotoxicity	BP	0.307757
GO:0034101	0.00271223	0.999713	4	137	erythrocyte homeostasis	BP	0.327106
GO:0016567	0.00272775	0.999353	8	571	protein ubiquitination	BP	0.327106
GO:0002716	0.00276361	0.999937	2	19	negative regulation of natural killer cell mediated immunity	BP	0.328951
GO:0097327	0.00300574	0.999802	3	72	response to antineoplastic agent	BP	0.355142
GO:0039531	0.00316444	0.999923	2	19	regulation of viral-induced cytoplasmic pattern recognition receptor signaling pathway	BP	0.371164
GO:0039529	0.00327082	0.999919	2	19	RIG-I signaling pathway	BP	0.380861
GO:0031397	0.00332671	0.999773	3	74	negative regulation of protein ubiquitination	BP	0.384582
GO:0010499	0.00335928	0.999914	2	23	proteasomal ubiquitin-independent protein catabolic process	BP	0.385574
GO:0016239	0.00342794	0.999764	3	69	positive regulation of macroautophagy	BP	0.390168
GO:2001032	0.00344787	0.999911	2	21	regulation of double-strand break repair via nonhomologous end joining	BP	0.390168
GO:0001911	0.00372414	0.9999	2	22	negative regulation of leukocyte mediated cytotoxicity	BP	0.407013
GO:0051865	0.00379884	0.999728	3	76	protein autoubiquitination	BP	0.407013
GO:0002379	0.00379936	1	1	1	immunoglobulin biosynthetic process involved in immune response	BP	0.407013
GO:0002383	0.00379936	1	1	1	immune response in brain or nervous system	BP	0.407013
GO:0072394	0.00379936	1	1	1	detection of stimulus involved in cell cycle checkpoint	BP	0.407013
GO:0072421	0.00379936	1	1	1	detection of DNA damage stimulus involved in DNA damage checkpoint	BP	0.407013
GO:0090429	0.00379936	1	1	1	detection of endogenous biotic stimulus	BP	0.407013
GO:0097281	0.00379936	1	1	1	immune complex formation	BP	0.407013
GO:0032496	0.00387824	0.999389	5	247	response to lipopolysaccharide	BP	0.412711
GO:0072643	0.00399705	0.999889	2	22	interferon-gamma secretion	BP	0.422557
GO:0071276	0.00418053	0.99988	2	23	cellular response to cadmium ion	BP	0.438885
GO:0046685	0.00423485	0.999878	2	24	response to arsenic-containing substance	BP	0.438885
GO:0001818	0.00424515	0.999317	5	259	negative regulation of cytokine production	BP	0.438885
GO:0035561	0.00426076	0.999876	2	24	regulation of chromatin binding	BP	0.438885
GO:1903306	0.00431764	0.999874	2	23	negative regulation of regulated secretory pathway	BP	0.441912
GO:0032727	0.00450058	0.999867	2	22	positive regulation of interferon-alpha production	BP	0.45772
GO:1903321	0.00456317	0.99965	3	83	negative regulation of protein modification by small protein conjugation or removal	BP	0.461168
GO:0043322	0.00501233	1	1	1	negative regulation of natural killer cell degranulation	BP	0.485449
GO:0034240	0.00501491	1	1	1	negative regulation of macrophage fusion	BP	0.485449
GO:0002174	0.00501491	1	1	1	mammary stem cell proliferation	BP	0.485449
GO:1904675	0.00501491	1	1	1	regulation of somatic stem cell division	BP	0.485449
GO:1904677	0.00501491	1	1	1	positive regulation of somatic stem cell division	BP	0.485449
GO:2000101	0.00501491	1	1	1	regulation of mammary stem cell proliferation	BP	0.485449
GO:2000103	0.00501491	1	1	1	positive regulation of mammary stem cell proliferation	BP	0.485449
GO:0002237	0.00508876	0.999145	5	265	response to molecule of bacterial origin	BP	0.489648
GO:0032680	0.0051904	0.99934	4	163	regulation of tumor necrosis factor production	BP	0.493713
GO:0045648	0.00519245	0.999833	2	25	positive regulation of erythrocyte differentiation	BP	0.493713
GO:0031342	0.00535677	0.999824	2	26	negative regulation of cell killing	BP	0.506341
GO:1903555	0.00545054	0.999297	4	165	regulation of tumor necrosis factor superfamily cytokine production	BP	0.512191
GO:0051100	0.00549945	0.999289	4	173	negative regulation of binding	BP	0.513783
GO:0032640	0.00559562	0.999273	4	166	tumor necrosis factor production	BP	0.519746
GO:0002262	0.00569481	0.999257	4	170	myeloid cell homeostasis	BP	0.525919
GO:0071222	0.00588193	0.999225	4	171	cellular response to lipopolysaccharide	BP	0.540096
GO:0071706	0.00601324	0.999203	4	169	tumor necrosis factor superfamily cytokine production	BP	0.549016
GO:0048583	0.00634092	0.99698	25	3715	regulation of response to stimulus	BP	0.575662
GO:0032647	0.00665916	0.999755	2	27	regulation of interferon-alpha production	BP	0.600048
GO:0071219	0.00668422	0.999086	4	179	cellular response to molecule of bacterial origin	BP	0.600048
GO:2000781	0.00677442	0.999747	2	31	positive regulation of double-strand break repair	BP	0.604767
GO:2000778	0.00683681	0.999743	2	31	positive regulation of interleukin-6 secretion	BP	0.606965
GO:0044248	0.00710392	0.997067	16	1987	cellular catabolic process	BP	0.627214
GO:1904161	0.00739553	0.999986	1	2	DNA synthesis involved in UV-damage excision repair	BP	0.649392
GO:0019884	0.00762396	0.999697	2	31	antigen processing and presentation of exogenous antigen	BP	0.665812
GO:0051603	0.00806933	0.997704	8	692	proteolysis involved in cellular protein catabolic process	BP	0.699149
GO:0045920	0.00809271	0.999668	2	31	negative regulation of exocytosis	BP	0.699149
GO:1902216	0.00846077	0.999982	1	2	positive regulation of interleukin-4-mediated signaling pathway	BP	0.723143
GO:0002224	0.00852429	0.999178	3	104	toll-like receptor signaling pathway	BP	0.723143
GO:0006233	0.00855045	0.999982	1	2	dTDP biosynthetic process	BP	0.723143
GO:0046072	0.00855045	0.999982	1	2	dTDP metabolic process	BP	0.723143
GO:0043243	0.00877852	0.999623	2	34	positive regulation of protein complex disassembly	BP	0.730406
GO:0051319	0.00879438	0.999981	1	2	G2 phase	BP	0.730406
GO:0035781	0.00879545	0.999981	1	2	CD86 biosynthetic process	BP	0.730406
GO:0009896	0.00881815	0.997979	6	424	positive regulation of catabolic process	BP	0.730406
GO:1901253	0.0090846	0.99998	1	2	negative regulation of intracellular transport of viral material	BP	0.748617
GO:0044265	0.00917068	0.996914	10	1008	cellular macromolecule catabolic process	BP	0.751855
GO:0097352	0.00930178	0.999588	2	35	autophagosome maturation	BP	0.755477
GO:1904674	0.00932169	0.999978	1	2	positive regulation of somatic stem cell population maintenance	BP	0.755477
GO:0006788	0.0093559	0.999978	1	2	heme oxidation	BP	0.755477
GO:0032764	0.00945121	0.999978	1	2	negative regulation of mast cell cytokine production	BP	0.759358
GO:0046686	0.0095975	0.999568	2	35	response to cadmium ion	BP	0.767275
GO:0072737	0.00972593	0.999977	1	2	response to diamide	BP	0.767981
GO:0072738	0.00972593	0.999977	1	2	cellular response to diamide	BP	0.767981
GO:0031396	0.00974972	0.998512	4	201	regulation of protein ubiquitination	BP	0.767981
GO:0071216	0.00984089	0.998494	4	201	cellular response to biotic stimulus	BP	0.769234
GO:1900369	0.00987844	0.999976	1	2	negative regulation of RNA interference	BP	0.769234
GO:0046725	0.010005	0.999975	1	2	negative regulation by virus of viral protein levels in host cell	BP	0.769234
GO:0046967	0.010005	0.999975	1	2	cytosol to ER transport	BP	0.769234
GO:0002479	0.010005	0.999975	1	2	antigen processing and presentation of exogenous peptide antigen via MHC class I, TAP-dependent	BP	0.769234
GO:0001819	0.0108484	0.997401	6	445	positive regulation of cytokine production	BP	0.830107
GO:1902214	0.0110791	0.999959	1	3	regulation of interleukin-4-mediated signaling pathway	BP	0.843744
GO:0044257	0.011266	0.996601	8	736	cellular protein catabolic process	BP	0.853929
GO:0019941	0.0114435	0.996857	7	587	modification-dependent protein catabolic process	BP	0.863315
GO:0051325	0.0115363	0.999956	1	3	interphase	BP	0.863462
GO:0016241	0.0115582	0.998753	3	107	regulation of macroautophagy	BP	0.863462
GO:0030163	0.0116642	0.996176	9	893	protein catabolic process	BP	0.863462
GO:0009057	0.0116912	0.995697	11	1214	macromolecule catabolic process	BP	0.863462
GO:0048585	0.0119288	0.995217	13	1573	negative regulation of response to stimulus	BP	0.863462
GO:0060567	0.0119508	0.999953	1	3	negative regulation of DNA-templated transcription, termination	BP	0.863462
GO:0071396	0.0120103	0.997058	6	459	cellular response to lipid	BP	0.863462
GO:0009726	0.0120172	0.999952	1	3	detection of endogenous stimulus	BP	0.863462
GO:0006235	0.0120366	0.999952	1	3	dTTP biosynthetic process	BP	0.863462
GO:0009212	0.0120366	0.999952	1	3	pyrimidine deoxyribonucleoside triphosphate biosynthetic process	BP	0.863462
GO:0046075	0.0120366	0.999952	1	3	dTTP metabolic process	BP	0.863462
GO:0043244	0.0120908	0.998672	3	116	regulation of protein complex disassembly	BP	0.8635
GO:0051933	0.0122263	0.999951	1	3	amino acid neurotransmitter reuptake	BP	0.864119
GO:0051935	0.0122263	0.999951	1	3	glutamate reuptake	BP	0.864119
GO:0031048	0.0122608	0.99995	1	3	chromatin silencing by small RNA	BP	0.864119
GO:0043632	0.0124621	0.996519	7	597	modification-dependent macromolecule catabolic process	BP	0.87447
GO:0006227	0.0128334	0.999945	1	3	dUDP biosynthetic process	BP	0.877533
GO:0009138	0.0128334	0.999945	1	3	pyrimidine nucleoside diphosphate metabolic process	BP	0.877533
GO:0009139	0.0128334	0.999945	1	3	pyrimidine nucleoside diphosphate biosynthetic process	BP	0.877533
GO:0009196	0.0128334	0.999945	1	3	pyrimidine deoxyribonucleoside diphosphate metabolic process	BP	0.877533
GO:0009197	0.0128334	0.999945	1	3	pyrimidine deoxyribonucleoside diphosphate biosynthetic process	BP	0.877533
GO:0046077	0.0128334	0.999945	1	3	dUDP metabolic process	BP	0.877533
GO:0043330	0.0135906	0.999257	2	49	response to exogenous dsRNA	BP	0.92537
GO:1901252	0.0136629	0.999938	1	3	regulation of intracellular transport of viral material	BP	0.926366
GO:0097167	0.0140839	0.999926	1	4	circadian regulation of translation	BP	0.949422
GO:0034155	0.0141802	0.999925	1	4	regulation of toll-like receptor 7 signaling pathway	BP	0.949422
GO:0034157	0.0141802	0.999925	1	4	positive regulation of toll-like receptor 7 signaling pathway	BP	0.949422
GO:0030702	0.0146695	0.999929	1	3	chromatin silencing at centromere	BP	0.962233
GO:0002707	0.0146977	0.999166	2	44	negative regulation of lymphocyte mediated immunity	BP	0.962233
GO:0010508	0.014729	0.998259	3	121	positive regulation of autophagy	BP	0.962233
GO:0009189	0.0147676	0.999919	1	4	deoxyribonucleoside diphosphate biosynthetic process	BP	0.962233
GO:0003373	0.0148125	0.999918	1	4	dynamin family protein polymerization involved in membrane fission	BP	0.962233
GO:0003374	0.0148125	0.999918	1	4	dynamin family protein polymerization involved in mitochondrial fission	BP	0.962233
GO:0002703	0.0148612	0.997432	4	232	regulation of leukocyte mediated immunity	BP	0.962233
GO:0034395	0.0149703	0.999926	1	3	regulation of transcription from RNA polymerase II promoter in response to iron	BP	0.962233
GO:1901664	0.0149703	0.999926	1	3	regulation of NAD+ ADP-ribosyltransferase activity	BP	0.962233
GO:1901666	0.0149703	0.999926	1	3	positive regulation of NAD+ ADP-ribosyltransferase activity	BP	0.962233
GO:1903320	0.0154938	0.997289	4	230	regulation of protein modification by small protein conjugation or removal	BP	0.991913
GO:0002378	0.0156493	0.999909	1	4	immunoglobulin biosynthetic process	BP	0.997889
GO:0032763	0.0158965	0.999906	1	4	regulation of mast cell cytokine production	BP	1
GO:0002443	0.0160112	0.996437	5	359	leukocyte mediated immunity	BP	1
GO:0030218	0.0162599	0.998005	3	126	erythrocyte differentiation	BP	1
GO:0072719	0.016286	0.999901	1	4	cellular response to cisplatin	BP	1
GO:0009966	0.0163043	0.992144	19	2762	regulation of signal transduction	BP	1
GO:0072604	0.0163724	0.999014	2	47	interleukin-6 secretion	BP	1
GO:0006787	0.0165641	0.999898	1	4	porphyrin-containing compound catabolic process	BP	1
GO:0042167	0.0165641	0.999898	1	4	heme catabolic process	BP	1
GO:0046149	0.0165641	0.999898	1	4	pigment catabolic process	BP	1
GO:0051336	0.0166317	0.994215	9	968	regulation of hydrolase activity	BP	1
GO:1903936	0.0167332	0.999896	1	4	cellular response to sodium arsenite	BP	1
GO:0043321	0.0168876	0.999894	1	4	regulation of natural killer cell degranulation	BP	1
GO:0042269	0.0170789	0.998947	2	49	regulation of natural killer cell mediated cytotoxicity	BP	1
GO:0045646	0.0171514	0.998942	2	47	regulation of erythrocyte differentiation	BP	1
GO:0031331	0.017217	0.996099	5	357	positive regulation of cellular catabolic process	BP	1
GO:0051101	0.0172933	0.997828	3	129	regulation of DNA binding	BP	1
GO:0061739	0.0175137	0.999886	1	4	protein lipidation involved in autophagosome assembly	BP	1
GO:0002715	0.0176323	0.998894	2	50	regulation of natural killer cell mediated immunity	BP	1
GO:0002699	0.0176456	0.996789	4	245	positive regulation of immune effector process	BP	1
GO:0006303	0.0177349	0.998884	2	50	double-strand break repair via nonhomologous end joining	BP	1
GO:1900226	0.0177952	0.999874	1	5	negative regulation of NLRP3 inflammasome complex assembly	BP	1
GO:0043300	0.0178194	0.998877	2	49	regulation of leukocyte degranulation	BP	1
GO:0039534	0.0180202	0.999879	1	4	negative regulation of MDA-5 signaling pathway	BP	1
GO:0072718	0.0181559	0.999869	1	5	response to cisplatin	BP	1
GO:2000677	0.0182468	0.998834	2	51	regulation of transcription regulatory region DNA binding	BP	1
GO:0035582	0.0183752	0.999874	1	4	sequestering of BMP in extracellular matrix	BP	1
GO:0043331	0.0184626	0.99881	2	56	response to dsRNA	BP	1
GO:1905671	0.0187135	0.999869	1	4	regulation of lysosome organization	BP	1
GO:0009202	0.0187479	0.99986	1	5	deoxyribonucleoside triphosphate biosynthetic process	BP	1
GO:0033993	0.0197526	0.993954	7	660	response to lipid	BP	1
GO:1900368	0.0197819	0.999854	1	4	regulation of RNA interference	BP	1
GO:0032197	0.0200574	0.99984	1	5	transposition, RNA-mediated	BP	1
GO:2001181	0.0204472	0.999827	1	6	positive regulation of interleukin-10 secretion	BP	1
GO:0009056	0.0206893	0.990323	16	2247	catabolic process	BP	1
GO:0043392	0.0208692	0.998566	2	54	negative regulation of DNA binding	BP	1
GO:0075733	0.0208875	0.999826	1	5	intracellular transport of virus	BP	1
GO:0035771	0.020942	0.999825	1	5	interleukin-4-mediated signaling pathway	BP	1
GO:1901565	0.0209513	0.99198	10	1148	organonitrogen compound catabolic process	BP	1
GO:0035898	0.0210873	0.999823	1	5	parathyroid hormone secretion	BP	1
GO:0009211	0.0212973	0.999819	1	5	pyrimidine deoxyribonucleoside triphosphate metabolic process	BP	1
GO:0034165	0.0213149	0.999806	1	7	positive regulation of toll-like receptor 9 signaling pathway	BP	1
GO:0033015	0.021497	0.999816	1	5	tetrapyrrole catabolic process	BP	1
GO:0031554	0.0216163	0.999814	1	5	regulation of DNA-templated transcription, termination	BP	1
GO:0002700	0.0217035	0.997027	3	147	regulation of production of molecular mediator of immune response	BP	1
GO:0002244	0.0217999	0.997008	3	147	hematopoietic progenitor cell differentiation	BP	1
GO:0030578	0.0218567	0.999796	1	7	PML body organization	BP	1
GO:1902714	0.0223237	0.999801	1	5	negative regulation of interferon-gamma secretion	BP	1
GO:0009968	0.0225276	0.991274	10	1175	negative regulation of signal transduction	BP	1
GO:0090027	0.0226156	0.999788	1	6	negative regulation of monocyte chemotaxis	BP	1
GO:0009186	0.0226893	0.999786	1	6	deoxyribonucleoside diphosphate metabolic process	BP	1
GO:0000726	0.0228686	0.998348	2	57	non-recombinational repair	BP	1
GO:0097039	0.0231282	0.999787	1	5	protein linear polyubiquitination	BP	1
GO:0042531	0.0233558	0.998295	2	56	positive regulation of tyrosine phosphorylation of STAT protein	BP	1
GO:0034242	0.0236011	0.999769	1	6	negative regulation of syncytium formation by plasma membrane fusion	BP	1
GO:0009894	0.0236635	0.991827	8	830	regulation of catabolic process	BP	1
GO:0006914	0.0239272	0.994101	5	392	autophagy	BP	1
GO:0061919	0.0239272	0.994101	5	392	process utilizing autophagic mechanism	BP	1
GO:1903935	0.024234	0.999756	1	6	response to sodium arsenite	BP	1
GO:0007166	0.0247017	0.98819	16	2309	cell surface receptor signaling pathway	BP	1
GO:0035546	0.0248009	0.999755	1	5	interferon-beta secretion	BP	1
GO:0035547	0.0248009	0.999755	1	5	regulation of interferon-beta secretion	BP	1
GO:0035549	0.0248009	0.999755	1	5	positive regulation of interferon-beta secretion	BP	1
GO:0032675	0.0248789	0.996409	3	152	regulation of interleukin-6 production	BP	1
GO:0032613	0.0249503	0.99811	2	60	interleukin-10 production	BP	1
GO:0034121	0.0249874	0.998103	2	63	regulation of toll-like receptor signaling pathway	BP	1
GO:0042760	0.0251343	0.999737	1	6	very long-chain fatty acid catabolic process	BP	1
GO:0042267	0.0254272	0.998054	2	60	natural killer cell mediated cytotoxicity	BP	1
GO:0070345	0.02544	0.999723	1	7	negative regulation of fat cell proliferation	BP	1
GO:0032762	0.0256229	0.999727	1	6	mast cell cytokine production	BP	1
GO:1903902	0.0256452	0.998029	2	59	positive regulation of viral life cycle	BP	1
GO:0060331	0.0257795	0.999724	1	6	negative regulation of response to interferon-gamma	BP	1
GO:0060336	0.0257795	0.999724	1	6	negative regulation of interferon-gamma-mediated signaling pathway	BP	1
GO:0044341	0.0259219	0.999713	1	7	sodium-dependent phosphate transport	BP	1
GO:0002449	0.0261726	0.994632	4	275	lymphocyte mediated immunity	BP	1
GO:1902075	0.0264553	0.999709	1	6	cellular response to salt	BP	1
GO:0002457	0.0264904	0.999694	1	8	T cell antigen processing and presentation	BP	1
GO:0071676	0.0266482	0.999696	1	7	negative regulation of mononuclear cell migration	BP	1
GO:0002228	0.0269926	0.997866	2	62	natural killer cell mediated immunity	BP	1
GO:0009133	0.0270348	0.999681	1	8	nucleoside diphosphate biosynthetic process	BP	1
GO:0009635	0.0270991	0.999686	1	7	response to herbicide	BP	1
GO:0006501	0.0273456	0.999689	1	6	C-terminal protein lipidation	BP	1
GO:2000646	0.0274016	0.999688	1	6	positive regulation of receptor catabolic process	BP	1
GO:1904672	0.0275974	0.999683	1	6	regulation of somatic stem cell population maintenance	BP	1
GO:0048584	0.027743	0.986835	15	2145	positive regulation of response to stimulus	BP	1
GO:0043305	0.0278289	0.999678	1	6	negative regulation of mast cell degranulation	BP	1
GO:0046719	0.0284945	0.999662	1	6	regulation by virus of viral protein levels in host cell	BP	1
GO:0035280	0.0285419	0.999651	1	7	miRNA loading onto RISC involved in gene silencing by miRNA	BP	1
GO:0044387	0.0285597	0.999644	1	8	negative regulation of protein kinase activity by regulation of protein phosphorylation	BP	1
GO:0042270	0.0286594	0.999658	1	6	protection from natural killer cell mediated cytotoxicity	BP	1
GO:2000553	0.0291343	0.999637	1	7	positive regulation of T-helper 2 cell cytokine production	BP	1
GO:0031329	0.0294305	0.990225	7	704	regulation of cellular catabolic process	BP	1
GO:0032635	0.0294932	0.995455	3	161	interleukin-6 production	BP	1
GO:0070212	0.0299817	0.999615	1	7	protein poly-ADP-ribosylation	BP	1
GO:0007259	0.030016	0.995339	3	175	JAK-STAT cascade	BP	1
GO:2000378	0.0304558	0.997428	2	66	negative regulation of reactive oxygen species metabolic process	BP	1
GO:0032815	0.0305905	0.999591	1	8	negative regulation of natural killer cell activation	BP	1
GO:2000051	0.0307297	0.999587	1	8	negative regulation of non-canonical Wnt signaling pathway	BP	1
GO:0071694	0.0309826	0.999589	1	7	maintenance of protein location in extracellular region	BP	1
GO:0045739	0.0310127	0.997354	2	67	positive regulation of DNA repair	BP	1
GO:0034154	0.0310849	0.999578	1	8	toll-like receptor 7 signaling pathway	BP	1
GO:0009165	0.0312254	0.993239	4	281	nucleotide biosynthetic process	BP	1
GO:0039536	0.0317851	0.999567	1	7	negative regulation of RIG-I signaling pathway	BP	1
GO:0033007	0.0318887	0.999555	1	8	negative regulation of mast cell activation involved in immune response	BP	1
GO:0002036	0.0318938	0.999564	1	7	regulation of L-glutamate import across plasma membrane	BP	1
GO:0034239	0.03192	0.999563	1	7	regulation of macrophage fusion	BP	1
GO:0006382	0.0321121	0.999542	1	9	adenosine to inosine editing	BP	1
GO:0097696	0.0325521	0.994783	3	180	STAT cascade	BP	1
GO:0000281	0.0326407	0.997136	2	69	mitotic cytokinesis	BP	1
GO:0010646	0.0332458	0.982389	20	3181	regulation of cell communication	BP	1
GO:1901293	0.0332502	0.992658	4	287	nucleoside phosphate biosynthetic process	BP	1
GO:0034163	0.0332678	0.999502	1	10	regulation of toll-like receptor 9 signaling pathway	BP	1
GO:0006511	0.0332978	0.98974	6	575	ubiquitin-dependent protein catabolic process	BP	1
GO:1902965	0.0336721	0.999496	1	9	regulation of protein localization to early endosome	BP	1
GO:1902966	0.0336721	0.999496	1	9	positive regulation of protein localization to early endosome	BP	1
GO:0034605	0.0337101	0.996993	2	66	cellular response to heat	BP	1
GO:0003228	0.0340328	0.999493	1	8	atrial cardiac muscle tissue development	BP	1
GO:0019249	0.0341736	0.999481	1	9	lactate biosynthetic process	BP	1
GO:1903589	0.0343212	0.999476	1	9	positive regulation of blood vessel endothelial cell proliferation involved in sprouting angiogenesis	BP	1
GO:0007033	0.0343529	0.994384	3	166	vacuole organization	BP	1
GO:0042590	0.0346546	0.999466	1	9	antigen processing and presentation of exogenous peptide antigen via MHC class I	BP	1
GO:0002706	0.0347279	0.994295	3	176	regulation of lymphocyte mediated immunity	BP	1
GO:0043299	0.0349381	0.99682	2	69	leukocyte degranulation	BP	1
GO:0002246	0.0349535	0.999457	1	9	wound healing involved in inflammatory response	BP	1
GO:2000562	0.0350589	0.999462	1	8	negative regulation of CD4-positive, alpha-beta T cell proliferation	BP	1
GO:0023051	0.0354254	0.981096	20	3203	regulation of signaling	BP	1
GO:0046794	0.0354737	0.99944	1	9	transport of virus	BP	1
GO:0042509	0.0355167	0.996735	2	72	regulation of tyrosine phosphorylation of STAT protein	BP	1
GO:0071692	0.035844	0.999437	1	8	protein localization to extracellular region	BP	1
GO:2001179	0.0361041	0.999413	1	10	regulation of interleukin-10 secretion	BP	1
GO:0043320	0.0365457	0.999406	1	9	natural killer cell degranulation	BP	1
GO:2001280	0.0365587	0.999398	1	10	positive regulation of unsaturated fatty acid biosynthetic process	BP	1
GO:0042769	0.0365992	0.999413	1	8	DNA damage response, detection of DNA damage	BP	1
GO:2000779	0.0372622	0.996484	2	73	regulation of double-strand break repair	BP	1
GO:0048872	0.0373562	0.991443	4	306	homeostasis of number of cells	BP	1
GO:0070922	0.038082	0.999354	1	9	small RNA loading onto RISC	BP	1
GO:0030643	0.0383257	0.999356	1	8	cellular phosphate ion homeostasis	BP	1
GO:0072501	0.0383257	0.999356	1	8	cellular divalent inorganic anion homeostasis	BP	1
GO:0072502	0.0383257	0.999356	1	8	cellular trivalent inorganic anion homeostasis	BP	1
GO:0009221	0.0386015	0.999336	1	9	pyrimidine deoxyribonucleotide biosynthetic process	BP	1
GO:0046598	0.0386119	0.999336	1	9	positive regulation of viral entry into host cell	BP	1
GO:0035581	0.0386918	0.999333	1	9	sequestering of extracellular ligand from receptor	BP	1
GO:0023035	0.0387054	0.999333	1	9	CD40 signaling pathway	BP	1
GO:0071241	0.0391233	0.993267	3	181	cellular response to inorganic substance	BP	1
GO:0007260	0.039285	0.996183	2	76	tyrosine phosphorylation of STAT protein	BP	1
GO:0002887	0.0393527	0.99931	1	9	negative regulation of myeloid leukocyte mediated immunity	BP	1
GO:0017085	0.0394836	0.99929	1	11	response to insecticide	BP	1
GO:2000551	0.0400887	0.999275	1	10	regulation of T-helper 2 cell cytokine production	BP	1
GO:0032000	0.0402752	0.999268	1	10	positive regulation of fatty acid beta-oxidation	BP	1
GO:0061484	0.0406328	0.999264	1	9	hematopoietic stem cell homeostasis	BP	1
GO:1990535	0.0406643	0.999263	1	9	neuron projection maintenance	BP	1
GO:0052548	0.040668	0.990428	4	330	regulation of endopeptidase activity	BP	1
GO:0061762	0.040806	0.999258	1	9	CAMKK-AMPK signaling cascade	BP	1
GO:0034238	0.0415405	0.999231	1	9	macrophage fusion	BP	1
GO:0033129	0.0415742	0.999229	1	9	positive regulation of histone phosphorylation	BP	1
GO:0043619	0.0416725	0.999208	1	11	regulation of transcription from RNA polymerase II promoter in response to oxidative stress	BP	1
GO:1901575	0.0419519	0.979964	13	1849	organic substance catabolic process	BP	1
GO:0009265	0.0422004	0.999188	1	11	2'-deoxyribonucleotide biosynthetic process	BP	1
GO:0046385	0.0422004	0.999188	1	11	deoxyribose phosphate biosynthetic process	BP	1
GO:1902074	0.042964	0.999166	1	10	response to salt	BP	1
GO:0039532	0.0431501	0.999159	1	10	negative regulation of viral-induced cytoplasmic pattern recognition receptor signaling pathway	BP	1
GO:2000644	0.0432197	0.999156	1	10	regulation of receptor catabolic process	BP	1
GO:1900115	0.043515	0.999145	1	10	extracellular regulation of signal transduction	BP	1
GO:1900116	0.043515	0.999145	1	10	extracellular negative regulation of signal transduction	BP	1
GO:1900426	0.043515	0.999129	1	12	positive regulation of defense response to bacterium	BP	1
GO:0010648	0.0435242	0.981176	10	1307	negative regulation of cell communication	BP	1
GO:0023057	0.0442192	0.980823	10	1311	negative regulation of signaling	BP	1
GO:0070213	0.0448782	0.999081	1	11	protein auto-ADP-ribosylation	BP	1
GO:0002718	0.0449865	0.995288	2	82	regulation of cytokine production involved in immune response	BP	1
GO:0048262	0.0453137	0.999063	1	11	determination of dorsal/ventral asymmetry	BP	1
GO:0048263	0.0453137	0.999063	1	11	determination of dorsal identity	BP	1
GO:1900182	0.0455988	0.995194	2	77	positive regulation of protein localization to nucleus	BP	1
GO:0050830	0.045641	0.995177	2	86	defense response to Gram-positive bacterium	BP	1
GO:0009967	0.0459772	0.979105	11	1504	positive regulation of signal transduction	BP	1
GO:0070423	0.0460727	0.999023	1	12	nucleotide-binding oligomerization domain containing signaling pathway	BP	1
GO:0070431	0.0460727	0.999023	1	12	nucleotide-binding oligomerization domain containing 2 signaling pathway	BP	1
GO:1905668	0.0461092	0.999021	1	12	positive regulation of protein localization to endosome	BP	1
GO:1902459	0.0462825	0.999014	1	12	positive regulation of stem cell population maintenance	BP	1
GO:0097421	0.0466303	0.999007	1	11	liver regeneration	BP	1
GO:0019217	0.0466814	0.995008	2	84	regulation of fatty acid metabolic process	BP	1
GO:0032102	0.0470099	0.988415	4	333	negative regulation of response to external stimulus	BP	1
GO:0014070	0.0471469	0.98422	6	645	response to organic cyclic compound	BP	1
GO:1902946	0.0471703	0.998975	1	12	protein localization to early endosome	BP	1
GO:0033523	0.0478312	0.998946	1	12	histone H2B ubiquitination	BP	1
GO:1900225	0.0479572	0.998933	1	13	regulation of NLRP3 inflammasome complex assembly	BP	1
GO:0070341	0.0480622	0.998936	1	12	fat cell proliferation	BP	1
GO:0070344	0.0480622	0.998936	1	12	regulation of fat cell proliferation	BP	1
GO:0090148	0.0483944	0.99893	1	11	membrane fission	BP	1
GO:0072641	0.0484322	0.998938	1	10	type I interferon secretion	BP	1
GO:0072642	0.0484322	0.998938	1	10	interferon-alpha secretion	BP	1
GO:1902739	0.0484322	0.998938	1	10	regulation of interferon-alpha secretion	BP	1
GO:1902741	0.0484322	0.998938	1	10	positive regulation of interferon-alpha secretion	BP	1
GO:0035739	0.0489508	0.998905	1	11	CD4-positive, alpha-beta T cell proliferation	BP	1
GO:2000561	0.0489508	0.998905	1	11	regulation of CD4-positive, alpha-beta T cell proliferation	BP	1
GO:0002275	0.0496192	0.994512	2	86	myeloid cell activation involved in immune response	BP	1
GO:0048524	0.0497466	0.994491	2	85	positive regulation of viral process	BP	1
GO:0010958	0.0497557	0.998868	1	11	regulation of amino acid import across plasma membrane	BP	1
GO:2001279	0.0498035	0.998849	1	13	regulation of unsaturated fatty acid biosynthetic process	BP	1
GO:0033004	0.0498043	0.998856	1	12	negative regulation of mast cell activation	BP	1
GO:0099004	0.0499905	0.998857	1	11	calmodulin dependent kinase signaling pathway	BP	1
GO:0072711	0.0501367	0.998833	1	13	cellular response to hydroxyurea	BP	1
GO:0035872	0.0507305	0.998805	1	13	nucleotide-binding domain, leucine rich repeat containing receptor signaling pathway	BP	1
GO:1905666	0.0508957	0.998797	1	13	regulation of protein localization to endosome	BP	1
GO:1903587	0.0511801	0.998783	1	13	regulation of blood vessel endothelial cell proliferation involved in sprouting angiogenesis	BP	1
GO:0044546	0.0512499	0.998773	1	14	NLRP3 inflammasome complex assembly	BP	1
GO:0009148	0.0516721	0.99876	1	13	pyrimidine nucleoside triphosphate biosynthetic process	BP	1
GO:2000035	0.0516792	0.998768	1	12	regulation of stem cell division	BP	1
GO:0009219	0.0517301	0.998765	1	12	pyrimidine deoxyribonucleotide metabolic process	BP	1
GO:0051099	0.0521998	0.989924	3	207	positive regulation of binding	BP	1
GO:0070914	0.0522743	0.99873	1	13	UV-damage excision repair	BP	1
GO:0045591	0.0524461	0.998714	1	14	positive regulation of regulatory T cell differentiation	BP	1
GO:0046642	0.0526179	0.998713	1	13	negative regulation of alpha-beta T cell proliferation	BP	1
GO:0016236	0.0535785	0.989554	3	199	macroautophagy	BP	1
GO:0072710	0.0538445	0.998644	1	14	response to hydroxyurea	BP	1
GO:0060340	0.0539711	0.998646	1	13	positive regulation of type I interferon-mediated signaling pathway	BP	1
GO:0090594	0.054022	0.998643	1	13	inflammatory response to wounding	BP	1
GO:0060546	0.0540386	0.998642	1	13	negative regulation of necroptotic process	BP	1
GO:0033147	0.0543061	0.998629	1	13	negative regulation of intracellular estrogen receptor signaling pathway	BP	1
GO:0035745	0.0546809	0.998601	1	14	T-helper 2 cell cytokine production	BP	1
GO:0042532	0.0554048	0.998564	1	14	negative regulation of tyrosine phosphorylation of STAT protein	BP	1
GO:0018410	0.0554314	0.998571	1	13	C-terminal protein amino acid modification	BP	1
GO:1903789	0.0555072	0.998567	1	13	regulation of amino acid transmembrane transport	BP	1
GO:0048519	0.0556737	0.966544	28	5100	negative regulation of biological process	BP	1
GO:0002440	0.0558154	0.988932	3	213	production of molecular mediator of immune response	BP	1
GO:0061640	0.0559706	0.993376	2	94	cytoskeleton-dependent cytokinesis	BP	1
GO:0055062	0.0561561	0.998524	1	14	phosphate ion homeostasis	BP	1
GO:0072505	0.0561561	0.998524	1	14	divalent inorganic anion homeostasis	BP	1
GO:0072506	0.0561561	0.998524	1	14	trivalent inorganic anion homeostasis	BP	1
GO:0050727	0.0562536	0.985311	4	349	regulation of inflammatory response	BP	1
GO:0042116	0.0562599	0.993324	2	93	macrophage activation	BP	1
GO:0009263	0.0563627	0.998513	1	14	deoxyribonucleotide biosynthetic process	BP	1
GO:0070932	0.0563858	0.998504	1	15	histone H3 deacetylation	BP	1
GO:0071281	0.0565653	0.998521	1	12	cellular response to iron ion	BP	1
GO:0016553	0.0569651	0.998466	1	16	base conversion or substitution editing	BP	1
GO:0016246	0.0570535	0.998485	1	13	RNA interference	BP	1
GO:0045351	0.0582405	0.998411	1	14	type I interferon biosynthetic process	BP	1
GO:0002274	0.05875	0.988109	3	213	myeloid leukocyte activation	BP	1
GO:0002689	0.059193	0.99835	1	15	negative regulation of leukocyte chemotaxis	BP	1
GO:0080090	0.0591961	0.964191	28	5146	regulation of primary metabolic process	BP	1
GO:0001910	0.0592133	0.992768	2	96	regulation of leukocyte mediated cytotoxicity	BP	1
GO:1903708	0.0595368	0.987888	3	206	positive regulation of hemopoiesis	BP	1
GO:0006954	0.0596405	0.97886	6	672	inflammatory response	BP	1
GO:0097329	0.0596986	0.998314	1	16	response to antimetabolite	BP	1
GO:0050872	0.0597157	0.99832	1	15	white fat cell differentiation	BP	1
GO:0043217	0.0598027	0.998315	1	15	myelin maintenance	BP	1
GO:0032755	0.0598847	0.992638	2	98	positive regulation of interleukin-6 production	BP	1
GO:0032984	0.0600026	0.987752	3	213	protein-containing complex disassembly	BP	1
GO:0010832	0.060082	0.998285	1	17	negative regulation of myotube differentiation	BP	1
GO:0031054	0.0602509	0.99829	1	15	pre-miRNA processing	BP	1
GO:0006165	0.0604779	0.992526	2	97	nucleoside diphosphate phosphorylation	BP	1
GO:0002566	0.0613075	0.998229	1	15	somatic diversification of immune receptors via somatic mutation	BP	1
GO:0071360	0.0616783	0.998207	1	15	cellular response to exogenous dsRNA	BP	1
GO:0046427	0.0617635	0.992273	2	101	positive regulation of JAK-STAT cascade	BP	1
GO:0098712	0.0618027	0.998199	1	15	L-glutamate import across plasma membrane	BP	1
GO:0030575	0.0622486	0.998158	1	17	nuclear body organization	BP	1
GO:0046939	0.062301	0.99217	2	99	nucleotide phosphorylation	BP	1
GO:0032760	0.0626132	0.992111	2	97	positive regulation of tumor necrosis factor production	BP	1
GO:0051938	0.0627507	0.998135	1	16	L-glutamate import	BP	1
GO:0035710	0.0628444	0.992065	2	98	CD4-positive, alpha-beta T cell activation	BP	1
GO:0034162	0.0636324	0.998074	1	17	toll-like receptor 9 signaling pathway	BP	1
GO:0009147	0.0636425	0.998081	1	16	pyrimidine nucleoside triphosphate metabolic process	BP	1
GO:1903557	0.0638937	0.991858	2	98	positive regulation of tumor necrosis factor superfamily cytokine production	BP	1
GO:0033127	0.063916	0.998082	1	14	regulation of histone phosphorylation	BP	1
GO:0061952	0.0644781	0.99803	1	16	midbody abscission	BP	1
GO:0000045	0.0645382	0.991732	2	96	autophagosome assembly	BP	1
GO:1900016	0.0651127	0.99799	1	16	negative regulation of cytokine production involved in inflammatory response	BP	1
GO:1902713	0.0652372	0.997991	1	15	regulation of interferon-gamma secretion	BP	1
GO:0045639	0.0653804	0.991562	2	97	positive regulation of myeloid cell differentiation	BP	1
GO:0098703	0.0662363	0.997919	1	16	calcium ion import across plasma membrane	BP	1
GO:1904894	0.0667473	0.991276	2	105	positive regulation of STAT cascade	BP	1
GO:0002281	0.0678428	0.997807	1	17	macrophage activation involved in immune response	BP	1
GO:0071280	0.068135	0.997806	1	15	cellular response to copper ion	BP	1
GO:0002367	0.0691136	0.990791	2	104	cytokine production involved in immune response	BP	1
GO:0030518	0.0691861	0.990773	2	106	intracellular steroid hormone receptor signaling pathway	BP	1
GO:1905037	0.0696836	0.990677	2	100	autophagosome organization	BP	1
GO:1904706	0.0698385	0.997667	1	18	negative regulation of vascular smooth muscle cell proliferation	BP	1
GO:0060547	0.069839	0.997667	1	18	negative regulation of necrotic cell death	BP	1
GO:0042754	0.0700106	0.997663	1	17	negative regulation of circadian rhythm	BP	1
GO:0030097	0.0700503	0.971896	7	886	hemopoiesis	BP	1
GO:1900424	0.0701899	0.997636	1	19	regulation of defense response to bacterium	BP	1
GO:1903531	0.0706245	0.984591	3	231	negative regulation of secretion by cell	BP	1
GO:0001580	0.0707177	0.997577	1	23	detection of chemical stimulus involved in sensory perception of bitter taste	BP	1
GO:0032091	0.0707741	0.990441	2	106	negative regulation of protein binding	BP	1
GO:1902656	0.0708752	0.997604	1	17	calcium ion import into cytosol	BP	1
GO:0034138	0.0709211	0.997593	1	18	toll-like receptor 3 signaling pathway	BP	1
GO:0051171	0.0709928	0.956421	27	5006	regulation of nitrogen compound metabolic process	BP	1
GO:0002043	0.0710889	0.997574	1	19	blood vessel endothelial cell proliferation involved in sprouting angiogenesis	BP	1
GO:0060544	0.0712837	0.997576	1	17	regulation of necroptotic process	BP	1
GO:0052547	0.0715715	0.979765	4	399	regulation of peptidase activity	BP	1
GO:0060644	0.0717322	0.997545	1	17	mammary gland epithelial cell differentiation	BP	1
GO:0044766	0.0718409	0.997522	1	19	multi-organism transport	BP	1
GO:1902579	0.0718409	0.997522	1	19	multi-organism localization	BP	1
GO:2001022	0.0719473	0.990195	2	104	positive regulation of response to DNA damage stimulus	BP	1
GO:0002830	0.0720034	0.997526	1	17	positive regulation of type 2 immune response	BP	1
GO:0009408	0.0727652	0.990018	2	106	response to heat	BP	1
GO:0032823	0.0728467	0.997459	1	18	regulation of natural killer cell differentiation	BP	1
GO:0051444	0.0728819	0.997456	1	18	negative regulation of ubiquitin-protein transferase activity	BP	1
GO:0002726	0.0734952	0.997405	1	19	positive regulation of T cell cytokine production	BP	1
GO:0060149	0.0746692	0.997337	1	17	negative regulation of posttranscriptional gene silencing	BP	1
GO:0060967	0.0746692	0.997337	1	17	negative regulation of gene silencing by RNA	BP	1
GO:0006089	0.0746924	0.997305	1	21	lactate metabolic process	BP	1
GO:0048661	0.0749165	0.989552	2	107	positive regulation of smooth muscle cell proliferation	BP	1
GO:0009200	0.075405	0.997266	1	19	deoxyribonucleoside triphosphate metabolic process	BP	1
GO:0030002	0.0754668	0.99727	1	18	cellular anion homeostasis	BP	1
GO:0030320	0.0754668	0.99727	1	18	cellular monovalent inorganic anion homeostasis	BP	1
GO:0043393	0.0755602	0.983047	3	242	regulation of protein binding	BP	1
GO:0050663	0.076	0.982907	3	242	cytokine secretion	BP	1
GO:0032649	0.0761195	0.989288	2	108	regulation of interferon-gamma production	BP	1
GO:0006164	0.0763411	0.982803	3	235	purine nucleotide biosynthetic process	BP	1
GO:0022403	0.0766974	0.997156	1	21	cell cycle phase	BP	1
GO:0031047	0.077275	0.989038	2	104	gene silencing by RNA	BP	1
GO:2000678	0.0773038	0.997117	1	20	negative regulation of transcription regulatory region DNA binding	BP	1
GO:0031998	0.0773488	0.997121	1	19	regulation of fatty acid beta-oxidation	BP	1
GO:0046321	0.0778616	0.997091	1	18	positive regulation of fatty acid oxidation	BP	1
GO:0043401	0.0784498	0.988764	2	113	steroid hormone mediated signaling pathway	BP	1
GO:0051716	0.0789079	0.94952	35	7087	cellular response to stimulus	BP	1
GO:0072522	0.0794466	0.981804	3	240	purine-containing compound biosynthetic process	BP	1
GO:0009132	0.0802403	0.988358	2	115	nucleoside diphosphate metabolic process	BP	1
GO:0045185	0.0805186	0.988303	2	109	maintenance of protein location	BP	1
GO:0050913	0.080869	0.996803	1	26	sensory perception of bitter taste	BP	1
GO:0051770	0.081959	0.996746	1	21	positive regulation of nitric-oxide synthase biosynthetic process	BP	1
GO:0031400	0.0830202	0.971257	5	563	negative regulation of protein modification process	BP	1
GO:0031341	0.0839714	0.987496	2	118	regulation of cell killing	BP	1
GO:2000737	0.0842157	0.996547	1	23	negative regulation of stem cell differentiation	BP	1
GO:0008630	0.0842762	0.987431	2	113	intrinsic apoptotic signaling pathway in response to DNA damage	BP	1
GO:0045723	0.0849201	0.996481	1	24	positive regulation of fatty acid biosynthetic process	BP	1
GO:0071407	0.0851249	0.974496	4	403	cellular response to organic cyclic compound	BP	1
GO:0072330	0.0856614	0.979751	3	258	monocarboxylic acid biosynthetic process	BP	1
GO:0002366	0.0866534	0.979417	3	260	leukocyte activation involved in immune response	BP	1
GO:0050912	0.0867792	0.996306	1	27	detection of chemical stimulus involved in sensory perception of taste	BP	1
GO:1904469	0.086866	0.996322	1	23	positive regulation of tumor necrosis factor secretion	BP	1
GO:0006353	0.0870106	0.996317	1	22	DNA-templated transcription, termination	BP	1
GO:0090050	0.0870241	0.996324	1	21	positive regulation of cell migration involved in sprouting angiogenesis	BP	1
GO:0048534	0.0875823	0.962997	7	934	hematopoietic or lymphoid organ development	BP	1
GO:0002040	0.0876096	0.986638	2	117	sprouting angiogenesis	BP	1
GO:0010039	0.088066	0.996243	1	20	response to iron ion	BP	1
GO:1903487	0.0882735	0.99617	1	28	regulation of lactation	BP	1
GO:0006282	0.0888272	0.986344	2	118	regulation of DNA repair	BP	1
GO:0098739	0.0889935	0.986302	2	119	import across plasma membrane	BP	1
GO:0010506	0.0891044	0.978593	3	250	regulation of autophagy	BP	1
GO:0032196	0.0892553	0.996122	1	22	transposition	BP	1
GO:0002263	0.0896923	0.978386	3	264	cell activation involved in immune response	BP	1
GO:0036010	0.0901837	0.996031	1	23	protein localization to endosome	BP	1
GO:0043153	0.0901858	0.996031	1	23	entrainment of circadian clock by photoperiod	BP	1
GO:0071359	0.0902277	0.996035	1	22	cellular response to dsRNA	BP	1
GO:0035743	0.0908968	0.995967	1	23	CD4-positive, alpha-beta T cell cytokine production	BP	1
GO:0043687	0.0910237	0.995956	1	23	post-translational protein modification	BP	1
GO:0060216	0.0912738	0.995925	1	24	definitive hemopoiesis	BP	1
GO:0015813	0.0918277	0.995891	1	22	L-glutamate transmembrane transport	BP	1
GO:1902410	0.0929465	0.99578	1	23	mitotic cytokinetic process	BP	1
GO:0032609	0.0930101	0.985317	2	121	interferon-gamma production	BP	1
GO:0051048	0.0930781	0.977221	3	261	negative regulation of secretion	BP	1
GO:0002320	0.0931852	0.995758	1	23	lymphoid progenitor cell differentiation	BP	1
GO:0002456	0.0932241	0.985257	2	126	T cell mediated immunity	BP	1
GO:0034123	0.0944748	0.995615	1	26	positive regulation of toll-like receptor signaling pathway	BP	1
GO:0001909	0.0947128	0.984884	2	127	leukocyte mediated cytotoxicity	BP	1
GO:0009648	0.0947534	0.995603	1	24	photoperiodism	BP	1
GO:0010565	0.0952284	0.984759	2	124	regulation of cellular ketone metabolic process	BP	1
GO:2000679	0.0954595	0.995529	1	25	positive regulation of transcription regulatory region DNA binding	BP	1
GO:2000050	0.0954721	0.995527	1	25	regulation of non-canonical Wnt signaling pathway	BP	1
GO:0010647	0.0958994	0.950501	11	1715	positive regulation of cell communication	BP	1
GO:1900180	0.0962991	0.984492	2	121	regulation of protein localization to nucleus	BP	1
GO:0002719	0.096635	0.995432	1	23	negative regulation of cytokine production involved in immune response	BP	1
GO:0090025	0.0968063	0.995399	1	25	regulation of monocyte chemotaxis	BP	1
GO:0050687	0.0976406	0.995326	1	24	negative regulation of defense response to virus	BP	1
GO:0002323	0.097733	0.995268	1	32	natural killer cell activation involved in immune response	BP	1
GO:0023056	0.0978098	0.949333	11	1721	positive regulation of signaling	BP	1
GO:0006221	0.0979919	0.995292	1	24	pyrimidine nucleotide biosynthetic process	BP	1
GO:0051205	0.0990511	0.995187	1	24	protein insertion into membrane	BP	1
GO:0009649	0.0992027	0.995164	1	25	entrainment of circadian clock	BP	1
GO:0006817	0.0992433	0.995153	1	26	phosphate ion transport	BP	1
GO:0009595	0.0992903	0.995148	1	26	detection of biotic stimulus	BP	1
GO:0098810	0.0998543	0.995108	1	24	neurotransmitter reuptake	BP	1
GO:0001936	0.100324	0.983449	2	129	regulation of endothelial cell proliferation	BP	1
GO:0046426	0.101125	0.994971	1	25	negative regulation of JAK-STAT cascade	BP	1
GO:0033522	0.101684	0.994915	1	25	histone H2A ubiquitination	BP	1
GO:0006611	0.101754	0.98308	2	126	protein export from nucleus	BP	1
GO:0031100	0.101757	0.994907	1	25	animal organ regeneration	BP	1
GO:0010742	0.101927	0.99489	1	25	macrophage derived foam cell differentiation	BP	1
GO:0009394	0.102528	0.99482	1	26	2'-deoxyribonucleotide metabolic process	BP	1
GO:0019692	0.102528	0.99482	1	26	deoxyribose phosphate metabolic process	BP	1
GO:0002478	0.102792	0.994801	1	25	antigen processing and presentation of exogenous peptide antigen	BP	1
GO:0050996	0.103389	0.994724	1	27	positive regulation of lipid catabolic process	BP	1
GO:0051580	0.103456	0.994741	1	24	regulation of neurotransmitter uptake	BP	1
GO:0051252	0.103639	0.938855	17	2997	regulation of RNA metabolic process	BP	1
GO:0032480	0.104106	0.994665	1	25	negative regulation of type I interferon production	BP	1
GO:0010038	0.104317	0.973209	3	273	response to metal ion	BP	1
GO:1904893	0.104526	0.994612	1	26	negative regulation of STAT cascade	BP	1
GO:0051767	0.105292	0.994524	1	27	nitric-oxide synthase biosynthetic process	BP	1
GO:0051769	0.105292	0.994524	1	27	regulation of nitric-oxide synthase biosynthetic process	BP	1
GO:0009306	0.105617	0.960748	5	606	protein secretion	BP	1
GO:0090077	0.105707	0.994487	1	26	foam cell differentiation	BP	1
GO:0050907	0.105994	0.994407	1	34	detection of chemical stimulus involved in sensory perception	BP	1
GO:0046688	0.106232	0.99444	1	25	response to copper ion	BP	1
GO:0000038	0.107254	0.994292	1	30	very long-chain fatty acid metabolic process	BP	1
GO:0045109	0.107561	0.994297	1	25	intermediate filament organization	BP	1
GO:0043032	0.107767	0.994243	1	29	positive regulation of macrophage activation	BP	1
GO:0032801	0.108895	0.994134	1	27	receptor catabolic process	BP	1
GO:0044092	0.109126	0.951408	7	992	negative regulation of molecular function	BP	1
GO:0010939	0.109415	0.994069	1	28	regulation of necrotic cell death	BP	1
GO:0072528	0.109665	0.99405	1	27	pyrimidine-containing compound biosynthetic process	BP	1
GO:0031647	0.109888	0.971147	3	273	regulation of protein stability	BP	1
GO:0045589	0.109935	0.993997	1	30	regulation of regulatory T cell differentiation	BP	1
GO:0002520	0.110456	0.950672	7	989	immune system development	BP	1
GO:0071168	0.110686	0.993936	1	27	protein localization to chromatin	BP	1
GO:0002251	0.111661	0.993785	1	33	organ or tissue specific immune response	BP	1
GO:0034504	0.11227	0.970252	3	271	protein localization to nucleus	BP	1
GO:0000731	0.112846	0.993683	1	28	DNA synthesis involved in DNA repair	BP	1
GO:0060255	0.112915	0.926792	27	5241	regulation of macromolecule metabolic process	BP	1
GO:1902042	0.113033	0.993654	1	29	negative regulation of extrinsic apoptotic signaling pathway via death domain receptors	BP	1
GO:0008340	0.113232	0.993647	1	27	determination of adult lifespan	BP	1
GO:0071353	0.113728	0.993582	1	28	cellular response to interleukin-4	BP	1
GO:0042168	0.114379	0.993491	1	30	heme metabolic process	BP	1
GO:0031333	0.114588	0.979569	2	141	negative regulation of protein complex assembly	BP	1
GO:0010035	0.11469	0.961915	4	451	response to inorganic substance	BP	1
GO:0019222	0.114751	0.924803	29	5709	regulation of metabolic process	BP	1
GO:0010800	0.115556	0.993361	1	29	positive regulation of peptidyl-threonine phosphorylation	BP	1
GO:0010390	0.115815	0.993323	1	30	histone monoubiquitination	BP	1
GO:0048103	0.115897	0.993329	1	28	somatic stem cell division	BP	1
GO:0061082	0.116181	0.99328	1	30	myeloid leukocyte cytokine production	BP	1
GO:0070266	0.116619	0.993228	1	30	necroptotic process	BP	1
GO:0002724	0.117536	0.993119	1	30	regulation of T cell cytokine production	BP	1
GO:0089718	0.117628	0.993124	1	28	amino acid import across plasma membrane	BP	1
GO:0071480	0.118063	0.993064	1	29	cellular response to gamma radiation	BP	1
GO:0072395	0.118089	0.99306	1	29	signal transduction involved in cell cycle checkpoint	BP	1
GO:0072401	0.118089	0.99306	1	29	signal transduction involved in DNA integrity checkpoint	BP	1
GO:0072422	0.118089	0.99306	1	29	signal transduction involved in DNA damage checkpoint	BP	1
GO:0001935	0.118736	0.978383	2	143	endothelial cell proliferation	BP	1
GO:0070670	0.120156	0.992802	1	30	response to interleukin-4	BP	1
GO:0046425	0.120376	0.977892	2	156	regulation of JAK-STAT cascade	BP	1
GO:0050728	0.120452	0.977883	2	146	negative regulation of inflammatory response	BP	1
GO:0009262	0.120699	0.992727	1	31	deoxyribonucleotide metabolic process	BP	1
GO:0002483	0.121131	0.992674	1	31	antigen processing and presentation of endogenous peptide antigen	BP	1
GO:0019885	0.121131	0.992674	1	31	antigen processing and presentation of endogenous peptide antigen via MHC class I	BP	1
GO:0045066	0.121251	0.992645	1	33	regulatory T cell differentiation	BP	1
GO:0001779	0.121683	0.992605	1	31	natural killer cell differentiation	BP	1
GO:0051168	0.121703	0.977526	2	140	nuclear export	BP	1
GO:0034122	0.122015	0.992543	1	34	negative regulation of toll-like receptor signaling pathway	BP	1
GO:2000515	0.122023	0.992563	1	31	negative regulation of CD4-positive, alpha-beta T cell activation	BP	1
GO:0035094	0.122027	0.992555	1	32	response to nicotine	BP	1
GO:1904467	0.123374	0.992379	1	33	regulation of tumor necrosis factor secretion	BP	1
GO:2000406	0.123644	0.992338	1	34	positive regulation of T cell migration	BP	1
GO:0050715	0.123749	0.976914	2	147	positive regulation of cytokine secretion	BP	1
GO:0051246	0.12394	0.926995	15	2641	regulation of protein metabolic process	BP	1
GO:0043457	0.124761	0.99221	1	32	regulation of cellular respiration	BP	1
GO:0097193	0.124848	0.965359	3	293	intrinsic apoptotic signaling pathway	BP	1
GO:0043090	0.125167	0.992165	1	31	amino acid import	BP	1
GO:0008150	0.125931	0.97328	79	19136	biological_process	BP	1
GO:2000036	0.125995	0.992044	1	33	regulation of stem cell population maintenance	BP	1
GO:0006220	0.126103	0.992037	1	32	pyrimidine nucleotide metabolic process	BP	1
GO:0003013	0.126475	0.956519	4	482	circulatory system process	BP	1
GO:0019219	0.126669	0.922061	18	3299	regulation of nucleobase-containing compound metabolic process	BP	1
GO:1904892	0.127702	0.975715	2	161	regulation of STAT cascade	BP	1
GO:0032508	0.127741	0.991824	1	32	DNA duplex unwinding	BP	1
GO:0031323	0.12775	0.915891	27	5306	regulation of cellular metabolic process	BP	1
GO:0002828	0.12776	0.991821	1	32	regulation of type 2 immune response	BP	1
GO:0006308	0.127984	0.991784	1	33	DNA catabolic process	BP	1
GO:0046596	0.128496	0.991717	1	33	regulation of viral entry into host cell	BP	1
GO:0016242	0.128575	0.991731	1	30	negative regulation of macroautophagy	BP	1
GO:0031424	0.128902	0.991649	1	35	keratinization	BP	1
GO:0097237	0.128922	0.975356	2	153	cellular response to toxic substance	BP	1
GO:0050709	0.129594	0.975153	2	152	negative regulation of protein secretion	BP	1
GO:0032689	0.129656	0.99157	1	32	negative regulation of interferon-gamma production	BP	1
GO:0055083	0.130007	0.991501	1	35	monovalent inorganic anion homeostasis	BP	1
GO:0019883	0.130614	0.991427	1	34	antigen processing and presentation of endogenous antigen	BP	1
GO:0032728	0.131434	0.991332	1	32	positive regulation of interferon-beta production	BP	1
GO:1990774	0.132159	0.99121	1	35	tumor necrosis factor secretion	BP	1
GO:0071383	0.132321	0.974311	2	156	cellular response to steroid hormone stimulus	BP	1
GO:0045070	0.132411	0.991183	1	34	positive regulation of viral genome replication	BP	1
GO:0009142	0.132685	0.974202	2	154	nucleoside triphosphate biosynthetic process	BP	1
GO:0060969	0.133051	0.991088	1	35	negative regulation of gene silencing	BP	1
GO:0046903	0.13323	0.934292	8	1227	secretion	BP	1
GO:0000910	0.133741	0.973872	2	156	cytokinesis	BP	1
GO:0006778	0.13393	0.990947	1	38	porphyrin-containing compound metabolic process	BP	1
GO:1903427	0.134014	0.990956	1	35	negative regulation of reactive oxygen species biosynthetic process	BP	1
GO:0002790	0.134176	0.946366	5	654	peptide secretion	BP	1
GO:0032103	0.134196	0.961569	3	308	positive regulation of response to external stimulus	BP	1
GO:0046631	0.134933	0.973503	2	154	alpha-beta T cell activation	BP	1
GO:0046320	0.135023	0.990831	1	33	regulation of fatty acid oxidation	BP	1
GO:0002931	0.135067	0.990809	1	35	response to ischemia	BP	1
GO:0006636	0.135081	0.990787	1	38	unsaturated fatty acid biosynthetic process	BP	1
GO:0010950	0.136164	0.973115	2	156	positive regulation of endopeptidase activity	BP	1
GO:0033146	0.136962	0.990528	1	37	regulation of intracellular estrogen receptor signaling pathway	BP	1
GO:0016572	0.13704	0.990539	1	34	histone phosphorylation	BP	1
GO:0043304	0.137369	0.990485	1	35	regulation of mast cell degranulation	BP	1
GO:0071248	0.137587	0.972666	2	156	cellular response to metal ion	BP	1
GO:0001906	0.137964	0.972539	2	162	cell killing	BP	1
GO:1903959	0.139015	0.990242	1	36	regulation of anion transmembrane transport	BP	1
GO:0033006	0.139244	0.990209	1	36	regulation of mast cell activation involved in immune response	BP	1
GO:0035690	0.139404	0.959402	3	315	cellular response to drug	BP	1
GO:0009755	0.139793	0.971961	2	159	hormone-mediated signaling pathway	BP	1
GO:0002701	0.140581	0.990022	1	35	negative regulation of production of molecular mediator of immune response	BP	1
GO:2000403	0.140642	0.989991	1	38	positive regulation of lymphocyte migration	BP	1
GO:0032733	0.140655	0.989996	1	37	positive regulation of interleukin-10 production	BP	1
GO:0030879	0.141042	0.971559	2	160	mammary gland development	BP	1
GO:0050708	0.143587	0.948339	4	488	regulation of protein secretion	BP	1
GO:0060142	0.143661	0.98956	1	36	regulation of syncytium formation by plasma membrane fusion	BP	1
GO:0002792	0.143667	0.970708	2	162	negative regulation of peptide secretion	BP	1
GO:0033144	0.14393	0.989512	1	37	negative regulation of intracellular steroid hormone receptor signaling pathway	BP	1
GO:1900015	0.144061	0.989465	1	41	regulation of cytokine production involved in inflammatory response	BP	1
GO:0051154	0.145781	0.989218	1	39	negative regulation of striated muscle cell differentiation	BP	1
GO:0048660	0.146475	0.969786	2	164	regulation of smooth muscle cell proliferation	BP	1
GO:0042092	0.147232	0.989004	1	38	type 2 immune response	BP	1
GO:0046640	0.147975	0.988889	1	38	regulation of alpha-beta T cell proliferation	BP	1
GO:0032506	0.147985	0.988888	1	38	cytokinetic process	BP	1
GO:0042304	0.14817	0.988838	1	41	regulation of fatty acid biosynthetic process	BP	1
GO:0010952	0.148556	0.969097	2	165	positive regulation of peptidase activity	BP	1
GO:0032880	0.149373	0.928085	7	1040	regulation of protein localization	BP	1
GO:0009266	0.150202	0.968547	2	166	response to temperature stimulus	BP	1
GO:0002686	0.150491	0.988489	1	39	negative regulation of leukocyte migration	BP	1
GO:0043122	0.150726	0.968367	2	169	regulation of I-kappaB kinase/NF-kappaB signaling	BP	1
GO:0032392	0.15149	0.988339	1	38	DNA geometric change	BP	1
GO:0050909	0.152235	0.988174	1	45	sensory perception of taste	BP	1
GO:0097300	0.152238	0.988205	1	40	programmed necrotic cell death	BP	1
GO:0002474	0.153158	0.988051	1	41	antigen processing and presentation of peptide antigen via MHC class I	BP	1
GO:0045923	0.153288	0.98803	1	41	positive regulation of fatty acid metabolic process	BP	1
GO:0030521	0.15333	0.988038	1	39	androgen receptor signaling pathway	BP	1
GO:0048659	0.15401	0.967258	2	169	smooth muscle cell proliferation	BP	1
GO:0032940	0.154029	0.925254	7	1070	secretion by cell	BP	1
GO:0030501	0.154216	0.987881	1	41	positive regulation of bone mineralization	BP	1
GO:0045184	0.154346	0.912786	11	1868	establishment of protein localization	BP	1
GO:0046890	0.154434	0.967114	2	169	regulation of lipid biosynthetic process	BP	1
GO:0002832	0.15478	0.987789	1	41	negative regulation of response to biotic stimulus	BP	1
GO:0002369	0.154791	0.987794	1	40	T cell cytokine production	BP	1
GO:0016925	0.154943	0.987756	1	42	protein sumoylation	BP	1
GO:0002534	0.155338	0.987678	1	44	cytokine production involved in inflammatory response	BP	1
GO:0090049	0.15605	0.987589	1	40	regulation of cell migration involved in sprouting angiogenesis	BP	1
GO:0046633	0.157659	0.987316	1	41	alpha-beta T cell proliferation	BP	1
GO:1902475	0.158021	0.987272	1	39	L-alpha-amino acid transmembrane transport	BP	1
GO:0046825	0.158184	0.987237	1	40	regulation of protein export from nucleus	BP	1
GO:1903672	0.159337	0.987044	1	40	positive regulation of sprouting angiogenesis	BP	1
GO:0001937	0.159385	0.987029	1	41	negative regulation of endothelial cell proliferation	BP	1
GO:0044088	0.15972	0.986988	1	39	regulation of vacuole organization	BP	1
GO:0043412	0.159942	0.897018	19	3604	macromolecule modification	BP	1
GO:0033013	0.161262	0.986677	1	46	tetrapyrrole metabolic process	BP	1
GO:0051240	0.162143	0.907472	11	1901	positive regulation of multicellular organismal process	BP	1
GO:0046636	0.162564	0.986482	1	42	negative regulation of alpha-beta T cell activation	BP	1
GO:0000266	0.163253	0.986379	1	40	mitochondrial fission	BP	1
GO:0050821	0.163347	0.964023	2	168	protein stabilization	BP	1
GO:0044848	0.163579	0.98628	1	46	biological phase	BP	1
GO:0090407	0.164526	0.937782	4	502	organophosphate biosynthetic process	BP	1
GO:0042771	0.165034	0.986047	1	43	intrinsic apoptotic signaling pathway in response to DNA damage by p53 class mediator	BP	1
GO:0032814	0.165959	0.985878	1	44	regulation of natural killer cell activation	BP	1
GO:0051046	0.167968	0.921666	6	908	regulation of secretion	BP	1
GO:1902041	0.168559	0.985397	1	47	regulation of extrinsic apoptotic signaling pathway via death domain receptors	BP	1
GO:0005978	0.169691	0.985214	1	44	glycogen biosynthetic process	BP	1
GO:0009250	0.169691	0.985214	1	44	glucan biosynthetic process	BP	1
GO:0043277	0.169879	0.98518	1	44	apoptotic cell clearance	BP	1
GO:2000404	0.171042	0.984955	1	46	regulation of T cell migration	BP	1
GO:0010862	0.172505	0.984688	1	46	positive regulation of pathway-restricted SMAD protein phosphorylation	BP	1
GO:0002695	0.173524	0.960335	2	181	negative regulation of leukocyte activation	BP	1
GO:0051223	0.17364	0.924692	5	708	regulation of protein transport	BP	1
GO:0043124	0.174168	0.984381	1	46	negative regulation of I-kappaB kinase/NF-kappaB signaling	BP	1
GO:0006464	0.174182	0.887436	18	3431	cellular protein modification process	BP	1
GO:0036211	0.174182	0.887436	18	3431	protein modification process	BP	1
GO:0006110	0.174504	0.984326	1	45	regulation of glycolytic process	BP	1
GO:0030811	0.174504	0.984326	1	45	regulation of nucleotide catabolic process	BP	1
GO:0070169	0.17495	0.984222	1	48	positive regulation of biomineral tissue development	BP	1
GO:0002791	0.175086	0.93223	4	528	regulation of peptide secretion	BP	1
GO:0046394	0.1757	0.943236	3	356	carboxylic acid biosynthetic process	BP	1
GO:0010799	0.176038	0.984032	1	46	regulation of peptidyl-threonine phosphorylation	BP	1
GO:0010259	0.176411	0.983978	1	44	multicellular organism aging	BP	1
GO:0016053	0.176939	0.942652	3	357	organic acid biosynthetic process	BP	1
GO:1901699	0.177051	0.931184	4	524	cellular response to nitrogen compound	BP	1
GO:0051955	0.17758	0.983721	1	49	regulation of amino acid transport	BP	1
GO:0031648	0.17764	0.983716	1	48	protein destabilization	BP	1
GO:0016574	0.17773	0.983713	1	46	histone ubiquitination	BP	1
GO:0007157	0.178523	0.983548	1	48	heterophilic cell-cell adhesion via plasma membrane cell adhesion molecules	BP	1
GO:0043933	0.179854	0.895181	11	1944	protein-containing complex subunit organization	BP	1
GO:0060147	0.179916	0.983312	1	44	regulation of posttranscriptional gene silencing	BP	1
GO:0060966	0.179916	0.983312	1	44	regulation of gene silencing by RNA	BP	1
GO:0030520	0.18009	0.983241	1	49	intracellular estrogen receptor signaling pathway	BP	1
GO:0002548	0.181257	0.983015	1	49	monocyte chemotaxis	BP	1
GO:0051051	0.181308	0.928894	4	536	negative regulation of transport	BP	1
GO:1903305	0.181391	0.957391	2	187	regulation of regulated secretory pathway	BP	1
GO:0006879	0.182101	0.982858	1	48	cellular iron ion homeostasis	BP	1
GO:0031399	0.182454	0.896099	10	1739	regulation of protein modification process	BP	1
GO:0071675	0.183262	0.982624	1	49	regulation of mononuclear cell migration	BP	1
GO:0035556	0.183517	0.886183	14	2598	intracellular signal transduction	BP	1
GO:0035196	0.183758	0.982541	1	47	production of miRNAs involved in gene silencing by miRNA	BP	1
GO:0051353	0.183795	0.982519	1	49	positive regulation of oxidoreductase activity	BP	1
GO:0032715	0.184074	0.982464	1	49	negative regulation of interleukin-6 production	BP	1
GO:0051438	0.184426	0.982402	1	48	regulation of ubiquitin-protein transferase activity	BP	1
GO:0043627	0.184429	0.982387	1	50	response to estrogen	BP	1
GO:0001504	0.185594	0.982177	1	47	neurotransmitter uptake	BP	1
GO:0006631	0.185936	0.938348	3	370	fatty acid metabolic process	BP	1
GO:0042180	0.187577	0.955017	2	191	cellular ketone metabolic process	BP	1
GO:0043303	0.187721	0.981743	1	48	mast cell degranulation	BP	1
GO:0031324	0.18852	0.884426	13	2408	negative regulation of cellular metabolic process	BP	1
GO:0043618	0.18877	0.98151	1	51	regulation of transcription from RNA polymerase II promoter in response to stress	BP	1
GO:0030514	0.188917	0.981473	1	52	negative regulation of BMP signaling pathway	BP	1
GO:0051187	0.189273	0.9814	1	52	cofactor catabolic process	BP	1
GO:0001503	0.189451	0.936642	3	368	ossification	BP	1
GO:0002279	0.189488	0.981377	1	49	mast cell activation involved in immune response	BP	1
GO:0022411	0.189687	0.936532	3	360	cellular component disassembly	BP	1
GO:0033003	0.189727	0.981321	1	50	regulation of mast cell activation	BP	1
GO:0031050	0.190433	0.981184	1	49	dsRNA processing	BP	1
GO:0070918	0.190433	0.981184	1	49	production of small RNA involved in gene silencing by RNA	BP	1
GO:1904036	0.191101	0.981047	1	49	negative regulation of epithelial cell apoptotic process	BP	1
GO:0002448	0.191805	0.980902	1	49	mast cell mediated immunity	BP	1
GO:0002720	0.191847	0.980865	1	53	positive regulation of cytokine production involved in immune response	BP	1
GO:0051606	0.192069	0.953244	2	204	detection of stimulus	BP	1
GO:0050922	0.192111	0.980804	1	54	negative regulation of chemotaxis	BP	1
GO:0048662	0.192302	0.980758	1	55	negative regulation of smooth muscle cell proliferation	BP	1
GO:0045104	0.193307	0.980606	1	47	intermediate filament cytoskeleton organization	BP	1
GO:0007249	0.193345	0.952751	2	197	I-kappaB kinase/NF-kappaB signaling	BP	1
GO:0072527	0.194327	0.980362	1	51	pyrimidine-containing compound metabolic process	BP	1
GO:0008104	0.194507	0.878074	14	2601	protein localization	BP	1
GO:0031663	0.194753	0.980287	1	49	lipopolysaccharide-mediated signaling pathway	BP	1
GO:0045103	0.195243	0.980192	1	48	intermediate filament-based process	BP	1
GO:0015031	0.195477	0.886993	10	1757	protein transport	BP	1
GO:0070265	0.195857	0.980025	1	53	necrotic cell death	BP	1
GO:0000209	0.196233	0.951609	2	194	protein polyubiquitination	BP	1
GO:0010332	0.196285	0.979948	1	51	response to gamma radiation	BP	1
GO:0008333	0.196494	0.979859	1	58	endosome to lysosome transport	BP	1
GO:0070201	0.197586	0.910601	5	740	regulation of establishment of protein localization	BP	1
GO:0017145	0.198954	0.979377	1	51	stem cell division	BP	1
GO:0050994	0.199517	0.979221	1	56	regulation of lipid catabolic process	BP	1
GO:0032732	0.200075	0.979094	1	57	positive regulation of interleukin-1 production	BP	1
GO:2000377	0.200171	0.950016	2	201	regulation of reactive oxygen species metabolic process	BP	1
GO:0043030	0.20037	0.979049	1	54	regulation of macrophage activation	BP	1
GO:0009593	0.200902	0.978886	1	62	detection of chemical stimulus	BP	1
GO:0000302	0.201266	0.949572	2	201	response to reactive oxygen species	BP	1
GO:0050732	0.201461	0.978811	1	54	negative regulation of peptidyl-tyrosine phosphorylation	BP	1
GO:0046718	0.201573	0.97878	1	55	viral entry into host cell	BP	1
GO:0050731	0.201617	0.949444	2	192	positive regulation of peptidyl-tyrosine phosphorylation	BP	1
GO:0035019	0.201757	0.978747	1	54	somatic stem cell population maintenance	BP	1
GO:0071103	0.201821	0.949342	2	204	DNA conformation change	BP	1
GO:0051260	0.202323	0.930243	3	379	protein homooligomerization	BP	1
GO:0035567	0.202355	0.978589	1	58	non-canonical Wnt signaling pathway	BP	1
GO:0016458	0.202434	0.949103	2	197	gene silencing	BP	1
GO:0002685	0.202846	0.948932	2	199	regulation of leukocyte migration	BP	1
GO:0032648	0.203915	0.978293	1	51	regulation of interferon-beta production	BP	1
GO:0043620	0.204095	0.978217	1	56	regulation of DNA-templated transcription in response to stress	BP	1
GO:0050866	0.204217	0.948367	2	202	negative regulation of cell activation	BP	1
GO:0090087	0.20424	0.906566	5	751	regulation of peptide transport	BP	1
GO:1904705	0.204338	0.978184	1	53	regulation of vascular smooth muscle cell proliferation	BP	1
GO:1990874	0.204338	0.978184	1	53	vascular smooth muscle cell proliferation	BP	1
GO:0007595	0.204804	0.978041	1	59	lactation	BP	1
GO:0032653	0.20496	0.978025	1	56	regulation of interleukin-10 production	BP	1
GO:0006974	0.206616	0.905114	5	747	cellular response to DNA damage stimulus	BP	1
GO:0043470	0.20679	0.977621	1	55	regulation of carbohydrate catabolic process	BP	1
GO:0009117	0.206799	0.91473	4	553	nucleotide metabolic process	BP	1
GO:0019722	0.207049	0.947194	2	206	calcium-mediated signaling	BP	1
GO:0007568	0.20793	0.946848	2	194	aging	BP	1
GO:2000736	0.208975	0.977105	1	58	regulation of stem cell differentiation	BP	1
GO:0051224	0.209363	0.946235	2	204	negative regulation of protein transport	BP	1
GO:0023052	0.209498	0.852106	28	6054	signaling	BP	1
GO:0050707	0.209738	0.94607	2	210	regulation of cytokine secretion	BP	1
GO:0051148	0.20988	0.976905	1	57	negative regulation of muscle cell differentiation	BP	1
GO:0060986	0.209945	0.97689	1	57	endocrine hormone secretion	BP	1
GO:0060393	0.210125	0.976829	1	60	regulation of pathway-restricted SMAD protein phosphorylation	BP	1
GO:0072678	0.210259	0.976818	1	57	T cell migration	BP	1
GO:0051196	0.210598	0.976754	1	55	regulation of coenzyme metabolic process	BP	1
GO:0006508	0.210894	0.879566	9	1613	proteolysis	BP	1
GO:0032608	0.211452	0.976572	1	53	interferon-beta production	BP	1
GO:0043536	0.211544	0.976521	1	57	positive regulation of blood vessel endothelial cell migration	BP	1
GO:0002437	0.212762	0.976253	1	55	inflammatory response to antigenic stimulus	BP	1
GO:0002042	0.213893	0.975974	1	57	cell migration involved in sprouting angiogenesis	BP	1
GO:0006753	0.21419	0.910471	4	561	nucleoside phosphate metabolic process	BP	1
GO:0030260	0.214675	0.975777	1	59	entry into host cell	BP	1
GO:0044409	0.214675	0.975777	1	59	entry into host	BP	1
GO:0051806	0.214675	0.975777	1	59	entry into cell of other organism involved in symbiotic interaction	BP	1
GO:0051828	0.214675	0.975777	1	59	entry into other organism involved in symbiotic interaction	BP	1
GO:2000401	0.215739	0.975533	1	58	regulation of lymphocyte migration	BP	1
GO:0044267	0.215891	0.851107	22	4471	cellular protein metabolic process	BP	1
GO:1904950	0.216239	0.943327	2	209	negative regulation of establishment of protein localization	BP	1
GO:0010656	0.216434	0.975368	1	58	negative regulation of muscle cell apoptotic process	BP	1
GO:0048545	0.216686	0.943129	2	214	response to steroid hormone	BP	1
GO:0050829	0.216771	0.975239	1	66	defense response to Gram-negative bacterium	BP	1
GO:0070936	0.217759	0.975045	1	59	protein K48-linked ubiquitination	BP	1
GO:0015800	0.219376	0.974637	1	62	acidic amino acid transport	BP	1
GO:0060389	0.219761	0.974538	1	63	pathway-restricted SMAD protein phosphorylation	BP	1
GO:0007165	0.220204	0.8446	26	5624	signal transduction	BP	1
GO:0015833	0.221505	0.868314	10	1810	peptide transport	BP	1
GO:0033209	0.2216	0.97411	1	60	tumor necrosis factor-mediated signaling pathway	BP	1
GO:0040029	0.221981	0.940849	2	213	regulation of gene expression, epigenetic	BP	1
GO:0045637	0.222547	0.940608	2	210	regulation of myeloid cell differentiation	BP	1
GO:0010830	0.222766	0.973818	1	61	regulation of myotube differentiation	BP	1
GO:0002886	0.22336	0.973672	1	61	regulation of myeloid leukocyte mediated immunity	BP	1
GO:0009892	0.224124	0.855712	14	2709	negative regulation of metabolic process	BP	1
GO:0002381	0.224743	0.973311	1	64	immunoglobulin production involved in immunoglobulin mediated immune response	BP	1
GO:0051239	0.22494	0.851377	16	3173	regulation of multicellular organismal process	BP	1
GO:0042440	0.224958	0.973251	1	65	pigment metabolic process	BP	1
GO:0006302	0.225329	0.939378	2	219	double-strand break repair	BP	1
GO:0002711	0.225629	0.973103	1	62	positive regulation of T cell mediated immunity	BP	1
GO:0048002	0.226116	0.972988	1	61	antigen processing and presentation of peptide antigen	BP	1
GO:0015807	0.226229	0.972974	1	59	L-amino acid transport	BP	1
GO:0030099	0.227624	0.917042	3	393	myeloid cell differentiation	BP	1
GO:2000514	0.22828	0.972437	1	62	regulation of CD4-positive, alpha-beta T cell activation	BP	1
GO:0032722	0.228647	0.972338	1	63	positive regulation of chemokine production	BP	1
GO:0007154	0.229864	0.835571	28	6122	cell communication	BP	1
GO:0030278	0.230238	0.937201	2	223	regulation of ossification	BP	1
GO:2001020	0.230375	0.937156	2	213	regulation of response to DNA damage stimulus	BP	1
GO:0050710	0.231809	0.971506	1	67	negative regulation of cytokine secretion	BP	1
GO:0042886	0.231944	0.860648	10	1831	amide transport	BP	1
GO:0002250	0.235001	0.913023	3	419	adaptive immune response	BP	1
GO:0043388	0.2351	0.970677	1	63	positive regulation of DNA binding	BP	1
GO:0007040	0.235268	0.97064	1	62	lysosome organization	BP	1
GO:0080171	0.235268	0.97064	1	62	lytic vacuole organization	BP	1
GO:0032720	0.236096	0.970423	1	62	negative regulation of tumor necrosis factor production	BP	1
GO:2000116	0.236988	0.934155	2	228	regulation of cysteine-type endopeptidase activity	BP	1
GO:0051591	0.237261	0.970089	1	66	response to cAMP	BP	1
GO:1903706	0.237767	0.911518	3	401	regulation of hemopoiesis	BP	1
GO:0044093	0.238628	0.864213	8	1426	positive regulation of molecular function	BP	1
GO:0090092	0.239093	0.933193	2	229	regulation of transmembrane receptor protein serine/threonine kinase signaling pathway	BP	1
GO:1903556	0.23994	0.969397	1	63	negative regulation of tumor necrosis factor superfamily cytokine production	BP	1
GO:0097190	0.240651	0.894684	4	606	apoptotic signaling pathway	BP	1
GO:0006513	0.240931	0.969091	1	69	protein monoubiquitination	BP	1
GO:2001169	0.241101	0.969085	1	63	regulation of ATP biosynthetic process	BP	1
GO:0002532	0.241917	0.968808	1	72	production of molecular mediator involved in inflammatory response	BP	1
GO:0000768	0.242995	0.968552	1	66	syncytium formation by plasma membrane fusion	BP	1
GO:0140253	0.242995	0.968552	1	66	cell-cell fusion	BP	1
GO:0042493	0.243999	0.881402	5	819	response to drug	BP	1
GO:0071479	0.245238	0.967946	1	65	cellular response to ionizing radiation	BP	1
GO:1901564	0.246029	0.822257	28	5976	organonitrogen compound metabolic process	BP	1
GO:0002637	0.247326	0.967325	1	72	regulation of immunoglobulin production	BP	1
GO:0046677	0.247904	0.929097	2	237	response to antibiotic	BP	1
GO:0006635	0.247977	0.967175	1	67	fatty acid beta-oxidation	BP	1
GO:0006949	0.248115	0.96713	1	68	syncytium formation	BP	1
GO:0055081	0.248281	0.967091	1	67	anion homeostasis	BP	1
GO:0033002	0.248351	0.928897	2	230	muscle cell proliferation	BP	1
GO:0032922	0.248697	0.966975	1	67	circadian regulation of gene expression	BP	1
GO:0010629	0.249795	0.851368	9	1662	negative regulation of gene expression	BP	1
GO:0033692	0.252035	0.966028	1	68	cellular polysaccharide biosynthetic process	BP	1
GO:0048523	0.25238	0.821587	22	4592	negative regulation of cellular process	BP	1
GO:0045576	0.25254	0.965878	1	69	mast cell activation	BP	1
GO:0019229	0.253942	0.965447	1	74	regulation of vasoconstriction	BP	1
GO:0002200	0.253999	0.965431	1	74	somatic diversification of immune receptors	BP	1
GO:0016575	0.254981	0.965167	1	71	histone deacetylation	BP	1
GO:0006094	0.255464	0.965016	1	73	gluconeogenesis	BP	1
GO:1903670	0.255659	0.964985	1	69	regulation of sprouting angiogenesis	BP	1
GO:0016570	0.256583	0.900923	3	421	histone modification	BP	1
GO:0032387	0.257831	0.964362	1	68	negative regulation of intracellular transport	BP	1
GO:1903530	0.257967	0.87215	5	829	regulation of secretion by cell	BP	1
GO:0006855	0.258366	0.964192	1	70	drug transmembrane transport	BP	1
GO:0008625	0.258701	0.964063	1	75	extrinsic apoptotic signaling pathway via death domain receptors	BP	1
GO:0042130	0.260934	0.963445	1	69	negative regulation of T cell proliferation	BP	1
GO:0045444	0.260982	0.922839	2	238	fat cell differentiation	BP	1
GO:0019538	0.262368	0.811475	24	5084	protein metabolic process	BP	1
GO:0035195	0.263768	0.962595	1	70	gene silencing by miRNA	BP	1
GO:0003333	0.265103	0.962174	1	73	amino acid transmembrane transport	BP	1
GO:0016070	0.265113	0.8161	18	3696	RNA metabolic process	BP	1
GO:0043085	0.265212	0.858068	6	1045	positive regulation of catalytic activity	BP	1
GO:0019319	0.265339	0.962084	1	76	hexose biosynthetic process	BP	1
GO:0034654	0.267323	0.817667	16	3257	nucleobase-containing compound biosynthetic process	BP	1
GO:0006873	0.267897	0.877574	4	639	cellular ion homeostasis	BP	1
GO:0006835	0.268958	0.960972	1	78	dicarboxylic acid transport	BP	1
GO:0006919	0.269122	0.960933	1	76	activation of cysteine-type endopeptidase activity involved in apoptotic process	BP	1
GO:0055072	0.269871	0.960716	1	74	iron ion homeostasis	BP	1
GO:0051348	0.269887	0.91843	2	249	negative regulation of transferase activity	BP	1
GO:0032890	0.269967	0.960667	1	77	regulation of organic acid transport	BP	1
GO:0051193	0.270175	0.960622	1	74	regulation of cofactor metabolic process	BP	1
GO:0071674	0.270779	0.960423	1	76	mononuclear cell migration	BP	1
GO:0017157	0.270996	0.917881	2	245	regulation of exocytosis	BP	1
GO:0051054	0.271893	0.917427	2	248	positive regulation of DNA metabolic process	BP	1
GO:0051781	0.273941	0.959427	1	78	positive regulation of cell division	BP	1
GO:0016569	0.27505	0.890096	3	438	covalent chromatin modification	BP	1
GO:0061180	0.275337	0.959001	1	76	mammary gland epithelium development	BP	1
GO:0030500	0.276043	0.958765	1	78	regulation of bone mineralization	BP	1
GO:0010507	0.27678	0.958558	1	74	negative regulation of autophagy	BP	1
GO:0055086	0.276789	0.871815	4	628	nucleobase-containing small molecule metabolic process	BP	1
GO:0061024	0.27683	0.871777	4	651	membrane organization	BP	1
GO:0000271	0.27694	0.958494	1	76	polysaccharide biosynthetic process	BP	1
GO:0034644	0.276987	0.958467	1	78	cellular response to UV	BP	1
GO:0043065	0.277912	0.871075	4	639	positive regulation of apoptotic process	BP	1
GO:0033143	0.278056	0.958108	1	81	regulation of intracellular steroid hormone receptor signaling pathway	BP	1
GO:0043367	0.280143	0.957451	1	79	CD4-positive, alpha-beta T cell differentiation	BP	1
GO:0005977	0.280335	0.957384	1	80	glycogen metabolic process	BP	1
GO:0006073	0.280335	0.957384	1	80	cellular glucan metabolic process	BP	1
GO:0044042	0.280335	0.957384	1	80	glucan metabolic process	BP	1
GO:0006342	0.281573	0.956972	1	82	chromatin silencing	BP	1
GO:0065003	0.281623	0.827281	9	1717	protein-containing complex assembly	BP	1
GO:0043068	0.282513	0.868049	4	644	positive regulation of programmed cell death	BP	1
GO:0035194	0.28332	0.956442	1	76	posttranscriptional gene silencing by RNA	BP	1
GO:0032418	0.283783	0.956291	1	76	lysosome localization	BP	1
GO:0072332	0.284327	0.956106	1	77	intrinsic apoptotic signaling pathway by p53 class mediator	BP	1
GO:0046364	0.28555	0.955673	1	82	monosaccharide biosynthetic process	BP	1
GO:0030808	0.286495	0.955393	1	77	regulation of nucleotide biosynthetic process	BP	1
GO:1900371	0.286495	0.955393	1	77	regulation of purine nucleotide biosynthetic process	BP	1
GO:0016441	0.286699	0.955325	1	77	posttranscriptional gene silencing	BP	1
GO:0070509	0.287293	0.955097	1	82	calcium ion import	BP	1
GO:0006163	0.287381	0.882635	3	443	purine nucleotide metabolic process	BP	1
GO:0043242	0.287394	0.955063	1	82	negative regulation of protein complex disassembly	BP	1
GO:0010608	0.287694	0.882446	3	439	posttranscriptional regulation of gene expression	BP	1
GO:0008015	0.288334	0.88203	3	471	blood circulation	BP	1
GO:0034637	0.288577	0.954689	1	79	cellular carbohydrate biosynthetic process	BP	1
GO:0045055	0.289157	0.908547	2	256	regulated exocytosis	BP	1
GO:0015980	0.290274	0.907954	2	259	energy derivation by oxidation of organic compounds	BP	1
GO:0043254	0.291764	0.879933	3	452	regulation of protein complex assembly	BP	1
GO:0006096	0.293193	0.953103	1	84	glycolytic process	BP	1
GO:0018130	0.293667	0.796055	16	3319	heterocycle biosynthetic process	BP	1
GO:0051341	0.294661	0.952615	1	82	regulation of oxidoreductase activity	BP	1
GO:0042325	0.294814	0.822407	8	1521	regulation of phosphorylation	BP	1
GO:0006757	0.296752	0.951878	1	85	ATP generation from ADP	BP	1
GO:0019438	0.297327	0.793014	16	3330	aromatic compound biosynthetic process	BP	1
GO:0002709	0.297518	0.95162	1	84	regulation of T cell mediated immunity	BP	1
GO:0030101	0.297729	0.951496	1	93	natural killer cell activation	BP	1
GO:0048732	0.299843	0.874896	3	458	gland development	BP	1
GO:0034620	0.30002	0.950749	1	84	cellular response to unfolded protein	BP	1
GO:0098659	0.300113	0.950704	1	86	inorganic cation import across plasma membrane	BP	1
GO:0099587	0.300113	0.950704	1	86	inorganic ion import across plasma membrane	BP	1
GO:0034502	0.300523	0.950573	1	84	protein localization to chromosome	BP	1
GO:0010498	0.302003	0.873537	3	459	proteasomal protein catabolic process	BP	1
GO:0045814	0.302424	0.94988	1	88	negative regulation of gene expression, epigenetic	BP	1
GO:0034599	0.302761	0.901257	2	267	cellular response to oxidative stress	BP	1
GO:0008285	0.303179	0.854153	4	676	negative regulation of cell proliferation	BP	1
GO:0032945	0.304568	0.949151	1	83	negative regulation of mononuclear cell proliferation	BP	1
GO:0050672	0.304568	0.949151	1	83	negative regulation of lymphocyte proliferation	BP	1
GO:0042866	0.304994	0.948969	1	88	pyruvate biosynthetic process	BP	1
GO:0006334	0.305299	0.948832	1	93	nucleosome assembly	BP	1
GO:0050730	0.305583	0.899726	2	261	regulation of peptidyl-tyrosine phosphorylation	BP	1
GO:0044270	0.305829	0.871119	3	455	cellular nitrogen compound catabolic process	BP	1
GO:0042110	0.30708	0.870304	3	480	T cell activation	BP	1
GO:0032642	0.307137	0.948189	1	90	regulation of chemokine production	BP	1
GO:0030217	0.307161	0.89885	2	267	T cell differentiation	BP	1
GO:0046889	0.307607	0.948014	1	91	positive regulation of lipid biosynthetic process	BP	1
GO:0040014	0.308929	0.947579	1	84	regulation of multicellular organism growth	BP	1
GO:0006112	0.308971	0.947527	1	90	energy reserve metabolic process	BP	1
GO:1904035	0.309206	0.947453	1	88	regulation of epithelial cell apoptotic process	BP	1
GO:0006281	0.309809	0.868573	3	465	DNA repair	BP	1
GO:0001938	0.310061	0.947131	1	90	positive regulation of endothelial cell proliferation	BP	1
GO:0046916	0.3115	0.946618	1	88	cellular transition metal ion homeostasis	BP	1
GO:0033559	0.311769	0.946454	1	100	unsaturated fatty acid metabolic process	BP	1
GO:0046700	0.313344	0.866306	3	462	heterocycle catabolic process	BP	1
GO:0046031	0.313476	0.945868	1	92	ADP metabolic process	BP	1
GO:0072676	0.313771	0.945764	1	91	lymphocyte migration	BP	1
GO:0006476	0.314009	0.945676	1	91	protein deacetylation	BP	1
GO:0070664	0.314068	0.945679	1	87	negative regulation of leukocyte proliferation	BP	1
GO:0032268	0.314825	0.788835	12	2453	regulation of cellular protein metabolic process	BP	1
GO:0007229	0.314929	0.945348	1	89	integrin-mediated signaling pathway	BP	1
GO:0006497	0.3161	0.944906	1	90	protein lipidation	BP	1
GO:0072593	0.317591	0.893017	2	283	reactive oxygen species metabolic process	BP	1
GO:0032602	0.317817	0.944241	1	94	chemokine production	BP	1
GO:0070167	0.318308	0.944056	1	94	regulation of biomineral tissue development	BP	1
GO:1901700	0.318649	0.810606	7	1344	response to oxygen-containing compound	BP	1
GO:0032652	0.318843	0.943855	1	94	regulation of interleukin-1 production	BP	1
GO:0060968	0.320005	0.94344	1	90	regulation of gene silencing	BP	1
GO:0030162	0.32186	0.841176	4	706	regulation of proteolysis	BP	1
GO:0060326	0.32213	0.890436	2	287	cell chemotaxis	BP	1
GO:0030510	0.322656	0.942402	1	95	regulation of BMP signaling pathway	BP	1
GO:0043535	0.322701	0.942402	1	92	regulation of blood vessel endothelial cell migration	BP	1
GO:0009062	0.322732	0.942385	1	93	fatty acid catabolic process	BP	1
GO:0002444	0.325822	0.94119	1	94	myeloid leukocyte mediated immunity	BP	1
GO:0046683	0.326423	0.940946	1	96	response to organophosphorus	BP	1
GO:0009135	0.326649	0.940852	1	97	purine nucleoside diphosphate metabolic process	BP	1
GO:0009179	0.326649	0.940852	1	97	purine ribonucleoside diphosphate metabolic process	BP	1
GO:0006304	0.326857	0.940813	1	90	DNA modification	BP	1
GO:0042310	0.327204	0.940626	1	99	vasoconstriction	BP	1
GO:0042770	0.32773	0.940461	1	92	signal transduction in response to DNA damage	BP	1
GO:0019439	0.327905	0.856781	3	476	aromatic compound catabolic process	BP	1
GO:1903578	0.329113	0.939915	1	93	regulation of ATP metabolic process	BP	1
GO:0042158	0.329301	0.939829	1	95	lipoprotein biosynthetic process	BP	1
GO:0050886	0.32989	0.939575	1	99	endocrine process	BP	1
GO:0009953	0.330223	0.939423	1	103	dorsal/ventral pattern formation	BP	1
GO:2001237	0.331297	0.939026	1	98	negative regulation of extrinsic apoptotic signaling pathway	BP	1
GO:0045778	0.332227	0.938642	1	101	positive regulation of ossification	BP	1
GO:0007041	0.332264	0.938627	1	101	lysosomal transport	BP	1
GO:0031058	0.332699	0.938476	1	97	positive regulation of histone modification	BP	1
GO:0019395	0.333076	0.938338	1	95	fatty acid oxidation	BP	1
GO:0002702	0.333133	0.938276	1	102	positive regulation of production of molecular mediator of immune response	BP	1
GO:0045582	0.333257	0.938273	1	94	positive regulation of T cell differentiation	BP	1
GO:0010595	0.333734	0.938059	1	98	positive regulation of endothelial cell migration	BP	1
GO:0002460	0.333899	0.883621	2	292	adaptive immune response based on somatic recombination of immune receptors built from immunoglobulin superfamily domains	BP	1
GO:0001568	0.33392	0.832599	4	704	blood vessel development	BP	1
GO:0120162	0.335053	0.937543	1	96	positive regulation of cold-induced thermogenesis	BP	1
GO:1903426	0.335184	0.937457	1	102	regulation of reactive oxygen species biosynthetic process	BP	1
GO:0033036	0.335901	0.765208	14	2925	macromolecule localization	BP	1
GO:0072521	0.336825	0.850813	3	489	purine-containing compound metabolic process	BP	1
GO:0050906	0.337186	0.936626	1	107	detection of stimulus involved in sensory perception	BP	1
GO:0071482	0.337535	0.936533	1	98	cellular response to light stimulus	BP	1
GO:0009185	0.338116	0.936281	1	101	ribonucleoside diphosphate metabolic process	BP	1
GO:0010660	0.338184	0.936264	1	99	regulation of muscle cell apoptotic process	BP	1
GO:0010942	0.338419	0.829358	4	702	positive regulation of cell death	BP	1
GO:0034440	0.33861	0.936103	1	97	lipid oxidation	BP	1
GO:0009416	0.338753	0.880761	2	290	response to light stimulus	BP	1
GO:0006325	0.342406	0.826461	4	714	chromatin organization	BP	1
GO:0009141	0.34324	0.878081	2	293	nucleoside triphosphate metabolic process	BP	1
GO:0019359	0.343695	0.933996	1	101	nicotinamide nucleotide biosynthetic process	BP	1
GO:0106027	0.344667	0.933593	1	101	neuron projection organization	BP	1
GO:0051289	0.344696	0.933564	1	104	protein homotetramerization	BP	1
GO:0097756	0.344789	0.933521	1	105	negative regulation of blood vessel diameter	BP	1
GO:0045892	0.345355	0.798354	6	1169	negative regulation of transcription, DNA-templated	BP	1
GO:0007009	0.345708	0.933143	1	104	plasma membrane organization	BP	1
GO:0035601	0.346367	0.932879	1	102	protein deacylation	BP	1
GO:0098732	0.346367	0.932879	1	102	macromolecule deacylation	BP	1
GO:0061326	0.347309	0.932491	1	101	renal tubule development	BP	1
GO:0046634	0.348227	0.9321	1	102	regulation of alpha-beta T cell activation	BP	1
GO:0000077	0.348696	0.931903	1	102	DNA damage checkpoint	BP	1
GO:1903507	0.348714	0.795714	6	1173	negative regulation of nucleic acid-templated transcription	BP	1
GO:0007584	0.348845	0.931851	1	100	response to nutrient	BP	1
GO:1902679	0.349236	0.795302	6	1174	negative regulation of RNA biosynthetic process	BP	1
GO:0050714	0.349862	0.874071	2	300	positive regulation of protein secretion	BP	1
GO:0001525	0.350129	0.841733	3	503	angiogenesis	BP	1
GO:0010657	0.350766	0.931016	1	104	muscle cell apoptotic process	BP	1
GO:1901362	0.350912	0.74743	16	3452	organic cyclic compound biosynthetic process	BP	1
GO:1903825	0.351341	0.930777	1	103	organic acid transmembrane transport	BP	1
GO:1905039	0.351341	0.930777	1	103	carboxylic acid transmembrane transport	BP	1
GO:0098771	0.351616	0.819705	4	728	inorganic ion homeostasis	BP	1
GO:0009628	0.352232	0.804272	5	938	response to abiotic stimulus	BP	1
GO:0019363	0.352743	0.930174	1	104	pyridine nucleotide biosynthetic process	BP	1
GO:0002694	0.353111	0.839662	3	514	regulation of leukocyte activation	BP	1
GO:0050863	0.353197	0.872032	2	301	regulation of T cell activation	BP	1
GO:0032612	0.35359	0.929795	1	107	interleukin-1 production	BP	1
GO:0045765	0.354342	0.87133	2	300	regulation of angiogenesis	BP	1
GO:0072001	0.354678	0.871129	2	296	renal system development	BP	1
GO:0032092	0.355714	0.928855	1	112	positive regulation of protein binding	BP	1
GO:0006913	0.356235	0.870178	2	291	nucleocytoplasmic transport	BP	1
GO:0051169	0.356235	0.870178	2	291	nuclear transport	BP	1
GO:0044264	0.357295	0.928201	1	106	cellular polysaccharide metabolic process	BP	1
GO:0001932	0.35837	0.779038	7	1394	regulation of protein phosphorylation	BP	1
GO:0090101	0.358732	0.927548	1	111	negative regulation of transmembrane receptor protein serine/threonine kinase signaling pathway	BP	1
GO:0007589	0.35928	0.927303	1	112	body fluid secretion	BP	1
GO:0006612	0.360224	0.926921	1	106	protein targeting to membrane	BP	1
GO:0032870	0.360338	0.834617	3	515	cellular response to hormone stimulus	BP	1
GO:1901361	0.36216	0.833341	3	507	organic cyclic compound catabolic process	BP	1
GO:0051247	0.36251	0.768283	8	1622	positive regulation of protein metabolic process	BP	1
GO:0035967	0.362895	0.925749	1	105	cellular response to topologically incorrect protein	BP	1
GO:0002688	0.364002	0.925235	1	109	regulation of leukocyte chemotaxis	BP	1
GO:0072525	0.364609	0.92497	1	108	pyridine-containing compound biosynthetic process	BP	1
GO:0014074	0.364925	0.924818	1	110	response to purine-containing compound	BP	1
GO:0001944	0.365459	0.809378	4	736	vasculature development	BP	1
GO:0031497	0.36547	0.924544	1	116	chromatin assembly	BP	1
GO:0046632	0.366579	0.924083	1	109	alpha-beta T cell differentiation	BP	1
GO:1903829	0.367848	0.862901	2	299	positive regulation of cellular protein localization	BP	1
GO:0051952	0.368931	0.922996	1	114	regulation of amine transport	BP	1
GO:0033138	0.368934	0.922985	1	116	positive regulation of peptidyl-serine phosphorylation	BP	1
GO:1900542	0.369302	0.922866	1	107	regulation of purine nucleotide metabolic process	BP	1
GO:2000045	0.370366	0.922361	1	111	regulation of G1/S transition of mitotic cell cycle	BP	1
GO:0007204	0.370442	0.861223	2	318	positive regulation of cytosolic calcium ion concentration	BP	1
GO:0090100	0.370955	0.922103	1	109	positive regulation of transmembrane receptor protein serine/threonine kinase signaling pathway	BP	1
GO:0045621	0.371973	0.921644	1	108	positive regulation of lymphocyte differentiation	BP	1
GO:0006090	0.372079	0.921574	1	112	pyruvate metabolic process	BP	1
GO:0032269	0.372815	0.788211	5	976	negative regulation of cellular protein metabolic process	BP	1
GO:1905269	0.372958	0.921176	1	111	positive regulation of chromatin organization	BP	1
GO:0016525	0.373531	0.920902	1	113	negative regulation of angiogenesis	BP	1
GO:0072329	0.37375	0.920806	1	112	monocarboxylic acid catabolic process	BP	1
GO:0030282	0.375011	0.920214	1	114	bone mineralization	BP	1
GO:0002377	0.376257	0.919616	1	118	immunoglobulin production	BP	1
GO:1902532	0.376733	0.82292	3	530	negative regulation of intracellular signal transduction	BP	1
GO:2001023	0.377036	0.919274	1	114	regulation of response to drug	BP	1
GO:0031570	0.377556	0.919043	1	112	DNA integrity checkpoint	BP	1
GO:1901701	0.377608	0.784414	5	967	cellular response to oxygen-containing compound	BP	1
GO:0043123	0.378063	0.918795	1	114	positive regulation of I-kappaB kinase/NF-kappaB signaling	BP	1
GO:0072358	0.378094	0.799762	4	749	cardiovascular system development	BP	1
GO:0001934	0.378168	0.783967	5	970	positive regulation of protein phosphorylation	BP	1
GO:1904019	0.379323	0.918211	1	113	epithelial cell apoptotic process	BP	1
GO:0044070	0.380082	0.917828	1	118	regulation of anion transport	BP	1
GO:0015837	0.380241	0.917753	1	118	amine transport	BP	1
GO:0060341	0.380485	0.782124	5	960	regulation of cellular localization	BP	1
GO:0006986	0.380592	0.917614	1	113	response to unfolded protein	BP	1
GO:0051235	0.381581	0.854036	2	317	maintenance of location	BP	1
GO:0006140	0.381631	0.917135	1	111	regulation of nucleotide metabolic process	BP	1
GO:0051129	0.382672	0.796234	4	751	negative regulation of cellular component organization	BP	1
GO:0090304	0.383021	0.71326	19	4205	nucleic acid metabolic process	BP	1
GO:2000181	0.383529	0.916202	1	117	negative regulation of blood vessel morphogenesis	BP	1
GO:1903409	0.384442	0.915751	1	120	reactive oxygen species biosynthetic process	BP	1
GO:0009636	0.384877	0.851863	2	326	response to toxic substance	BP	1
GO:0005976	0.385547	0.915238	1	117	polysaccharide metabolic process	BP	1
GO:0012501	0.386253	0.741997	9	1894	programmed cell death	BP	1
GO:1903827	0.386767	0.815611	3	521	regulation of cellular protein localization	BP	1
GO:0043534	0.38879	0.913675	1	117	blood vessel endothelial cell migration	BP	1
GO:0007178	0.389114	0.849055	2	332	transmembrane receptor protein serine/threonine kinase signaling pathway	BP	1
GO:0042542	0.390576	0.912791	1	120	response to hydrogen peroxide	BP	1
GO:0018108	0.390728	0.848002	2	318	peptidyl-tyrosine phosphorylation	BP	1
GO:0042089	0.390746	0.912719	1	118	cytokine biosynthetic process	BP	1
GO:0016579	0.39124	0.912489	1	116	protein deubiquitination	BP	1
GO:0055076	0.391625	0.9123	1	116	transition metal ion homeostasis	BP	1
GO:0032787	0.391679	0.811955	3	557	monocarboxylic acid metabolic process	BP	1
GO:0016064	0.392772	0.911707	1	122	immunoglobulin mediated immune response	BP	1
GO:0051153	0.393165	0.911524	1	120	regulation of striated muscle cell differentiation	BP	1
GO:0046822	0.393271	0.91151	1	113	regulation of nucleocytoplasmic transport	BP	1
GO:0050868	0.393334	0.911451	1	118	negative regulation of T cell activation	BP	1
GO:0006997	0.393618	0.911296	1	121	nucleus organization	BP	1
GO:0002793	0.393675	0.846014	2	330	positive regulation of peptide secretion	BP	1
GO:0014902	0.394282	0.910979	1	119	myotube differentiation	BP	1
GO:0043280	0.394908	0.910649	1	123	positive regulation of cysteine-type endopeptidase activity involved in apoptotic process	BP	1
GO:0001889	0.395029	0.910605	1	120	liver development	BP	1
GO:0018212	0.395446	0.844839	2	321	peptidyl-tyrosine modification	BP	1
GO:0051701	0.397112	0.909581	1	118	interaction with host	BP	1
GO:0019220	0.397211	0.738988	8	1680	regulation of phosphate metabolic process	BP	1
GO:0050865	0.39726	0.807797	3	556	regulation of cell activation	BP	1
GO:0051174	0.397645	0.738615	8	1681	regulation of phosphorus metabolic process	BP	1
GO:0050852	0.400308	0.907934	1	127	T cell receptor signaling pathway	BP	1
GO:0019724	0.400583	0.907801	1	126	B cell mediated immunity	BP	1
GO:0051347	0.400688	0.805232	3	545	positive regulation of transferase activity	BP	1
GO:1901342	0.401976	0.840394	2	334	regulation of vasculature development	BP	1
GO:0009855	0.402252	0.906933	1	131	determination of bilateral symmetry	BP	1
GO:0002824	0.402739	0.906705	1	127	positive regulation of adaptive immune response based on somatic recombination of immune receptors built from immunoglobulin superfamily domains	BP	1
GO:1901216	0.403672	0.906262	1	121	positive regulation of neuron death	BP	1
GO:0061008	0.403962	0.906103	1	123	hepaticobiliary system development	BP	1
GO:0042752	0.404045	0.906066	1	122	regulation of circadian rhythm	BP	1
GO:0042107	0.404452	0.905848	1	124	cytokine metabolic process	BP	1
GO:0071705	0.405022	0.720232	10	2146	nitrogen compound transport	BP	1
GO:0002708	0.405031	0.905528	1	129	positive regulation of lymphocyte mediated immunity	BP	1
GO:0042157	0.405156	0.905494	1	123	lipoprotein metabolic process	BP	1
GO:0019216	0.405182	0.838198	2	335	regulation of lipid metabolic process	BP	1
GO:0009799	0.405269	0.905392	1	132	specification of symmetry	BP	1
GO:0050900	0.405306	0.838111	2	336	leukocyte migration	BP	1
GO:0045862	0.405917	0.837694	2	334	positive regulation of proteolysis	BP	1
GO:1902806	0.406719	0.904677	1	126	regulation of cell cycle G1/S phase transition	BP	1
GO:0006875	0.407974	0.799698	3	565	cellular metal ion homeostasis	BP	1
GO:1902533	0.408847	0.759049	5	998	positive regulation of intracellular signal transduction	BP	1
GO:0051092	0.410384	0.902771	1	128	positive regulation of NF-kappaB transcription factor activity	BP	1
GO:0051592	0.411348	0.902264	1	129	response to calcium ion	BP	1
GO:0034728	0.411892	0.901965	1	132	nucleosome organization	BP	1
GO:0061025	0.412011	0.901898	1	133	membrane fusion	BP	1
GO:0055082	0.413647	0.771732	4	787	cellular chemical homeostasis	BP	1
GO:1901343	0.413819	0.900969	1	129	negative regulation of vasculature development	BP	1
GO:0050801	0.414239	0.77125	4	793	ion homeostasis	BP	1
GO:0051253	0.415361	0.741066	6	1259	negative regulation of RNA metabolic process	BP	1
GO:0006633	0.415375	0.900123	1	134	fatty acid biosynthetic process	BP	1
GO:0001655	0.415672	0.830907	2	339	urogenital system development	BP	1
GO:0002821	0.419448	0.897955	1	134	positive regulation of adaptive immune response	BP	1
GO:0018107	0.419462	0.897988	1	126	peptidyl-threonine phosphorylation	BP	1
GO:0071236	0.419938	0.897692	1	134	cellular response to antibiotic	BP	1
GO:0033365	0.420305	0.76633	4	778	protein localization to organelle	BP	1
GO:0010212	0.420718	0.897308	1	127	response to ionizing radiation	BP	1
GO:0006754	0.42099	0.897141	1	131	ATP biosynthetic process	BP	1
GO:0009890	0.421233	0.726123	7	1490	negative regulation of biosynthetic process	BP	1
GO:0043467	0.421602	0.896817	1	130	regulation of generation of precursor metabolites and energy	BP	1
GO:0009166	0.422106	0.896544	1	130	nucleotide catabolic process	BP	1
GO:0042327	0.422621	0.747538	5	1023	positive regulation of phosphorylation	BP	1
GO:0030216	0.423092	0.895982	1	136	keratinocyte differentiation	BP	1
GO:0097553	0.424083	0.895453	1	134	calcium ion transmembrane import into cytosol	BP	1
GO:0006935	0.424868	0.786628	3	580	chemotaxis	BP	1
GO:0007034	0.425147	0.894864	1	136	vacuolar transport	BP	1
GO:1903038	0.425647	0.894615	1	131	negative regulation of leukocyte cell-cell adhesion	BP	1
GO:0042330	0.426907	0.785026	3	583	taxis	BP	1
GO:0051248	0.428272	0.742755	5	1042	negative regulation of protein metabolic process	BP	1
GO:0010605	0.430777	0.692424	11	2450	negative regulation of macromolecule metabolic process	BP	1
GO:0006333	0.431676	0.89125	1	139	chromatin assembly or disassembly	BP	1
GO:0031099	0.43426	0.889791	1	142	regeneration	BP	1
GO:0051480	0.434747	0.817211	2	364	regulation of cytosolic calcium ion concentration	BP	1
GO:0070646	0.435266	0.889264	1	134	protein modification by small protein removal	BP	1
GO:0009411	0.436629	0.888479	1	137	response to UV	BP	1
GO:0015698	0.437192	0.888146	1	140	inorganic anion transport	BP	1
GO:0007565	0.437499	0.887945	1	146	female pregnancy	BP	1
GO:0090288	0.437516	0.887953	1	142	negative regulation of cellular response to growth factor stimulus	BP	1
GO:0046879	0.43835	0.814576	2	360	hormone secretion	BP	1
GO:0050678	0.438367	0.814567	2	357	regulation of epithelial cell proliferation	BP	1
GO:0051172	0.439121	0.689719	10	2233	negative regulation of nitrogen compound metabolic process	BP	1
GO:0016052	0.439309	0.886947	1	139	carbohydrate catabolic process	BP	1
GO:0009451	0.439528	0.886827	1	138	RNA modification	BP	1
GO:2001056	0.439566	0.886795	1	140	positive regulation of cysteine-type endopeptidase activity	BP	1
GO:0018210	0.439818	0.886681	1	134	peptidyl-threonine modification	BP	1
GO:0042552	0.440412	0.886312	1	140	myelination	BP	1
GO:0035966	0.440785	0.886118	1	136	response to topologically incorrect protein	BP	1
GO:0050680	0.442552	0.885069	1	143	negative regulation of epithelial cell proliferation	BP	1
GO:0010468	0.442562	0.664977	16	3646	regulation of gene expression	BP	1
GO:0045321	0.44347	0.747098	4	835	leukocyte activation	BP	1
GO:0009206	0.443591	0.884478	1	141	purine ribonucleoside triphosphate biosynthetic process	BP	1
GO:0009145	0.444592	0.883894	1	142	purine nucleoside triphosphate biosynthetic process	BP	1
GO:0051301	0.444757	0.770783	3	585	cell division	BP	1
GO:0032270	0.445228	0.704971	7	1516	positive regulation of cellular protein metabolic process	BP	1
GO:0072331	0.445758	0.883241	1	137	signal transduction by p53 class mediator	BP	1
GO:0007272	0.446388	0.882845	1	143	ensheathment of neurons	BP	1
GO:0008366	0.446388	0.882845	1	143	axon ensheathment	BP	1
GO:0071356	0.447036	0.882486	1	139	cellular response to tumor necrosis factor	BP	1
GO:0002687	0.447604	0.882139	1	142	positive regulation of leukocyte migration	BP	1
GO:0006338	0.448133	0.881839	1	140	chromatin remodeling	BP	1
GO:1901292	0.449169	0.881226	1	141	nucleoside phosphate catabolic process	BP	1
GO:0009914	0.449179	0.806511	2	368	hormone transport	BP	1
GO:0106106	0.450447	0.880468	1	142	cold-induced thermogenesis	BP	1
GO:0120161	0.450447	0.880468	1	142	regulation of cold-induced thermogenesis	BP	1
GO:0048518	0.450996	0.64259	25	5817	positive regulation of biological process	BP	1
GO:0062012	0.451364	0.804874	2	361	regulation of small molecule metabolic process	BP	1
GO:0009201	0.451478	0.879848	1	144	ribonucleoside triphosphate biosynthetic process	BP	1
GO:0051241	0.452426	0.708801	6	1307	negative regulation of multicellular organismal process	BP	1
GO:0009612	0.453016	0.878921	1	147	response to mechanical stimulus	BP	1
GO:0033135	0.453117	0.878852	1	149	regulation of peptidyl-serine phosphorylation	BP	1
GO:0010634	0.454394	0.878113	1	144	positive regulation of epithelial cell migration	BP	1
GO:0010638	0.454462	0.762859	3	595	positive regulation of organelle organization	BP	1
GO:0034614	0.455243	0.877582	1	149	cellular response to reactive oxygen species	BP	1
GO:0065007	0.455555	0.632553	47	11382	biological regulation	BP	1
GO:0051338	0.457046	0.735555	4	833	regulation of transferase activity	BP	1
GO:0030178	0.457286	0.87634	1	152	negative regulation of Wnt signaling pathway	BP	1
GO:0006865	0.457369	0.876309	1	148	amino acid transport	BP	1
GO:0030098	0.459234	0.798858	2	380	lymphocyte differentiation	BP	1
GO:0006355	0.459457	0.6618	12	2740	regulation of transcription, DNA-templated	BP	1
GO:1901214	0.460162	0.798164	2	367	regulation of neuron death	BP	1
GO:0030509	0.460543	0.874363	1	153	BMP signaling pathway	BP	1
GO:0048514	0.463622	0.755265	3	608	blood vessel morphogenesis	BP	1
GO:0009893	0.464251	0.647274	15	3438	positive regulation of metabolic process	BP	1
GO:1903506	0.464341	0.657238	12	2748	regulation of nucleic acid-templated transcription	BP	1
GO:0045580	0.465262	0.871486	1	149	regulation of T cell differentiation	BP	1
GO:0000122	0.466148	0.727685	4	853	negative regulation of transcription by RNA polymerase II	BP	1
GO:0051259	0.467836	0.751738	3	610	protein complex oligomerization	BP	1
GO:0006887	0.468294	0.791853	2	375	exocytosis	BP	1
GO:2001141	0.468711	0.653141	12	2757	regulation of RNA biosynthetic process	BP	1
GO:0006091	0.468725	0.791508	2	381	generation of precursor metabolites and energy	BP	1
GO:0031056	0.468896	0.869224	1	150	regulation of histone modification	BP	1
GO:0045834	0.469991	0.86853	1	152	positive regulation of lipid metabolic process	BP	1
GO:0009127	0.472182	0.867152	1	152	purine nucleoside monophosphate biosynthetic process	BP	1
GO:0009168	0.472182	0.867152	1	152	purine ribonucleoside monophosphate biosynthetic process	BP	1
GO:0060402	0.47295	0.866654	1	155	calcium ion transport into cytosol	BP	1
GO:0031214	0.47329	0.866439	1	155	biomineral tissue development	BP	1
GO:0051250	0.473312	0.866439	1	152	negative regulation of lymphocyte activation	BP	1
GO:0051276	0.473559	0.703236	5	1084	chromosome organization	BP	1
GO:0030003	0.474391	0.746195	3	625	cellular cation homeostasis	BP	1
GO:0010594	0.474551	0.86564	1	155	regulation of endothelial cell migration	BP	1
GO:2001236	0.474923	0.865377	1	161	regulation of extrinsic apoptotic signaling pathway	BP	1
GO:0046496	0.477263	0.863914	1	154	nicotinamide nucleotide metabolic process	BP	1
GO:0006606	0.477398	0.863852	1	149	protein import into nucleus	BP	1
GO:0051302	0.47781	0.863555	1	156	regulation of cell division	BP	1
GO:0010562	0.478056	0.699191	5	1092	positive regulation of phosphorus metabolic process	BP	1
GO:0045937	0.478056	0.699191	5	1092	positive regulation of phosphate metabolic process	BP	1
GO:1901698	0.47818	0.717138	4	869	response to nitrogen compound	BP	1
GO:0062013	0.47955	0.862436	1	156	positive regulation of small molecule metabolic process	BP	1
GO:0055114	0.479642	0.715846	4	868	oxidation-reduction process	BP	1
GO:0006323	0.480169	0.86201	1	162	DNA packaging	BP	1
GO:0009156	0.480822	0.861615	1	156	ribonucleoside monophosphate biosynthetic process	BP	1
GO:0042176	0.480914	0.781864	2	382	regulation of protein catabolic process	BP	1
GO:0002705	0.48164	0.861058	1	162	positive regulation of leukocyte mediated immunity	BP	1
GO:0019362	0.481871	0.860935	1	156	pyridine nucleotide metabolic process	BP	1
GO:1990845	0.482289	0.860659	1	157	adaptive thermogenesis	BP	1
GO:0051147	0.482977	0.860206	1	158	regulation of muscle cell differentiation	BP	1
GO:0008219	0.483716	0.654344	9	2054	cell death	BP	1
GO:0051170	0.48396	0.859588	1	153	import into nucleus	BP	1
GO:0050851	0.484676	0.859079	1	162	antigen receptor-mediated signaling pathway	BP	1
GO:0071772	0.484787	0.858998	1	164	response to BMP	BP	1
GO:0071773	0.484787	0.858998	1	164	cellular response to BMP stimulus	BP	1
GO:0071478	0.486683	0.857788	1	156	cellular response to radiation	BP	1
GO:0065004	0.487458	0.857226	1	168	protein-DNA complex assembly	BP	1
GO:0034612	0.487871	0.857005	1	156	response to tumor necrosis factor	BP	1
GO:0043433	0.489667	0.855783	1	163	negative regulation of DNA-binding transcription factor activity	BP	1
GO:0019827	0.490961	0.854922	1	163	stem cell population maintenance	BP	1
GO:2000113	0.491414	0.673395	6	1358	negative regulation of cellular macromolecule biosynthetic process	BP	1
GO:0043161	0.49179	0.773051	2	392	proteasome-mediated ubiquitin-dependent protein catabolic process	BP	1
GO:0072524	0.493362	0.853324	1	161	pyridine-containing compound metabolic process	BP	1
GO:0009124	0.494133	0.852801	1	162	nucleoside monophosphate biosynthetic process	BP	1
GO:0035296	0.494266	0.852682	1	169	regulation of tube diameter	BP	1
GO:0050880	0.494266	0.852682	1	169	regulation of blood vessel size	BP	1
GO:0097746	0.494266	0.852682	1	169	regulation of blood vessel diameter	BP	1
GO:0035150	0.494937	0.852226	1	170	regulation of tube size	BP	1
GO:0055065	0.495795	0.727718	3	645	metal ion homeostasis	BP	1
GO:0006979	0.496149	0.76946	2	401	response to oxidative stress	BP	1
GO:0051090	0.496327	0.769314	2	400	regulation of DNA-binding transcription factor activity	BP	1
GO:0044706	0.498	0.850133	1	174	multi-multicellular organism process	BP	1
GO:0034404	0.498473	0.849848	1	165	nucleobase-containing small molecule biosynthetic process	BP	1
GO:0044283	0.498995	0.724905	3	643	small molecule biosynthetic process	BP	1
GO:0009314	0.499298	0.766859	2	398	response to radiation	BP	1
GO:0098727	0.499776	0.84895	1	167	maintenance of cell number	BP	1
GO:0045333	0.500143	0.848703	1	166	cellular respiration	BP	1
GO:0042592	0.501709	0.64442	8	1849	homeostatic process	BP	1
GO:0060401	0.502103	0.847348	1	168	cytosolic calcium ion transport	BP	1
GO:0001933	0.503082	0.763695	2	408	negative regulation of protein phosphorylation	BP	1
GO:0006915	0.505296	0.641002	8	1853	apoptotic process	BP	1
GO:0042129	0.506662	0.844178	1	170	regulation of T cell proliferation	BP	1
GO:0071897	0.506824	0.844073	1	168	DNA biosynthetic process	BP	1
GO:0006351	0.506859	0.616765	12	2828	transcription, DNA-templated	BP	1
GO:0043086	0.507369	0.717461	3	665	negative regulation of catalytic activity	BP	1
GO:0002822	0.507477	0.843595	1	173	regulation of adaptive immune response based on somatic recombination of immune receptors built from immunoglobulin superfamily domains	BP	1
GO:0050789	0.509697	0.579478	44	10789	regulation of biological process	BP	1
GO:1903047	0.510194	0.714947	3	644	mitotic cell cycle process	BP	1
GO:0070997	0.510707	0.757282	2	404	neuron death	BP	1
GO:0097659	0.511678	0.612091	12	2836	nucleic acid-templated transcription	BP	1
GO:0045934	0.512177	0.653914	6	1386	negative regulation of nucleobase-containing compound metabolic process	BP	1
GO:0002285	0.513381	0.839389	1	183	lymphocyte activation involved in immune response	BP	1
GO:2001233	0.514705	0.75386	2	418	regulation of apoptotic signaling pathway	BP	1
GO:0006139	0.515071	0.587433	20	4737	nucleobase-containing compound metabolic process	BP	1
GO:0000082	0.515152	0.838177	1	170	G1/S transition of mitotic cell cycle	BP	1
GO:0051249	0.515198	0.753438	2	418	regulation of lymphocyte activation	BP	1
GO:1902107	0.515767	0.83775	1	167	positive regulation of leukocyte differentiation	BP	1
GO:0019932	0.516939	0.751943	2	421	second-messenger-mediated signaling	BP	1
GO:0006733	0.517763	0.836289	1	173	oxidoreduction coenzyme metabolic process	BP	1
GO:0010558	0.517791	0.64857	6	1394	negative regulation of macromolecule biosynthetic process	BP	1
GO:0032774	0.518093	0.605841	12	2849	RNA biosynthetic process	BP	1
GO:0044260	0.518294	0.574191	29	6947	cellular macromolecule metabolic process	BP	1
GO:0045859	0.519058	0.706934	3	658	regulation of protein kinase activity	BP	1
GO:0001649	0.523988	0.831706	1	187	osteoblast differentiation	BP	1
GO:0050673	0.524071	0.745779	2	422	epithelial cell proliferation	BP	1
GO:0019725	0.524098	0.675297	4	908	cellular homeostasis	BP	1
GO:0045766	0.524407	0.831438	1	177	positive regulation of angiogenesis	BP	1
GO:0007219	0.524495	0.831369	1	178	Notch signaling pathway	BP	1
GO:0048878	0.525332	0.65533	5	1152	chemical homeostasis	BP	1
GO:0001659	0.526911	0.829591	1	177	temperature homeostasis	BP	1
GO:0050796	0.527046	0.829475	1	181	regulation of insulin secretion	BP	1
GO:0046649	0.528277	0.698475	3	686	lymphocyte activation	BP	1
GO:0043524	0.528928	0.828095	1	177	negative regulation of neuron apoptotic process	BP	1
GO:2001235	0.529267	0.827814	1	184	positive regulation of apoptotic signaling pathway	BP	1
GO:0045619	0.530574	0.82685	1	181	regulation of lymphocyte differentiation	BP	1
GO:0051588	0.531111	0.82644	1	183	regulation of neurotransmitter transport	BP	1
GO:0034655	0.531247	0.7395	2	417	nucleobase-containing compound catabolic process	BP	1
GO:0000075	0.53157	0.826121	1	177	cell cycle checkpoint	BP	1
GO:0043069	0.531761	0.668061	4	919	negative regulation of programmed cell death	BP	1
GO:0098656	0.532396	0.825489	1	180	anion transmembrane transport	BP	1
GO:2001252	0.534034	0.824246	1	182	positive regulation of chromosome organization	BP	1
GO:0001775	0.53448	0.665468	4	941	cell activation	BP	1
GO:0051262	0.536924	0.822051	1	183	protein tetramerization	BP	1
GO:0002819	0.53804	0.821176	1	189	regulation of adaptive immune response	BP	1
GO:0051052	0.53844	0.733088	2	436	regulation of DNA metabolic process	BP	1
GO:0002429	0.539143	0.820328	1	190	immune response-activating cell surface receptor signaling pathway	BP	1
GO:0022408	0.5404	0.819379	1	186	negative regulation of cell-cell adhesion	BP	1
GO:0050870	0.542549	0.817718	1	187	positive regulation of T cell activation	BP	1
GO:0044843	0.543295	0.817148	1	185	cell cycle G1/S phase transition	BP	1
GO:0006109	0.543774	0.816777	1	185	regulation of carbohydrate metabolic process	BP	1
GO:0008217	0.544517	0.816168	1	193	regulation of blood pressure	BP	1
GO:0061136	0.544535	0.816198	1	182	regulation of proteasomal protein catabolic process	BP	1
GO:0009725	0.545005	0.682848	3	691	response to hormone	BP	1
GO:0045860	0.545442	0.726792	2	432	positive regulation of protein kinase activity	BP	1
GO:0051049	0.545805	0.601582	8	1928	regulation of transport	BP	1
GO:0051222	0.547187	0.725204	2	435	positive regulation of protein transport	BP	1
GO:0016310	0.547324	0.592794	9	2153	phosphorylation	BP	1
GO:0009987	0.547439	0.555253	60	14756	cellular process	BP	1
GO:0009108	0.548033	0.813431	1	190	coenzyme biosynthetic process	BP	1
GO:0032869	0.548483	0.813081	1	189	cellular response to insulin stimulus	BP	1
GO:0006469	0.548755	0.812844	1	195	negative regulation of protein kinase activity	BP	1
GO:0006006	0.554622	0.808199	1	192	glucose metabolic process	BP	1
GO:0051649	0.554779	0.592648	8	1914	establishment of localization in cell	BP	1
GO:0003018	0.555115	0.807774	1	200	vascular process in circulatory system	BP	1
GO:0031401	0.555806	0.625728	5	1190	positive regulation of protein modification process	BP	1
GO:1904018	0.558128	0.805364	1	196	positive regulation of vasculature development	BP	1
GO:0016051	0.558346	0.805191	1	195	carbohydrate biosynthetic process	BP	1
GO:1902275	0.558432	0.805126	1	194	regulation of chromatin organization	BP	1
GO:0006909	0.559088	0.804558	1	204	phagocytosis	BP	1
GO:0044271	0.559259	0.551793	16	3887	cellular nitrogen compound biosynthetic process	BP	1
GO:0043170	0.559735	0.530673	33	8024	macromolecule metabolic process	BP	1
GO:0043542	0.560043	0.803804	1	198	endothelial cell migration	BP	1
GO:0031327	0.560559	0.60678	6	1451	negative regulation of cellular biosynthetic process	BP	1
GO:0044242	0.561526	0.802601	1	197	cellular lipid catabolic process	BP	1
GO:0002768	0.561675	0.802461	1	202	immune response-regulating cell surface receptor signaling pathway	BP	1
GO:0098742	0.562134	0.802086	1	202	cell-cell adhesion via plasma-membrane adhesion molecules	BP	1
GO:0043112	0.562258	0.801977	1	204	receptor metabolic process	BP	1
GO:0043281	0.563143	0.801256	1	203	regulation of cysteine-type endopeptidase activity involved in apoptotic process	BP	1
GO:0031326	0.563275	0.553518	14	3416	regulation of cellular biosynthetic process	BP	1
GO:0042326	0.563665	0.709965	2	456	negative regulation of phosphorylation	BP	1
GO:0032386	0.565353	0.708397	2	442	regulation of intracellular transport	BP	1
GO:1902531	0.56538	0.590878	7	1696	regulation of intracellular signal transduction	BP	1
GO:0097529	0.565569	0.799261	1	203	myeloid leukocyte migration	BP	1
GO:0055080	0.565873	0.662777	3	714	cation homeostasis	BP	1
GO:0046483	0.566056	0.536521	20	4863	heterocycle metabolic process	BP	1
GO:0050679	0.56617	0.798791	1	196	positive regulation of epithelial cell proliferation	BP	1
GO:0001666	0.567924	0.797326	1	199	response to hypoxia	BP	1
GO:0006874	0.567971	0.705901	2	465	cellular calcium ion homeostasis	BP	1
GO:0035264	0.569953	0.795651	1	195	multicellular organism growth	BP	1
GO:0042098	0.569966	0.795603	1	205	T cell proliferation	BP	1
GO:1903039	0.570116	0.795484	1	203	positive regulation of leukocyte cell-cell adhesion	BP	1
GO:1904951	0.57114	0.702909	2	454	positive regulation of establishment of protein localization	BP	1
GO:0071824	0.572085	0.793809	1	210	protein-DNA complex subunit organization	BP	1
GO:0030595	0.572786	0.793231	1	207	leukocyte chemotaxis	BP	1
GO:0009913	0.573455	0.792667	1	207	epidermal cell differentiation	BP	1
GO:0015893	0.573492	0.792647	1	204	drug transport	BP	1
GO:0003015	0.573791	0.792366	1	212	heart process	BP	1
GO:0036293	0.577055	0.789626	1	204	response to decreased oxygen levels	BP	1
GO:0007623	0.577606	0.789138	1	209	circadian rhythm	BP	1
GO:0048522	0.578067	0.522667	21	5146	positive regulation of cellular process	BP	1
GO:0046434	0.578406	0.78848	1	202	organophosphate catabolic process	BP	1
GO:1903532	0.578419	0.69592	2	472	positive regulation of secretion by cell	BP	1
GO:0019637	0.579118	0.6217	4	952	organophosphate metabolic process	BP	1
GO:0048863	0.579579	0.787443	1	211	stem cell differentiation	BP	1
GO:0006814	0.581849	0.785503	1	207	sodium ion transport	BP	1
GO:0043549	0.583673	0.645151	3	727	regulation of kinase activity	BP	1
GO:0055074	0.584432	0.69008	2	481	calcium ion homeostasis	BP	1
GO:0033673	0.585051	0.782695	1	216	negative regulation of kinase activity	BP	1
GO:0045732	0.586173	0.78173	1	212	positive regulation of protein catabolic process	BP	1
GO:0033674	0.587995	0.686608	2	469	positive regulation of kinase activity	BP	1
GO:0050920	0.588433	0.779749	1	212	regulation of chemotaxis	BP	1
GO:0017038	0.58869	0.779541	1	207	protein import	BP	1
GO:0006725	0.594402	0.507473	20	4933	cellular aromatic compound metabolic process	BP	1
GO:0034622	0.595621	0.604843	4	989	cellular protein-containing complex assembly	BP	1
GO:0030073	0.596292	0.772739	1	219	insulin secretion	BP	1
GO:0097191	0.596328	0.772677	1	228	extrinsic apoptotic signaling pathway	BP	1
GO:0098657	0.596418	0.63223	3	743	import into cell	BP	1
GO:0030258	0.597766	0.771415	1	218	lipid modification	BP	1
GO:0072503	0.598174	0.676498	2	490	cellular divalent inorganic cation homeostasis	BP	1
GO:0009152	0.598365	0.770881	1	216	purine ribonucleotide biosynthetic process	BP	1
GO:0009889	0.598944	0.516898	14	3489	regulation of biosynthetic process	BP	1
GO:0070482	0.599986	0.769406	1	218	response to oxygen levels	BP	1
GO:0016054	0.602229	0.767374	1	215	organic acid catabolic process	BP	1
GO:0046395	0.602229	0.767374	1	215	carboxylic acid catabolic process	BP	1
GO:1903050	0.602477	0.767155	1	213	regulation of proteolysis involved in cellular protein catabolic process	BP	1
GO:0033043	0.602761	0.577983	5	1241	regulation of organelle organization	BP	1
GO:0033157	0.605811	0.764098	1	212	regulation of intracellular protein transport	BP	1
GO:0090150	0.605823	0.764051	1	222	establishment of protein localization to membrane	BP	1
GO:1903522	0.606042	0.763822	1	230	regulation of blood circulation	BP	1
GO:0010632	0.607161	0.762811	1	223	regulation of epithelial cell migration	BP	1
GO:0090276	0.607259	0.762714	1	225	regulation of peptide hormone secretion	BP	1
GO:0032868	0.607495	0.762505	1	222	response to insulin	BP	1
GO:0051094	0.607874	0.558236	6	1515	positive regulation of developmental process	BP	1
GO:1901617	0.608902	0.761182	1	227	organic hydroxy compound biosynthetic process	BP	1
GO:0050670	0.609507	0.760629	1	224	regulation of lymphocyte proliferation	BP	1
GO:0019318	0.610141	0.760048	1	221	hexose metabolic process	BP	1
GO:0071702	0.610446	0.52199	10	2517	organic substance transport	BP	1
GO:0022618	0.611253	0.759022	1	217	ribonucleoprotein complex assembly	BP	1
GO:0006810	0.612815	0.49421	17	4261	transport	BP	1
GO:0032944	0.613121	0.757237	1	226	regulation of mononuclear cell proliferation	BP	1
GO:0046907	0.613366	0.552441	6	1511	intracellular transport	BP	1
GO:0009260	0.614207	0.756217	1	225	ribonucleotide biosynthetic process	BP	1
GO:0043067	0.614352	0.551392	6	1526	regulation of programmed cell death	BP	1
GO:0060548	0.621731	0.577419	4	1030	negative regulation of cell death	BP	1
GO:0009719	0.623118	0.556435	5	1293	response to endogenous stimulus	BP	1
GO:0072507	0.623498	0.650526	2	514	divalent inorganic cation homeostasis	BP	1
GO:2001234	0.624267	0.746561	1	233	negative regulation of apoptotic signaling pathway	BP	1
GO:0051186	0.624523	0.649464	2	501	cofactor metabolic process	BP	1
GO:0051345	0.627005	0.64684	2	509	positive regulation of hydrolase activity	BP	1
GO:0046390	0.62739	0.743521	1	232	ribose phosphate biosynthetic process	BP	1
GO:0070663	0.628312	0.742601	1	237	regulation of leukocyte proliferation	BP	1
GO:0071826	0.629887	0.741076	1	230	ribonucleoprotein complex subunit organization	BP	1
GO:0051047	0.630664	0.642946	2	525	positive regulation of secretion	BP	1
GO:0032879	0.63123	0.494699	11	2811	regulation of localization	BP	1
GO:0044237	0.632315	0.454751	37	9188	cellular metabolic process	BP	1
GO:0006468	0.632604	0.520737	7	1798	protein phosphorylation	BP	1
GO:1901566	0.632883	0.531549	6	1538	organonitrogen compound biosynthetic process	BP	1
GO:0022409	0.63482	0.736136	1	244	positive regulation of cell-cell adhesion	BP	1
GO:0046034	0.634879	0.736076	1	244	ATP metabolic process	BP	1
GO:0071375	0.635214	0.735751	1	241	cellular response to peptide hormone stimulus	BP	1
GO:0023061	0.638431	0.634629	2	521	signal release	BP	1
GO:0006260	0.638899	0.73205	1	240	DNA replication	BP	1
GO:0006401	0.639417	0.731536	1	237	RNA catabolic process	BP	1
GO:0051091	0.641544	0.729353	1	245	positive regulation of DNA-binding transcription factor activity	BP	1
GO:0051188	0.64204	0.728842	1	247	cofactor biosynthetic process	BP	1
GO:1901215	0.642856	0.728022	1	243	negative regulation of neuron death	BP	1
GO:1903362	0.647339	0.723411	1	244	regulation of cellular protein catabolic process	BP	1
GO:1901990	0.650484	0.720118	1	253	regulation of mitotic cell cycle phase transition	BP	1
GO:0071214	0.650733	0.719861	1	252	cellular response to abiotic stimulus	BP	1
GO:0104004	0.650733	0.719861	1	252	cellular response to environmental stimulus	BP	1
GO:0001701	0.652186	0.619588	2	524	in utero embryonic development	BP	1
GO:0005996	0.655762	0.714583	1	250	monosaccharide metabolic process	BP	1
GO:0000278	0.655846	0.568558	3	798	mitotic cell cycle	BP	1
GO:0031330	0.659072	0.711071	1	248	negative regulation of cellular catabolic process	BP	1
GO:0051641	0.659104	0.469638	10	2594	cellular localization	BP	1
GO:0006820	0.659337	0.611589	2	548	anion transport	BP	1
GO:0005975	0.659558	0.611349	2	539	carbohydrate metabolic process	BP	1
GO:0045595	0.659826	0.490926	7	1859	regulation of cell differentiation	BP	1
GO:0010817	0.661344	0.609329	2	550	regulation of hormone levels	BP	1
GO:0006605	0.661963	0.70795	1	255	protein targeting	BP	1
GO:0030335	0.663757	0.606614	2	538	positive regulation of cell migration	BP	1
GO:0051251	0.66557	0.704026	1	262	positive regulation of lymphocyte activation	BP	1
GO:2000026	0.665862	0.475414	8	2129	regulation of multicellular organismal development	BP	1
GO:0008610	0.66666	0.60331	2	546	lipid biosynthetic process	BP	1
GO:0002521	0.66673	0.603226	2	550	leukocyte differentiation	BP	1
GO:0010563	0.667792	0.602016	2	549	negative regulation of phosphorus metabolic process	BP	1
GO:0045936	0.667792	0.602016	2	549	negative regulation of phosphate metabolic process	BP	1
GO:1901360	0.668177	0.429235	20	5123	organic cyclic compound metabolic process	BP	1
GO:0045597	0.669387	0.524836	4	1085	positive regulation of cell differentiation	BP	1
GO:0051234	0.672091	0.430679	17	4401	establishment of localization	BP	1
GO:0009205	0.672722	0.696155	1	269	purine ribonucleoside triphosphate metabolic process	BP	1
GO:0043523	0.67412	0.694618	1	263	regulation of neuron apoptotic process	BP	1
GO:0030336	0.674285	0.694434	1	263	negative regulation of cell migration	BP	1
GO:0006807	0.674305	0.410653	34	8592	nitrogen compound metabolic process	BP	1
GO:0090287	0.674912	0.693715	1	270	regulation of cellular response to growth factor stimulus	BP	1
GO:0009167	0.675004	0.693616	1	269	purine ribonucleoside monophosphate metabolic process	BP	1
GO:0003007	0.675481	0.693086	1	268	heart morphogenesis	BP	1
GO:2000112	0.676083	0.441358	12	3165	regulation of cellular macromolecule biosynthetic process	BP	1
GO:0070588	0.676354	0.692085	1	277	calcium ion transmembrane transport	BP	1
GO:0009126	0.676656	0.691765	1	270	purine nucleoside monophosphate metabolic process	BP	1
GO:0009199	0.678548	0.68963	1	273	ribonucleoside triphosphate metabolic process	BP	1
GO:0009161	0.680355	0.687589	1	273	ribonucleoside monophosphate metabolic process	BP	1
GO:0071495	0.680731	0.511806	4	1110	cellular response to endogenous stimulus	BP	1
GO:0060627	0.681207	0.586496	2	563	regulation of vesicle-mediated transport	BP	1
GO:0030072	0.681678	0.686082	1	275	peptide hormone secretion	BP	1
GO:0009144	0.683859	0.68359	1	277	purine nucleoside triphosphate metabolic process	BP	1
GO:0072359	0.684204	0.507777	4	1113	circulatory system development	BP	1
GO:2000147	0.685618	0.581313	2	559	positive regulation of cell motility	BP	1
GO:0009101	0.685722	0.681449	1	279	glycoprotein biosynthetic process	BP	1
GO:0001822	0.687038	0.679944	1	275	kidney development	BP	1
GO:0031325	0.687171	0.428994	12	3172	positive regulation of cellular metabolic process	BP	1
GO:0043588	0.688704	0.677996	1	283	skin development	BP	1
GO:2000146	0.689136	0.677517	1	275	negative regulation of cell motility	BP	1
GO:0010631	0.691916	0.674264	1	280	epithelial cell migration	BP	1
GO:0009123	0.69235	0.67375	1	282	nucleoside monophosphate metabolic process	BP	1
GO:0051258	0.692718	0.673339	1	275	protein polymerization	BP	1
GO:0006796	0.69312	0.426632	11	2914	phosphate-containing compound metabolic process	BP	1
GO:0071902	0.693564	0.672344	1	276	positive regulation of protein serine/threonine kinase activity	BP	1
GO:0090132	0.69438	0.671367	1	282	epithelium migration	BP	1
GO:1901987	0.694636	0.671057	1	285	regulation of cell cycle phase transition	BP	1
GO:0018193	0.694773	0.495397	4	1124	peptidyl-amino acid modification	BP	1
GO:0007162	0.695829	0.669652	1	284	negative regulation of cell adhesion	BP	1
GO:0090130	0.696533	0.668819	1	284	tissue migration	BP	1
GO:1903037	0.696724	0.668584	1	287	regulation of leukocyte cell-cell adhesion	BP	1
GO:1901653	0.69821	0.666825	1	285	cellular response to peptide	BP	1
GO:0030111	0.698717	0.666201	1	293	regulation of Wnt signaling pathway	BP	1
GO:0051272	0.70146	0.562294	2	577	positive regulation of cellular component movement	BP	1
GO:0046651	0.702643	0.66148	1	299	lymphocyte proliferation	BP	1
GO:0048511	0.703487	0.660479	1	292	rhythmic process	BP	1
GO:0044262	0.703536	0.660435	1	286	cellular carbohydrate metabolic process	BP	1
GO:0006793	0.703842	0.414457	11	2936	phosphorus metabolic process	BP	1
GO:0032943	0.705404	0.658134	1	301	mononuclear cell proliferation	BP	1
GO:0010941	0.705406	0.449781	6	1675	regulation of cell death	BP	1
GO:0046883	0.706526	0.656777	1	298	regulation of hormone secretion	BP	1
GO:0006357	0.709106	0.434723	7	1957	regulation of transcription by RNA polymerase II	BP	1
GO:0050794	0.70959	0.371326	39	10125	regulation of cellular process	BP	1
GO:1902105	0.711104	0.651179	1	292	regulation of leukocyte differentiation	BP	1
GO:0051402	0.711599	0.65057	1	291	neuron apoptotic process	BP	1
GO:1901137	0.712001	0.549304	2	595	carbohydrate derivative biosynthetic process	BP	1
GO:0046942	0.713118	0.648673	1	297	carboxylic acid transport	BP	1
GO:0015849	0.71381	0.647811	1	298	organic acid transport	BP	1
GO:0010628	0.715085	0.4277	7	1948	positive regulation of gene expression	BP	1
GO:0006836	0.715162	0.646124	1	299	neurotransmitter transport	BP	1
GO:0016042	0.715768	0.645358	1	303	lipid catabolic process	BP	1
GO:0040017	0.716305	0.543931	2	591	positive regulation of locomotion	BP	1
GO:0010556	0.717058	0.395062	12	3255	regulation of macromolecule biosynthetic process	BP	1
GO:0035239	0.717916	0.495419	3	890	tube morphogenesis	BP	1
GO:0051146	0.718181	0.642326	1	304	striated muscle cell differentiation	BP	1
GO:0019752	0.718849	0.494262	3	892	carboxylic acid metabolic process	BP	1
GO:0030855	0.720964	0.538041	2	613	epithelial cell differentiation	BP	1
GO:0009895	0.722104	0.637383	1	295	negative regulation of catabolic process	BP	1
GO:0034613	0.723461	0.428337	6	1690	cellular protein localization	BP	1
GO:0030334	0.72375	0.488169	3	883	regulation of cell migration	BP	1
GO:0043066	0.725457	0.486024	3	901	negative regulation of apoptotic process	BP	1
GO:0018105	0.725467	0.633041	1	311	peptidyl-serine phosphorylation	BP	1
GO:0008544	0.728133	0.629589	1	316	epidermis development	BP	1
GO:0070727	0.729132	0.421503	6	1700	cellular macromolecule localization	BP	1
GO:0006886	0.729942	0.480389	3	891	intracellular protein transport	BP	1
GO:0051271	0.730044	0.627121	1	310	negative regulation of cellular component movement	BP	1
GO:0002696	0.73009	0.627053	1	314	positive regulation of leukocyte activation	BP	1
GO:0070661	0.730932	0.625934	1	323	leukocyte proliferation	BP	1
GO:0006259	0.73332	0.476105	3	906	DNA metabolic process	BP	1
GO:0043434	0.733643	0.622386	1	320	response to peptide hormone	BP	1
GO:0044255	0.733863	0.475407	3	926	cellular lipid metabolic process	BP	1
GO:0007159	0.736063	0.619194	1	319	leukocyte cell-cell adhesion	BP	1
GO:0006366	0.73699	0.401546	7	2012	transcription by RNA polymerase II	BP	1
GO:0044282	0.737847	0.616835	1	314	small molecule catabolic process	BP	1
GO:0044249	0.739817	0.352599	18	4828	cellular biosynthetic process	BP	1
GO:0022607	0.741745	0.375198	10	2794	cellular component assembly	BP	1
GO:0044281	0.743536	0.403931	6	1744	small molecule metabolic process	BP	1
GO:0043436	0.744712	0.461493	3	930	oxoacid metabolic process	BP	1
GO:0050867	0.746033	0.605767	1	330	positive regulation of cell activation	BP	1
GO:0006417	0.747768	0.603415	1	321	regulation of translation	BP	1
GO:0040013	0.749396	0.60117	1	325	negative regulation of locomotion	BP	1
GO:2000145	0.752337	0.451561	3	927	regulation of cell motility	BP	1
GO:0018209	0.752407	0.596982	1	335	peptidyl-serine modification	BP	1
GO:0018205	0.753079	0.59604	1	339	peptidyl-lysine modification	BP	1
GO:0050878	0.753792	0.595041	1	341	regulation of body fluid levels	BP	1
GO:0006732	0.753984	0.594802	1	328	coenzyme metabolic process	BP	1
GO:0065008	0.754343	0.34489	14	3880	regulation of biological quality	BP	1
GO:0033554	0.754649	0.390158	6	1755	cellular response to stress	BP	1
GO:0051128	0.75469	0.365223	9	2539	regulation of cellular component organization	BP	1
GO:0044238	0.755955	0.319785	35	9096	primary metabolic process	BP	1
GO:0042981	0.756524	0.401042	5	1505	regulation of apoptotic process	BP	1
GO:0008284	0.756714	0.445791	3	949	positive regulation of cell proliferation	BP	1
GO:0009100	0.756904	0.590689	1	337	glycoprotein metabolic process	BP	1
GO:0006082	0.76078	0.440396	3	958	organic acid metabolic process	BP	1
GO:0034470	0.762042	0.583405	1	335	ncRNA processing	BP	1
GO:0032956	0.763363	0.581498	1	342	regulation of actin cytoskeleton organization	BP	1
GO:0044087	0.764159	0.435892	3	947	regulation of cellular component biogenesis	BP	1
GO:0051726	0.767175	0.431841	3	954	regulation of cell cycle	BP	1
GO:0045893	0.767903	0.386492	5	1520	positive regulation of transcription, DNA-templated	BP	1
GO:0042060	0.768682	0.573774	1	358	wound healing	BP	1
GO:0055085	0.769555	0.402184	4	1259	transmembrane transport	BP	1
GO:1903508	0.77001	0.383772	5	1524	positive regulation of nucleic acid-templated transcription	BP	1
GO:1902680	0.770213	0.383509	5	1525	positive regulation of RNA biosynthetic process	BP	1
GO:1901576	0.773095	0.313748	18	4923	organic substance biosynthetic process	BP	1
GO:0034645	0.774461	0.320924	14	3920	cellular macromolecule biosynthetic process	BP	1
GO:0034641	0.776933	0.306075	20	5422	cellular nitrogen compound metabolic process	BP	1
GO:0044772	0.777463	0.560814	1	352	mitotic cell cycle phase transition	BP	1
GO:0033044	0.779189	0.558221	1	353	regulation of chromosome organization	BP	1
GO:0080135	0.780877	0.457273	2	672	regulation of cellular response to stress	BP	1
GO:0050793	0.780935	0.332925	9	2648	regulation of developmental process	BP	1
GO:0003002	0.782759	0.552785	1	372	regionalization	BP	1
GO:0001505	0.785878	0.548014	1	374	regulation of neurotransmitter levels	BP	1
GO:0031667	0.787396	0.545684	1	370	response to nutrient levels	BP	1
GO:0010604	0.788696	0.3136	11	3163	positive regulation of macromolecule metabolic process	BP	1
GO:1901652	0.795921	0.532333	1	383	response to peptide	BP	1
GO:0040008	0.796789	0.434026	2	692	regulation of growth	BP	1
GO:0042692	0.796816	0.530917	1	380	muscle cell differentiation	BP	1
GO:0034248	0.797034	0.530588	1	371	regulation of cellular amide metabolic process	BP	1
GO:0072594	0.797656	0.529591	1	375	establishment of protein localization to organelle	BP	1
GO:0009058	0.801022	0.280274	18	5019	biosynthetic process	BP	1
GO:0051179	0.801662	0.275285	21	5791	localization	BP	1
GO:0040012	0.802282	0.383045	3	1005	regulation of locomotion	BP	1
GO:0010256	0.80272	0.52144	1	386	endomembrane system organization	BP	1
GO:0051270	0.803137	0.381813	3	1014	regulation of cellular component movement	BP	1
GO:0042127	0.805806	0.33626	5	1616	regulation of cell proliferation	BP	1
GO:0032970	0.806027	0.516052	1	391	regulation of actin filament-based process	BP	1
GO:0022407	0.806688	0.514961	1	396	regulation of cell-cell adhesion	BP	1
GO:0051093	0.806875	0.376411	3	1038	negative regulation of developmental process	BP	1
GO:0009059	0.807446	0.280619	14	4017	macromolecule biosynthetic process	BP	1
GO:0031328	0.807671	0.321608	6	1888	positive regulation of cellular biosynthetic process	BP	1
GO:0048638	0.811477	0.507061	1	391	regulation of developmental growth	BP	1
GO:0010467	0.811649	0.270882	16	4542	gene expression	BP	1
GO:0044770	0.811717	0.50666	1	391	cell cycle phase transition	BP	1
GO:0009991	0.812641	0.505107	1	399	response to extracellular stimulus	BP	1
GO:0051254	0.813072	0.326304	5	1618	positive regulation of RNA metabolic process	BP	1
GO:0016055	0.816115	0.49925	1	412	Wnt signaling pathway	BP	1
GO:0001667	0.817018	0.497731	1	406	ameboidal-type cell migration	BP	1
GO:0198738	0.817939	0.496155	1	414	cell-cell signaling by wnt	BP	1
GO:0006816	0.820102	0.492464	1	416	calcium ion transport	BP	1
GO:0015711	0.820391	0.491971	1	414	organic anion transport	BP	1
GO:0045785	0.822352	0.4886	1	414	positive regulation of cell adhesion	BP	1
GO:0009891	0.824295	0.299052	6	1928	positive regulation of biosynthetic process	BP	1
GO:0044085	0.825797	0.270656	10	3021	cellular component biogenesis	BP	1
GO:0048513	0.829496	0.261842	11	3350	animal organ development	BP	1
GO:0045596	0.830795	0.381393	2	770	negative regulation of cell differentiation	BP	1
GO:0051173	0.830956	0.263905	10	3031	positive regulation of nitrogen compound metabolic process	BP	1
GO:0016192	0.831283	0.316604	4	1372	vesicle-mediated transport	BP	1
GO:0009150	0.831815	0.472019	1	418	purine ribonucleotide metabolic process	BP	1
GO:0016043	0.832377	0.23778	21	5894	cellular component organization	BP	1
GO:0035295	0.835454	0.333824	3	1091	tube development	BP	1
GO:0071900	0.835707	0.465034	1	426	regulation of protein serine/threonine kinase activity	BP	1
GO:0009259	0.839348	0.458423	1	428	ribonucleotide metabolic process	BP	1
GO:0022613	0.83949	0.458167	1	426	ribonucleoprotein complex biogenesis	BP	1
GO:0015672	0.842813	0.452035	1	445	monovalent inorganic cation transport	BP	1
GO:0022402	0.84709	0.315755	3	1108	cell cycle process	BP	1
GO:0009611	0.848664	0.441092	1	458	response to wounding	BP	1
GO:0007389	0.848995	0.440457	1	466	pattern specification process	BP	1
GO:0070925	0.849164	0.351117	2	790	organelle assembly	BP	1
GO:0019693	0.852073	0.434638	1	445	ribose phosphate metabolic process	BP	1
GO:0006397	0.852997	0.432869	1	447	mRNA processing	BP	1
GO:0043009	0.853421	0.343886	2	811	chordate embryonic development	BP	1
GO:0034765	0.853478	0.431915	1	471	regulation of ion transmembrane transport	BP	1
GO:0016477	0.854678	0.281649	4	1432	cell migration	BP	1
GO:0008152	0.855726	0.201228	37	9995	metabolic process	BP	1
GO:0045786	0.855779	0.427507	1	450	negative regulation of cell cycle	BP	1
GO:0070838	0.856024	0.427011	1	466	divalent metal ion transport	BP	1
GO:0060429	0.856194	0.301287	3	1150	epithelium development	BP	1
GO:0045666	0.856503	0.426089	1	462	positive regulation of neuron differentiation	BP	1
GO:0048285	0.856732	0.425654	1	454	organelle fission	BP	1
GO:0048646	0.857253	0.299588	3	1143	anatomical structure formation involved in morphogenesis	BP	1
GO:0072511	0.857987	0.423191	1	469	divalent inorganic cation transport	BP	1
GO:0071417	0.858588	0.422028	1	462	cellular response to organonitrogen compound	BP	1
GO:0030001	0.8588	0.334637	2	825	metal ion transport	BP	1
GO:1901615	0.860005	0.419232	1	477	organic hydroxy compound metabolic process	BP	1
GO:0071704	0.860199	0.195881	35	9528	organic substance metabolic process	BP	1
GO:0034660	0.861038	0.417221	1	457	ncRNA metabolic process	BP	1
GO:0009792	0.862076	0.328941	2	828	embryo development ending in birth or egg hatching	BP	1
GO:0048871	0.865331	0.40866	1	475	multicellular organismal homeostasis	BP	1
GO:0007005	0.86641	0.406506	1	465	mitochondrion organization	BP	1
GO:0051656	0.867623	0.40404	1	479	establishment of organelle localization	BP	1
GO:0048731	0.872018	0.195536	15	4571	system development	BP	1
GO:0071840	0.872919	0.18648	21	6070	cellular component organization or biogenesis	BP	1
GO:0034220	0.87388	0.307969	2	868	ion transmembrane transport	BP	1
GO:0007264	0.874012	0.390951	1	488	small GTPase mediated signal transduction	BP	1
GO:0030154	0.874188	0.196737	13	4049	cell differentiation	BP	1
GO:0007346	0.87527	0.388334	1	491	regulation of mitotic cell cycle	BP	1
GO:0010557	0.87602	0.234747	5	1783	positive regulation of macromolecule biosynthetic process	BP	1
GO:1905114	0.876271	0.386228	1	506	cell surface receptor signaling pathway involved in cell-cell signaling	BP	1
GO:0007167	0.878272	0.299991	2	864	enzyme linked receptor protein signaling pathway	BP	1
GO:0045935	0.883592	0.222998	5	1816	positive regulation of nucleobase-containing compound metabolic process	BP	1
GO:0006629	0.891469	0.24224	3	1251	lipid metabolic process	BP	1
GO:0002009	0.899637	0.334933	1	548	morphogenesis of an epithelium	BP	1
GO:0072657	0.90044	0.333081	1	547	protein localization to membrane	BP	1
GO:0048870	0.900556	0.207993	4	1575	cell motility	BP	1
GO:0051674	0.900556	0.207993	4	1575	localization of cell	BP	1
GO:0051493	0.901677	0.330218	1	542	regulation of cytoskeleton organization	BP	1
GO:0034762	0.902927	0.327288	1	561	regulation of transmembrane transport	BP	1
GO:0090066	0.903402	0.32618	1	555	regulation of anatomical structure size	BP	1
GO:0050767	0.908789	0.241428	2	943	regulation of neurogenesis	BP	1
GO:0006412	0.90968	0.311257	1	559	translation	BP	1
GO:0071363	0.909719	0.311148	1	577	cellular response to growth factor stimulus	BP	1
GO:0044057	0.910052	0.31034	1	584	regulation of system process	BP	1
GO:0022610	0.910878	0.207359	3	1301	biological adhesion	BP	1
GO:0051130	0.911651	0.205932	3	1286	positive regulation of cellular component organization	BP	1
GO:0008283	0.911738	0.177591	5	1951	cell proliferation	BP	1
GO:0007049	0.911969	0.188395	4	1615	cell cycle	BP	1
GO:0048869	0.912421	0.143529	13	4236	cellular developmental process	BP	1
GO:0050769	0.912862	0.303512	1	576	positive regulation of neurogenesis	BP	1
GO:0010564	0.914636	0.299147	1	582	regulation of cell cycle process	BP	1
GO:0070848	0.914725	0.29892	1	590	response to growth factor	BP	1
GO:0098662	0.917013	0.293228	1	604	inorganic cation transmembrane transport	BP	1
GO:0043043	0.917306	0.292513	1	581	peptide biosynthetic process	BP	1
GO:0006897	0.921561	0.281737	1	609	endocytosis	BP	1
GO:0051640	0.922256	0.279964	1	601	organelle localization	BP	1
GO:0007507	0.924327	0.274615	1	613	heart development	BP	1
GO:1901135	0.926301	0.204944	2	996	carbohydrate derivative metabolic process	BP	1
GO:0032502	0.926433	0.116188	19	5953	developmental process	BP	1
GO:0007275	0.928287	0.116388	16	5153	multicellular organism development	BP	1
GO:0098660	0.931436	0.255816	1	647	inorganic ion transmembrane transport	BP	1
GO:0016071	0.933826	0.249348	1	627	mRNA metabolic process	BP	1
GO:0051962	0.9355	0.244747	1	645	positive regulation of nervous system development	BP	1
GO:0010720	0.937163	0.240138	1	654	positive regulation of cell development	BP	1
GO:0003008	0.938624	0.124711	6	2608	system process	BP	1
GO:0051050	0.939191	0.176404	2	1068	positive regulation of transport	BP	1
GO:0051960	0.939233	0.176311	2	1055	regulation of nervous system development	BP	1
GO:0061061	0.9396	0.233302	1	669	muscle structure development	BP	1
GO:0048729	0.939759	0.232853	1	667	tissue morphogenesis	BP	1
GO:0040007	0.939919	0.174748	2	1053	growth	BP	1
GO:0030036	0.940124	0.231825	1	659	actin cytoskeleton organization	BP	1
GO:0098655	0.940289	0.231347	1	681	cation transmembrane transport	BP	1
GO:0022603	0.940467	0.173492	2	1071	regulation of anatomical structure morphogenesis	BP	1
GO:0048812	0.940526	0.230679	1	670	neuron projection morphogenesis	BP	1
GO:0006812	0.941176	0.171864	2	1083	cation transport	BP	1
GO:0007267	0.941584	0.147617	3	1441	cell-cell signaling	BP	1
GO:0006996	0.943006	0.103561	10	3547	organelle organization	BP	1
GO:0097435	0.943216	0.222979	1	674	supramolecular fiber organization	BP	1
GO:0060284	0.943424	0.166672	2	1078	regulation of cell development	BP	1
GO:0030155	0.944764	0.218484	1	689	regulation of cell adhesion	BP	1
GO:0120039	0.944799	0.218382	1	686	plasma membrane bounded cell projection morphogenesis	BP	1
GO:0048858	0.946068	0.214666	1	691	cell projection morphogenesis	BP	1
GO:0040011	0.946534	0.124867	4	1790	locomotion	BP	1
GO:0043604	0.947544	0.21031	1	686	amide biosynthetic process	BP	1
GO:0017144	0.947976	0.209013	1	715	drug metabolic process	BP	1
GO:0043269	0.948476	0.20752	1	717	regulation of ion transport	BP	1
GO:0048856	0.95043	0.0829373	17	5615	anatomical structure development	BP	1
GO:0032501	0.95106	0.0783176	24	7679	multicellular organismal process	BP	1
GO:0098609	0.951226	0.199231	1	720	cell-cell adhesion	BP	1
GO:0032990	0.951346	0.198869	1	713	cell part morphogenesis	BP	1
GO:0043408	0.954493	0.189175	1	728	regulation of MAPK cascade	BP	1
GO:0030029	0.956976	0.18137	1	741	actin filament-based process	BP	1
GO:0006518	0.95766	0.179197	1	734	peptide metabolic process	BP	1
GO:0009888	0.957735	0.102538	4	1896	tissue development	BP	1
GO:0006811	0.95811	0.112374	3	1550	ion transport	BP	1
GO:0048589	0.960328	0.170595	1	758	developmental growth	BP	1
GO:0045664	0.961579	0.1665	1	767	regulation of neuron differentiation	BP	1
GO:0010243	0.96195	0.165275	1	778	response to organonitrogen compound	BP	1
GO:0009790	0.963827	0.116611	2	1209	embryo development	BP	1
GO:0000165	0.964028	0.158362	1	784	MAPK cascade	BP	1
GO:0045944	0.965259	0.112863	2	1216	positive regulation of transcription by RNA polymerase II	BP	1
GO:0023014	0.966318	0.150595	1	801	signal transduction by protein phosphorylation	BP	1
GO:0006928	0.969962	0.0767883	4	1988	movement of cell or subcellular component	BP	1
GO:0006396	0.970803	0.134913	1	814	RNA processing	BP	1
GO:0007606	0.972746	0.127862	1	1035	sensory perception of chemical stimulus	BP	1
Other	0.97328	0.125931	1	918	NA	NA	1
GO:0009653	0.973678	0.0600888	6	2687	anatomical structure morphogenesis	BP	1
GO:0007010	0.976758	0.0812739	2	1307	cytoskeleton organization	BP	1
GO:0044703	0.981523	0.0942552	1	957	multi-organism reproductive process	BP	1
GO:0043603	0.983995	0.0840707	1	953	cellular amide metabolic process	BP	1
GO:0009887	0.987963	0.0668497	1	1055	animal organ morphogenesis	BP	1
GO:0120036	0.989426	0.0420919	2	1518	plasma membrane bounded cell projection organization	BP	1
GO:0031175	0.990293	0.0561302	1	1079	neuron projection development	BP	1
GO:0000902	0.990627	0.054544	1	1091	cell morphogenesis	BP	1
GO:0030030	0.991087	0.0364145	2	1563	cell projection organization	BP	1
GO:0048699	0.993253	0.028715	2	1639	generation of neurons	BP	1
GO:0032989	0.994159	0.0369348	1	1198	cellular component morphogenesis	BP	1
GO:0048666	0.99467	0.0342269	1	1213	neuron development	BP	1
GO:0022008	0.99556	0.0200345	2	1744	neurogenesis	BP	1
GO:0007600	0.995814	0.0279582	1	1475	sensory perception	BP	1
GO:0007155	0.995957	0.0271602	1	1290	cell adhesion	BP	1
GO:0022414	0.996956	0.0213749	1	1377	reproductive process	BP	1
GO:0000003	0.996973	0.0212773	1	1378	reproduction	BP	1
GO:0007399	0.997108	0.0112763	3	2279	nervous system development	BP	1
GO:0007186	0.998228	0.0134763	1	1688	G protein-coupled receptor signaling pathway	BP	1
GO:0030182	0.998238	0.0134168	1	1464	neuron differentiation	BP	1
GO:0050877	0.999549	0.00410389	1	1977	nervous system process	BP	1
GO:0048468	0.999592	0.00244047	2	2334	cell development	BP	1
GO:0045822	1	0.906118	0	27	negative regulation of heart contraction	BP	1
GO:1901623	1	0.917669	0	20	regulation of lymphocyte chemotaxis	BP	1
GO:0031935	1	0.862357	0	36	regulation of chromatin silencing	BP	1
GO:0001881	1	0.841731	0	40	receptor recycling	BP	1
GO:0055090	1	0.867076	0	34	acylglycerol homeostasis	BP	1
GO:0070328	1	0.867076	0	34	triglyceride homeostasis	BP	1
GO:0051985	1	0.818588	0	49	negative regulation of chromosome segregation	BP	1
GO:0000002	1	0.86348	0	34	mitochondrial genome maintenance	BP	1
GO:0000012	1	0.960885	0	9	single strand break repair	BP	1
GO:0000018	1	0.668697	0	102	regulation of DNA recombination	BP	1
GO:0000019	1	0.970463	0	7	regulation of mitotic recombination	BP	1
GO:0000022	1	0.976752	0	6	mitotic spindle elongation	BP	1
GO:0000027	1	0.885427	0	29	ribosomal large subunit assembly	BP	1
GO:0000028	1	0.922623	0	18	ribosomal small subunit assembly	BP	1
GO:0000032	1	0.995409	0	1	cell wall mannoprotein biosynthetic process	BP	1
GO:0000041	1	0.680576	0	89	transition metal ion transport	BP	1
GO:0000050	1	0.95313	0	11	urea cycle	BP	1
GO:0000052	1	0.963637	0	8	citrulline metabolic process	BP	1
GO:0000053	1	0.987676	0	3	argininosuccinate metabolic process	BP	1
GO:0000054	1	0.950324	0	13	ribosomal subunit export from nucleus	BP	1
GO:0000055	1	0.967319	0	8	ribosomal large subunit export from nucleus	BP	1
GO:0000056	1	0.9718	0	7	ribosomal small subunit export from nucleus	BP	1
GO:0000070	1	0.531682	0	146	mitotic sister chromatid segregation	BP	1
GO:0000076	1	0.94444	0	14	DNA replication checkpoint	BP	1
GO:0000079	1	0.712992	0	77	regulation of cyclin-dependent protein serine/threonine kinase activity	BP	1
GO:0000080	1	0.997234	0	1	mitotic G1 phase	BP	1
GO:0000083	1	0.945281	0	12	regulation of transcription involved in G1/S transition of mitotic cell cycle	BP	1
GO:0000085	1	0.994986	0	1	mitotic G2 phase	BP	1
GO:0000086	1	0.621525	0	113	G2/M transition of mitotic cell cycle	BP	1
GO:0000087	1	0.991126	0	2	mitotic M phase	BP	1
GO:0000089	1	0.991126	0	2	mitotic metaphase	BP	1
GO:0000096	1	0.859588	0	38	sulfur amino acid metabolic process	BP	1
GO:0000097	1	0.938317	0	15	sulfur amino acid biosynthetic process	BP	1
GO:0000098	1	0.969832	0	8	sulfur amino acid catabolic process	BP	1
GO:0000101	1	0.983138	0	4	sulfur amino acid transport	BP	1
GO:0000103	1	0.983494	0	4	sulfate assimilation	BP	1
GO:0000105	1	0.990008	0	2	histidine biosynthetic process	BP	1
GO:0000117	1	0.990871	0	2	regulation of transcription involved in G2/M transition of mitotic cell cycle	BP	1
GO:0000132	1	0.882781	0	30	establishment of mitotic spindle orientation	BP	1
GO:0000147	1	0.974431	0	6	actin cortical patch assembly	BP	1
GO:0000154	1	0.893986	0	25	rRNA modification	BP	1
GO:0000183	1	0.955952	0	10	chromatin silencing at rDNA	BP	1
GO:0000184	1	0.858365	0	36	nuclear-transcribed mRNA catabolic process, nonsense-mediated decay	BP	1
GO:0000185	1	0.965949	0	8	activation of MAPKKK activity	BP	1
GO:0000186	1	0.862765	0	34	activation of MAPKK activity	BP	1
GO:0000187	1	0.634669	0	111	activation of MAPK activity	BP	1
GO:0000188	1	0.939172	0	17	inactivation of MAPK activity	BP	1
GO:0000212	1	0.941955	0	15	meiotic spindle organization	BP	1
GO:0000226	1	0.0868917	0	574	microtubule cytoskeleton organization	BP	1
GO:0000237	1	0.976469	0	6	leptotene	BP	1
GO:0000239	1	0.985665	0	3	pachytene	BP	1
GO:0000244	1	0.959616	0	9	spliceosomal tri-snRNP complex assembly	BP	1
GO:0000245	1	0.814717	0	48	spliceosomal complex assembly	BP	1
GO:0000255	1	0.993409	0	2	allantoin metabolic process	BP	1
GO:0000256	1	0.997308	0	1	allantoin catabolic process	BP	1
GO:0000270	1	0.982781	0	6	peptidoglycan metabolic process	BP	1
GO:0000272	1	0.911319	0	24	polysaccharide catabolic process	BP	1
GO:0000279	1	0.950013	0	13	M phase	BP	1
GO:0000280	1	0.176793	0	407	nuclear division	BP	1
GO:0000288	1	0.799662	0	51	nuclear-transcribed mRNA catabolic process, deadenylation-dependent decay	BP	1
GO:0000289	1	0.89154	0	25	nuclear-transcribed mRNA poly(A) tail shortening	BP	1
GO:0000290	1	0.957898	0	10	deadenylation-dependent decapping of nuclear-transcribed mRNA	BP	1
GO:0000291	1	0.942847	0	14	nuclear-transcribed mRNA catabolic process, exonucleolytic	BP	1
GO:0000294	1	0.989995	0	2	nuclear-transcribed mRNA catabolic process, endonucleolytic cleavage-dependent decay	BP	1
GO:0000301	1	0.994985	0	1	retrograde transport, vesicle recycling within Golgi	BP	1
GO:0000303	1	0.901574	0	25	response to superoxide	BP	1
GO:0000304	1	0.995295	0	1	response to singlet oxygen	BP	1
GO:0000305	1	0.895751	0	27	response to oxygen radical	BP	1
GO:0000320	1	0.983264	0	4	re-entry into mitotic cell cycle	BP	1
GO:0000338	1	0.959344	0	9	protein deneddylation	BP	1
GO:0000349	1	0.991473	0	2	generation of catalytic spliceosome for first transesterification step	BP	1
GO:0000350	1	0.989995	0	2	generation of catalytic spliceosome for second transesterification step	BP	1
GO:0000375	1	0.344013	0	251	RNA splicing, via transesterification reactions	BP	1
GO:0000377	1	0.344013	0	251	RNA splicing, via transesterification reactions with bulged adenosine as nucleophile	BP	1
GO:0000378	1	0.996196	0	1	RNA exon ligation	BP	1
GO:0000379	1	0.98683	0	3	tRNA-type intron splice site recognition and cleavage	BP	1
GO:0000380	1	0.725159	0	76	alternative mRNA splicing, via spliceosome	BP	1
GO:0000381	1	0.766142	0	64	regulation of alternative mRNA splicing, via spliceosome	BP	1
GO:0000387	1	0.872318	0	31	spliceosomal snRNP assembly	BP	1
GO:0000388	1	0.996603	0	1	spliceosome conformational change to release U4 (or U4atac) and U1 (or U11)	BP	1
GO:0000389	1	0.989999	0	2	mRNA 3'-splice site recognition	BP	1
GO:0000390	1	0.992755	0	2	spliceosomal complex disassembly	BP	1
GO:0000393	1	0.978217	0	5	spliceosomal conformational changes to generate catalytic conformation	BP	1
GO:0000394	1	0.954355	0	11	RNA splicing, via endonucleolytic cleavage and ligation	BP	1
GO:0000395	1	0.971781	0	8	mRNA 5'-splice site recognition	BP	1
GO:0000398	1	0.344013	0	251	mRNA splicing, via spliceosome	BP	1
GO:0000409	1	0.996535	0	1	regulation of transcription by galactose	BP	1
GO:0000411	1	0.996535	0	1	positive regulation of transcription by galactose	BP	1
GO:0000413	1	0.918838	0	21	protein peptidyl-prolyl isomerization	BP	1
GO:0000414	1	0.9712	0	6	regulation of histone H3-K36 methylation	BP	1
GO:0000415	1	0.990623	0	2	negative regulation of histone H3-K36 methylation	BP	1
GO:0000416	1	0.990111	0	2	positive regulation of histone H3-K36 methylation	BP	1
GO:0000422	1	0.761842	0	66	autophagy of mitochondrion	BP	1
GO:0000423	1	0.911435	0	22	mitophagy	BP	1
GO:0000429	1	0.984367	0	4	carbon catabolite regulation of transcription from RNA polymerase II promoter	BP	1
GO:0000430	1	0.98779	0	3	regulation of transcription from RNA polymerase II promoter by glucose	BP	1
GO:0000431	1	0.996535	0	1	regulation of transcription from RNA polymerase II promoter by galactose	BP	1
GO:0000432	1	0.98779	0	3	positive regulation of transcription from RNA polymerase II promoter by glucose	BP	1
GO:0000435	1	0.996535	0	1	positive regulation of transcription from RNA polymerase II promoter by galactose	BP	1
GO:0000436	1	0.984367	0	4	carbon catabolite activation of transcription from RNA polymerase II promoter	BP	1
GO:0000447	1	0.974316	0	6	endonucleolytic cleavage in ITS1 to separate SSU-rRNA from 5.8S rRNA and LSU-rRNA from tricistronic rRNA transcript (SSU-rRNA, 5.8S rRNA, LSU-rRNA)	BP	1
GO:0000448	1	0.985159	0	3	cleavage in ITS2 between 5.8S rRNA and LSU-rRNA of tricistronic rRNA transcript (SSU-rRNA, 5.8S rRNA, LSU-rRNA)	BP	1
GO:0000451	1	0.995001	0	1	rRNA 2'-O-methylation	BP	1
GO:0000454	1	0.985223	0	4	snoRNA guided rRNA pseudouridine synthesis	BP	1
GO:0000455	1	0.997267	0	1	enzyme-directed rRNA pseudouridine synthesis	BP	1
GO:0000459	1	0.969493	0	8	exonucleolytic trimming involved in rRNA processing	BP	1
GO:0000460	1	0.892766	0	26	maturation of 5.8S rRNA	BP	1
GO:0000461	1	0.998301	0	1	endonucleolytic cleavage to generate mature 3'-end of SSU-rRNA from (SSU-rRNA, 5.8S rRNA, LSU-rRNA)	BP	1
GO:0000462	1	0.879761	0	32	maturation of SSU-rRNA from tricistronic rRNA transcript (SSU-rRNA, 5.8S rRNA, LSU-rRNA)	BP	1
GO:0000463	1	0.934949	0	15	maturation of LSU-rRNA from tricistronic rRNA transcript (SSU-rRNA, 5.8S rRNA, LSU-rRNA)	BP	1
GO:0000466	1	0.912633	0	21	maturation of 5.8S rRNA from tricistronic rRNA transcript (SSU-rRNA, 5.8S rRNA, LSU-rRNA)	BP	1
GO:0000467	1	0.969493	0	8	exonucleolytic trimming to generate mature 3'-end of 5.8S rRNA from tricistronic rRNA transcript (SSU-rRNA, 5.8S rRNA, LSU-rRNA)	BP	1
GO:0000469	1	0.915157	0	21	cleavage involved in rRNA processing	BP	1
GO:0000470	1	0.907293	0	22	maturation of LSU-rRNA	BP	1
GO:0000472	1	0.994985	0	1	endonucleolytic cleavage to generate mature 5'-end of SSU-rRNA from (SSU-rRNA, 5.8S rRNA, LSU-rRNA)	BP	1
GO:0000478	1	0.955898	0	10	endonucleolytic cleavage involved in rRNA processing	BP	1
GO:0000479	1	0.955898	0	10	endonucleolytic cleavage of tricistronic rRNA transcript (SSU-rRNA, 5.8S rRNA, LSU-rRNA)	BP	1
GO:0000480	1	0.981041	0	4	endonucleolytic cleavage in 5'-ETS of tricistronic rRNA transcript (SSU-rRNA, 5.8S rRNA, LSU-rRNA)	BP	1
GO:0000481	1	0.994985	0	1	maturation of 5S rRNA	BP	1
GO:0000491	1	0.94473	0	13	small nucleolar ribonucleoprotein complex assembly	BP	1
GO:0000492	1	0.953774	0	11	box C/D snoRNP assembly	BP	1
[truncated: 14,071 more rows]
