# Supplementary material for: Defining the early stages of intestinal colonisation by whipworms
Source: Nat Commun. 2022 Apr 1;13:1725. doi: 10.1038/s41467-022-29334-0 (PMC8976045; doi:10.1038/s41467-022-29334-0)
Supplement: Supplementary file 6 — Supplementary Data 3 [file 41467_2022_29334_MOESM6_ESM.xlsx]

## Sheet: Markers (all clusters)
Cluster-defining marker genes for caecum IEC populations (control cells, Wilcox test)
Cluster	Gene	Proportion of cells in cluster expressing marker	Proportion of all other cells expressing marker	Average log FoldChange	p value	Adjusted p value
Und.1	Hmgb2	1	0.819	1.83898	0	0
Und.1	Pclaf	1	0.233	1.66457	0	0
Und.1	Ube2c	0.997	0.201	1.66286	0	0
Und.1	Ptma	1	0.912	1.60408	0	0
Und.1	Stmn1	1	0.567	1.53663	0	0
Und.1	Tubb5	1	0.594	1.48553	0	0
Und.1	Gpx2	1	0.472	1.38461	0	0
Und.1	Hmgb1	1	0.928	1.35487	0	0
Und.1	Birc5	0.995	0.169	1.30261	0	0
Und.1	H2afz	1	0.996	1.26496	0	0
Und.1	Top2a	0.987	0.157	1.21218	0	0
Und.1	Hist1h2ap	0.866	0.126	1.20151	0	0
Und.1	Tuba1b	0.999	0.637	1.18257	0	0
Und.1	Mki67	0.991	0.204	1.17377	0	0
Und.1	Ran	1	0.933	1.17135	0	0
Und.1	Hmgn2	1	0.406	1.10232	0	0
Und.1	Ube2s	1	0.936	1.09097	0	0
Und.1	Hspd1	1	0.854	1.08604	0	0
Und.1	Ranbp1	1	0.716	1.0819	0	0
Und.1	Cdk1	0.995	0.159	1.07362	0	0
Und.1	Npm1	1	0.915	1.05929	0	0
Und.1	Rps2	1	0.996	1.05763	0	0
Und.1	Rpsa	1	0.995	1.05717	0	0
Und.1	Hspe1	1	0.793	1.05454	0	0
Und.1	Rpl3	1	0.951	1.05396	0	0
Und.1	Hmgn1	1	0.494	1.05246	0	0
Und.1	Rpl12	1	0.878	1.04704	0	0
Und.1	Hsp90aa1	1	0.977	1.02612	0	0
Und.1	Ppia	1	0.997	1.02506	0	0
Und.1	Rps19	1	0.984	1.0208	0	0
Und.1	Smc4	0.996	0.377	1.01624	0	0
Und.1	Cks2	1	0.751	1.00745	0	0
Und.1	Hsp90ab1	1	0.993	1.0064	0	0
Und.1	Clca3b	0.997	0.438	1.00146	0	0
Und.1	Rps8	1	0.995	0.998769	0	0
Und.1	Rps18	1	0.991	0.994381	0	0
Und.1	Rpl32	1	0.997	0.980712	0	0
Und.1	Rbm3	1	0.858	0.976631	0	0
Und.1	Dek	1	0.606	0.974279	0	0
Und.1	H2afv	1	0.865	0.969733	0	0
Und.1	Rps15a	1	0.996	0.966548	0	0
Und.1	Snrpd1	1	0.714	0.956422	0	0
Und.1	Smc2	0.993	0.171	0.952477	0	0
Und.1	Ifitm3	0.906	0.24	0.951692	0	0
Und.1	Rps4x	1	0.995	0.951403	0	0
Und.1	Tmpo	1	0.41	0.950107	0	0
Und.1	Anp32b	1	0.805	0.942635	0	0
Und.1	Rpl14	1	0.98	0.942532	0	0
Und.1	Rpl27a	1	0.998	0.938184	0	0
Und.1	Set	1	0.877	0.93404	0	0
Und.1	Rpl13	1	1	0.93138	0	0
Und.1	Rpl6	1	0.995	0.929836	0	0
Und.1	Rps3a1	1	0.999	0.928114	0	0
Und.1	Rps7	1	0.994	0.927414	0	0
Und.1	Rps12	1	0.993	0.926794	0	0
Und.1	Nap1l1	0.999	0.42	0.920114	0	0
Und.1	Mif	1	0.776	0.918217	0	0
Und.1	Ncl	1	0.808	0.917676	0	0
Und.1	Snrpe	1	0.95	0.915451	0	0
Und.1	Rpl10a	1	0.985	0.914108	0	0
Und.1	Rrm2	0.973	0.314	0.909677	0	0
Und.1	Snrpf	1	0.734	0.906441	0	0
Und.1	Snrpg	1	0.704	0.903634	0	0
Und.1	Rps6	1	0.971	0.902429	0	0
Und.1	Rps5	1	0.999	0.902229	0	0
Und.1	Mgst1	1	0.766	0.896175	0	0
Und.1	Tyms	0.996	0.387	0.893695	0	0
Und.1	Cks1b	0.995	0.24	0.893234	0	0
Und.1	Rps3	1	0.999	0.891921	0	0
Und.1	Ifitm2	1	0.645	0.891793	0	0
Und.1	Cdca3	0.976	0.164	0.891274	0	0
Und.1	Eef1b2	1	0.991	0.88883	0	0
Und.1	Ccdc34	0.995	0.529	0.888249	0	0
Und.1	Rps20	1	1	0.885287	0	0
Und.1	Rps23	1	0.997	0.884534	0	0
Und.1	Fkbp4	1	0.738	0.880752	0	0
Und.1	Srsf3	1	0.889	0.880501	0	0
Und.1	Rpl15	1	1	0.878918	0	0
Und.1	Rack1	1	0.978	0.875493	0	0
Und.1	Rpl35	1	0.98	0.874349	0	0
Und.1	C1qbp	1	0.581	0.872136	0	0
Und.1	Rps27a	1	1	0.872062	0	0
Und.1	Rps26	1	0.998	0.867081	0	0
Und.1	Alyref	1	0.671	0.857365	0	0
Und.1	Serbp1	1	0.921	0.850148	0	0
Und.1	Rpl35a	1	0.999	0.848021	0	0
Und.1	Nme1	1	0.632	0.843222	0	0
Und.1	H2afx	0.982	0.516	0.842116	0	0
Und.1	Rps10	1	1	0.837011	0	0
Und.1	Cenpa	0.924	0.194	0.836629	0	0
Und.1	Rpl30	1	0.999	0.834648	0	0
Und.1	Rps9	1	0.998	0.834465	0	0
Und.1	Rpl8	1	0.999	0.831863	0	0
Und.1	Rpl5	1	0.927	0.824523	0	0
Und.1	Rplp0	1	1	0.823406	0	0
Und.1	Nucks1	0.999	0.662	0.822063	0	0
Und.1	Dut	0.982	0.361	0.82133	0	0
Und.1	Cdk4	0.996	0.417	0.815747	0	0
Und.1	Spc24	0.996	0.18	0.815378	0	0
Und.1	Rps21	1	0.989	0.813633	0	0
Und.1	Hnrnpa3	1	0.925	0.807858	0	0
Und.1	Rpl36a	1	0.981	0.803598	0	0
Und.1	Pbk	0.974	0.101	0.802885	0	0
Und.1	Cdca8	0.988	0.196	0.802396	0	0
Und.1	Rpl9	1	1	0.799264	0	0
Und.1	Rps24	1	1	0.79748	0	0
Und.1	Rpl39	1	0.999	0.789558	0	0
Und.1	Rpl4	1	0.978	0.78663	0	0
Und.1	Rpl23	1	1	0.786089	0	0
Und.1	Rpl22	1	0.993	0.785112	0	0
Und.1	Siva1	0.994	0.288	0.784449	0	0
Und.1	Rpl26	1	0.999	0.78163	0	0
Und.1	Rplp1	1	0.999	0.777336	0	0
Und.1	Eef1g	1	0.924	0.774368	0	0
Und.1	Rpl11	1	0.999	0.773704	0	0
Und.1	Rpl21	1	0.998	0.772999	0	0
Und.1	Hspa8	1	0.999	0.771461	0	0
Und.1	Lsm5	0.998	0.443	0.768069	0	0
Und.1	Rpl22l1	1	0.986	0.767769	0	0
Und.1	Rps15	1	0.951	0.764079	0	0
Und.1	Rps16	1	1	0.760914	0	0
Und.1	Dtymk	0.998	0.42	0.760504	0	0
Und.1	Rps28	1	0.993	0.759257	0	0
Und.1	Eef1a1	1	1	0.758404	0	0
Und.1	Hnrnpa1	1	0.796	0.750309	0	0
Und.1	Rpl34	1	1	0.749791	0	0
Und.1	Cbx3	0.999	0.67	0.747982	0	0
Und.1	Nhp2	0.999	0.52	0.746797	0	0
Und.1	Rpl36	1	0.998	0.73984	0	0
Und.1	Csrp2	1	0.913	0.734438	0	0
Und.1	Rpl28	1	1	0.734432	0	0
Und.1	Rbbp7	1	0.669	0.733094	0	0
Und.1	Rps13	1	1	0.732239	0	0
Und.1	Sumo2	1	0.977	0.731021	0	0
Und.1	Il1rn	0.87	0.311	0.730958	0	0
Und.1	Prc1	0.951	0.171	0.729499	0	0
Und.1	Rpl17	1	0.999	0.727359	0	0
Und.1	Ccna2	0.966	0.108	0.725521	0	0
Und.1	Hnrnpab	1	0.967	0.725016	0	0
Und.1	Cenpw	0.99	0.205	0.7236	0	0
Und.1	Impdh2	0.999	0.417	0.719032	0	0
Und.1	Tagln2	1	0.958	0.718397	0	0
Und.1	Lsm3	0.996	0.505	0.717621	0	0
Und.1	Rpl23a	1	0.932	0.716713	0	0
Und.1	U2af1	1	0.745	0.710987	0	0
Und.1	Snu13	1	0.795	0.710665	0	0
Und.1	Snrpd2	1	0.912	0.710443	0	0
Und.1	Ptges3	1	0.862	0.708146	0	0
Und.1	Hnrnpf	1	0.995	0.708017	0	0
Und.1	Rpl10	1	0.995	0.707017	0	0
Und.1	Selenoh	1	0.545	0.705692	0	0
Und.1	Cdc20	0.926	0.12	0.700786	0	0
Und.1	Rps25	1	0.989	0.699863	0	0
Und.1	Rpl7	1	1	0.699502	0	0
Und.1	Tceal9	0.997	0.494	0.697936	0	0
Und.1	Snrpb	1	0.908	0.696923	0	0
Und.1	Hspa9	1	0.787	0.694669	0	0
Und.1	Ddx39b	0.999	0.725	0.69301	0	0
Und.1	Hnrnpa0	1	0.89	0.691484	0	0
Und.1	Rpl18a	1	1	0.68867	0	0
Und.1	Rpl29	1	0.996	0.68835	0	0
Und.1	Naca	1	0.998	0.687267	0	0
Und.1	Cd44	0.983	0.331	0.682794	0	0
Und.1	Pa2g4	1	0.788	0.682767	0	0
Und.1	Rps17	1	0.984	0.682453	0	0
Und.1	Hdgf	1	0.897	0.677208	0	0
Und.1	Gsr	1	0.883	0.676646	0	0
Und.1	Cnbp	1	0.927	0.676401	0	0
Und.1	Rplp2	1	0.999	0.675287	0	0
Und.1	Rpl37a	1	1	0.674533	0	0
Und.1	Erh	0.997	0.818	0.673821	0	0
Und.1	G3bp1	0.999	0.845	0.670338	0	0
Und.1	Tpm4	0.994	0.571	0.667079	0	0
Und.1	Rps14	1	1	0.663588	0	0
Und.1	Eif3a	1	0.795	0.659285	0	0
Und.1	Idh1	0.999	0.721	0.659203	0	0
Und.1	Eef1d	1	0.889	0.657725	0	0
Und.1	Racgap1	0.967	0.136	0.652357	0	0
Und.1	Rpl24	1	1	0.650778	0	0
Und.1	Sfpq	1	0.914	0.650235	0	0
Und.1	Cenpe	0.927	0.106	0.650012	0	0
Und.1	Hnrnpu	1	0.875	0.649461	0	0
Und.1	Nop10	1	0.801	0.643339	0	0
Und.1	Akr1b8	0.974	0.436	0.640955	0	0
Und.1	Ccnb2	0.906	0.128	0.638197	0	0
Und.1	Prdx1	1	1	0.637537	0	0
Und.1	Eif4a1	1	0.997	0.63554	0	0
Und.1	Rpl38	1	0.998	0.635167	0	0
Und.1	Hopx	0.974	0.309	0.633498	0	0
Und.1	Hnrnpk	1	0.986	0.63272	0	0
Und.1	Rfc4	0.975	0.247	0.63237	0	0
Und.1	Srsf7	0.999	0.833	0.630667	0	0
Und.1	Ywhaq	1	0.926	0.629161	0	0
Und.1	Lsm4	1	0.923	0.626294	0	0
Und.1	Lsm2	0.995	0.509	0.624386	0	0
Und.1	Rps11	1	1	0.62388	0	0
Und.1	Slc12a2	0.933	0.356	0.623437	0	0
Und.1	Smc1a	0.997	0.568	0.623122	0	0
Und.1	Nudc	0.998	0.746	0.622649	0	0
Und.1	Rpl19	1	1	0.621962	0	0
Und.1	Hnrnpa2b1	1	0.978	0.616717	0	0
Und.1	Rpl27	1	0.976	0.615785	0	0
Und.1	Ddx39	0.996	0.658	0.615205	0	0
Und.1	Anp32e	0.993	0.556	0.614376	0	0
Und.1	Cenpf	0.859	0.095	0.614171	0	0
Und.1	Cct5	1	0.841	0.612522	0	0
Und.1	Lmnb1	0.979	0.357	0.604317	0	0
Und.1	Rpa3	0.997	0.526	0.603958	0	0
Und.1	Bex3	0.987	0.367	0.603103	0	0
Und.1	Lyar	0.989	0.337	0.603008	0	0
Und.1	Ppp1r1b	0.995	0.473	0.602674	0	0
Und.1	Rpl37	1	1	0.602645	0	0
Und.1	Ppp1cc	0.999	0.846	0.60038	0	0
Und.1	Tpx2	0.947	0.095	0.599327	0	0
Und.1	Hist1h2ae	0.813	0.105	0.598721	0	0
Und.1	Sae1	0.998	0.607	0.597988	0	0
Und.1	Nusap1	0.901	0.134	0.595077	0	0
Und.1	Sf3b5	1	0.848	0.594711	0	0
Und.1	Rpl18	1	1	0.593224	0	0
Und.1	Tcp1	1	0.788	0.592652	0	0
Und.1	Smarca5	0.998	0.855	0.584995	0	0
Und.1	Timm8a1	0.997	0.584	0.5846	0	0
Und.1	Phb2	1	0.927	0.58351	0	0
Und.1	Park7	1	0.896	0.583083	0	0
Und.1	Aurkb	0.923	0.069	0.580262	0	0
Und.1	Rangap1	0.994	0.574	0.579802	0	0
Und.1	Cct8	1	0.807	0.574549	0	0
Und.1	Hpf1	0.988	0.477	0.574443	0	0
Und.1	Nasp	0.984	0.661	0.573803	0	0
Und.1	Srsf2	1	0.971	0.571063	0	0
Und.1	Ssrp1	0.993	0.546	0.570595	0	0
Und.1	Tomm20	1	0.924	0.56999	0	0
Und.1	Rnaseh2c	0.997	0.708	0.568803	0	0
Und.1	Bub3	0.982	0.533	0.568131	0	0
Und.1	Ppp1r14b	0.997	0.614	0.565422	0	0
Und.1	Ybx1	1	1	0.565087	0	0
Und.1	Isyna1	0.991	0.394	0.564362	0	0
Und.1	Smc3	0.994	0.516	0.563919	0	0
Und.1	Ccnb1	0.91	0.105	0.563438	0	0
Und.1	Eif5a	1	0.999	0.560127	0	0
Und.1	Dctpp1	1	0.817	0.560081	0	0
Und.1	Prmt1	0.994	0.384	0.558366	0	0
Und.1	Cct2	1	0.892	0.557384	0	0
Und.1	Nop58	0.993	0.605	0.555614	0	0
Und.1	Kif11	0.92	0.078	0.555142	0	0
Und.1	Cotl1	0.996	0.716	0.554895	0	0
Und.1	Nudt21	0.994	0.563	0.554001	0	0
Und.1	Cct4	1	0.882	0.549907	0	0
Und.1	Mcm6	0.847	0.176	0.549748	0	0
Und.1	Fkbp3	0.998	0.655	0.5487	0	0
Und.1	Trp53	0.986	0.398	0.548259	0	0
Und.1	Ezh2	0.965	0.471	0.545524	0	0
Und.1	Kif23	0.945	0.164	0.545412	0	0
Und.1	Emg1	1	0.754	0.54446	0	0
Und.1	Snrpd3	0.998	0.811	0.54341	0	0
Und.1	Ssb	0.999	0.869	0.542607	0	0
Und.1	Cct3	0.998	0.799	0.541269	0	0
Und.1	Magoh	0.999	0.692	0.540336	0	0
Und.1	Srsf6	1	0.866	0.539324	0	0
Und.1	Eif3e	1	0.891	0.538689	0	0
Und.1	Oat	0.997	0.841	0.536554	0	0
Und.1	Mcm7	0.908	0.23	0.53608	0	0
Und.1	Bcas2	0.999	0.766	0.535494	0	0
Und.1	Fbl	0.991	0.413	0.530022	0	0
Und.1	Slc4a4	0.987	0.581	0.529731	0	0
Und.1	Tomm40	0.996	0.71	0.528572	0	0
Und.1	Rsl1d1	0.996	0.549	0.526631	0	0
Und.1	Rpl41	1	1	0.524205	0	0
Und.1	Tacc3	0.938	0.115	0.521947	0	0
Und.1	Rrm1	0.923	0.178	0.51957	0	0
Und.1	Rpl31	1	0.994	0.519051	0	0
Und.1	Cacybp	0.997	0.682	0.518449	0	0
Und.1	Sord	0.987	0.451	0.510043	0	0
Und.1	Naa50	0.997	0.77	0.508753	0	0
Und.1	Prdx4	0.977	0.293	0.508612	0	0
Und.1	H2afy	1	0.944	0.507117	0	0
Und.1	Plp2	0.991	0.525	0.502582	0	0
Und.1	Hmmr	0.861	0.07	0.502358	0	0
Und.1	Nudcd2	0.991	0.475	0.501743	0	0
Und.1	Hat1	0.927	0.272	0.500789	0	0
Und.1	Ewsr1	0.996	0.756	0.500473	0	0
Und.1	Lbr	0.985	0.402	0.500172	0	0
Und.1	Fhl2	0.931	0.373	0.67901	4.187e-306	1.30019e-301
Und.1	Cbr3	0.961	0.575	0.724443	2.31655e-302	7.19359e-298
Und.1	Eif3f	1	0.955	0.520676	4.70135e-302	1.45991e-297
Und.1	Hsp90b1	1	0.97	0.623719	4.93735e-292	1.5332e-287
Und.1	Rps27	1	1	0.545114	4.09833e-286	1.27266e-281
Und.1	Rpl7a	1	1	0.50702	9.18581e-281	2.85247e-276
Und.1	Gdf15	0.822	0.298	0.690724	2.84621e-274	8.83834e-270
Und.1	Atf4	1	0.964	0.529166	2.016e-272	6.2603e-268
Und.1	Gstm1	0.998	0.681	0.593308	2.26791e-271	7.04253e-267
Und.1	Tnfrsf12a	0.982	0.741	0.777911	7.81935e-268	2.42814e-263
Und.1	Ptms	0.999	0.939	0.536852	3.03569e-267	9.42674e-263
Und.1	Nipal1	0.994	0.689	0.672348	2.7329e-265	8.48648e-261
Und.1	Gm10076	1	0.999	0.509243	3.48452e-258	1.08205e-253
Und.1	Pcna	0.947	0.614	0.518471	3.67388e-257	1.14085e-252
Und.1	Aldh1b1	0.997	0.931	0.535076	2.27733e-255	7.07181e-251
Und.1	Ppa1	0.999	0.856	0.55351	4.82816e-253	1.49929e-248
Und.1	Sult1a1	1	0.741	0.744044	3.04162e-252	9.44515e-248
Und.1	Rgcc	0.857	0.404	0.690812	2.64739e-248	8.22093e-244
Und.1	Gm47283	0.764	0.342	0.55127	6.00899e-231	1.86597e-226
Und.1	Plaur	0.972	0.736	0.829492	4.77412e-222	1.48251e-217
Und.1	Pycard	1	0.822	0.596432	2.17385e-217	6.75044e-213
Und.1	Fosl1	0.985	0.748	0.589835	7.24128e-207	2.24863e-202
Und.1	Phlda1	0.997	0.917	0.664769	2.75287e-201	8.5485e-197
Und.1	Arl6ip1	1	0.977	0.531037	1.06715e-192	3.31383e-188
Und.1	Wfdc2	0.944	0.739	0.543943	1.13451e-185	3.523e-181
Und.1	Krt18	1	0.979	0.521292	1.07704e-176	3.34452e-172
Und.1	S100a11	1	0.937	0.530452	2.71698e-173	8.43704e-169
Und.1	F3	0.961	0.644	0.540849	3.37189e-156	1.04707e-151
Und.1	Mt2	0.999	0.773	0.528858	2.65935e-151	8.25809e-147
Und.1	C2cd4b	0.83	0.478	0.544679	7.69044e-139	2.38811e-134
Und.2	Birc5	0.993	0.209	1.10226	0	0
Und.2	Cenpa	0.993	0.227	1.09282	0	0
Und.2	Cdc20	0.946	0.159	0.997095	0	0
Und.2	Ccnb2	0.995	0.163	0.948184	0	0
Und.2	Cdca3	0.995	0.203	0.921766	0	0
Und.2	Cdkn3	0.98	0.174	0.868333	0	0
Und.2	Ccna2	0.894	0.152	0.658374	0	0
Und.2	Ccnb1	0.941	0.143	0.627193	0	0
Und.2	Knstrn	0.923	0.139	0.581137	0	0
Und.2	Cenpf	0.849	0.132	0.523924	0	0
Und.2	Cenpw	0.975	0.244	0.679348	9.50695e-302	2.95219e-297
Und.2	Spc24	0.963	0.221	0.511014	2.55024e-272	7.91925e-268
Und.2	Ube2c	0.97	0.24	0.879403	2.77768e-267	8.62551e-263
Und.2	Mki67	0.965	0.243	0.574533	1.08544e-248	3.3706e-244
Und.2	Cdca8	0.916	0.237	0.521515	7.39989e-245	2.29789e-240
Und.2	Lsm5	0.998	0.47	0.806555	1.07044e-222	3.32404e-218
Und.2	Pclaf	0.993	0.27	0.639733	1.85668e-213	5.76553e-209
Und.2	Ccdc34	0.998	0.551	0.775377	1.59225e-198	4.94441e-194
Und.2	Kcne3	0.951	0.33	0.578163	1.75123e-194	5.43809e-190
Und.2	Ptms	1	0.942	0.789506	1.21835e-190	3.78333e-186
Und.2	Selenoh	0.998	0.567	0.648063	1.06148e-189	3.29622e-185
Und.2	Hsp90b1	1	0.972	0.904368	1.0935e-183	3.39564e-179
Und.2	Hmgb2	1	0.828	1.26383	5.76636e-179	1.79063e-174
Und.2	Marcks	0.983	0.562	0.690979	4.53543e-178	1.40839e-173
Und.2	Nucks1	0.995	0.678	0.728991	8.25807e-177	2.56438e-172
Und.2	Rnaseh2c	0.998	0.722	0.631892	9.02147e-176	2.80144e-171
Und.2	Hmgn2	0.995	0.435	0.70349	2.89669e-172	8.9951e-168
Und.2	Ube2s	1	0.939	0.770151	1.22567e-167	3.80607e-163
Und.2	Lsm4	1	0.927	0.641997	2.72458e-167	8.46065e-163
Und.2	Pycard	1	0.831	0.901338	2.29797e-165	7.13589e-161
Und.2	Lsm3	0.975	0.529	0.547799	2.56757e-164	7.97308e-160
Und.2	Csrp2	1	0.917	0.739707	1.24289e-163	3.85956e-159
Und.2	H2afz	1	0.996	0.912286	7.5044e-161	2.33034e-156
Und.2	Hmgb1	1	0.931	0.962465	2.62802e-158	8.16078e-154
Und.2	Hnrnpa2b1	1	0.979	0.641648	8.17777e-157	2.53944e-152
Und.2	Aadac	0.995	0.605	0.62522	1.86282e-156	5.78462e-152
Und.2	Eny2	1	0.925	0.535809	2.07732e-155	6.4507e-151
Und.2	Cacybp	1	0.697	0.580414	1.29976e-154	4.03615e-150
Und.2	Ran	1	0.936	0.875974	2.51527e-154	7.81068e-150
Und.2	H2afv	1	0.872	0.654394	5.81487e-153	1.80569e-148
Und.2	Mrps14	1	0.922	0.517866	4.33686e-152	1.34672e-147
Und.2	Cks2	0.993	0.763	0.802959	8.05322e-150	2.50077e-145
Und.2	Tomm40	0.998	0.723	0.56123	2.6833e-149	8.33245e-145
Und.2	Hspe1	1	0.803	0.958825	8.48907e-148	2.63611e-143
Und.2	Emg1	0.995	0.766	0.547706	9.00671e-148	2.79686e-143
Und.2	Fkbp4	1	0.751	0.739251	2.8099e-147	8.72559e-143
Und.2	Snrpg	1	0.718	0.706823	4.60053e-146	1.4286e-141
Und.2	Hspd1	1	0.861	0.924651	8.19963e-146	2.54623e-141
Und.2	Ppia	1	0.997	0.840986	5.51171e-145	1.71155e-140
Und.2	Ddx39	0.995	0.674	0.568314	1.37358e-144	4.26539e-140
Und.2	Snrpf	1	0.747	0.756198	2.17756e-144	6.76197e-140
Und.2	Ptma	1	0.917	1.13248	4.95928e-144	1.54001e-139
Und.2	Mgst1	1	0.777	0.834771	1.24724e-143	3.87304e-139
Und.2	Ugt2b5	0.975	0.559	0.539766	1.0887e-142	3.38075e-138
Und.2	Rps15	1	0.953	0.698289	1.10985e-142	3.44643e-138
Und.2	Sf3b5	1	0.856	0.508464	2.17923e-141	6.76717e-137
Und.2	Dnaja1	1	0.983	0.64196	1.58973e-139	4.93658e-135
Und.2	Hnrnpa3	1	0.929	0.622057	5.3816e-138	1.67115e-133
Und.2	C1qbp	0.998	0.602	0.704	1.57618e-137	4.89451e-133
Und.2	Rps17	1	0.985	0.627737	3.9596e-137	1.22958e-132
Und.2	Snrpe	1	0.952	0.643918	2.95174e-136	9.16604e-132
Und.2	Ccnd2	0.919	0.42	0.602649	8.89635e-136	2.76258e-131
Und.2	Tomm5	0.998	0.782	0.642949	4.60613e-135	1.43034e-130
Und.2	Pdia6	1	0.627	0.610449	1.78315e-134	5.53722e-130
Und.2	Srsf3	1	0.895	0.683829	1.75787e-133	5.4587e-129
Und.2	Ppa1	1	0.863	0.647067	2.02004e-133	6.27284e-129
Und.2	Hsp90aa1	1	0.978	0.75171	1.40609e-132	4.36634e-128
Und.2	Ddx39b	0.995	0.739	0.550357	1.7435e-132	5.41408e-128
Und.2	Stmn1	1	0.588	0.578451	6.19981e-132	1.92523e-127
Und.2	Psma4	1	0.956	0.502949	1.36038e-131	4.22438e-127
Und.2	Set	1	0.882	0.683088	4.08055e-131	1.26713e-126
Und.2	Cct5	1	0.849	0.564744	1.74786e-130	5.42762e-126
Und.2	Snrpd2	0.998	0.916	0.570444	4.15861e-130	1.29137e-125
Und.2	Rpl23a	1	0.935	0.617179	1.78366e-128	5.5388e-124
Und.2	Rpl36al	1	0.969	0.508019	9.94996e-128	3.08976e-123
Und.2	Alyref	0.998	0.687	0.502473	1.11412e-127	3.45969e-123
Und.2	Tomm20	1	0.928	0.536404	2.35767e-127	7.32127e-123
Und.2	Car2	1	0.997	0.633545	3.57103e-127	1.10891e-122
Und.2	Hnrnpk	1	0.987	0.510447	3.54594e-126	1.10112e-121
Und.2	Cldn15	1	0.598	0.560582	3.74325e-126	1.16239e-121
Und.2	Hnrnpa1	0.998	0.806	0.607044	2.68751e-125	8.34553e-121
Und.2	Calr	1	0.979	0.53692	8.03697e-125	2.49572e-120
Und.2	Manf	1	0.881	0.627964	2.27492e-124	7.0643e-120
Und.2	Hnrnpa0	1	0.895	0.557438	4.02943e-124	1.25126e-119
Und.2	Gstm1	0.998	0.697	0.647618	1.30832e-123	4.06271e-119
Und.2	Phb2	1	0.93	0.534493	1.14832e-122	3.56588e-118
Und.2	Ppp1r14b	0.99	0.633	0.567429	2.51428e-122	7.8076e-118
Und.2	Anp32b	0.998	0.815	0.568355	3.03716e-122	9.43128e-118
Und.2	Rps26	1	0.998	0.74152	3.56951e-122	1.10844e-117
Und.2	Hspa9	1	0.797	0.558136	7.60073e-121	2.36026e-116
Und.2	Rps25	1	0.989	0.601249	3.02708e-120	9.39999e-116
Und.2	Ranbp1	0.995	0.73	0.594615	3.99144e-120	1.23946e-115
Und.2	G3bp1	1	0.853	0.508936	3.17703e-119	9.86563e-115
Und.2	Naca	1	0.998	0.591342	3.97529e-119	1.23445e-114
Und.2	Serbp1	1	0.925	0.608179	8.58184e-119	2.66492e-114
Und.2	Hmgn1	0.998	0.518	0.560237	1.04207e-118	3.23593e-114
Und.2	Hdgf	0.995	0.902	0.525069	1.60771e-118	4.99242e-114
Und.2	Erh	1	0.826	0.503503	1.65526e-118	5.14009e-114
Und.2	Rps8	1	0.995	0.795023	1.93229e-118	6.00035e-114
Und.2	Snrpb	1	0.912	0.50872	2.39378e-118	7.4334e-114
Und.2	Hsp90ab1	1	0.993	0.78912	1.13209e-117	3.51547e-113
Und.2	Eef1d	0.998	0.894	0.537506	1.40604e-116	4.36618e-112
Und.2	Rps2	1	0.996	0.815935	2.63113e-116	8.17045e-112
Und.2	Hspa8	1	1	0.62731	1.6027e-115	4.97685e-111
Und.2	Rps11	1	1	0.503893	3.64248e-113	1.1311e-108
Und.2	Eef1g	1	0.928	0.611723	4.88964e-113	1.51838e-108
Und.2	Srsf7	0.995	0.841	0.5051	1.14944e-112	3.56936e-108
Und.2	Rpl27	1	0.977	0.522425	2.34219e-112	7.27322e-108
Und.2	Rps6	1	0.972	0.707207	7.28702e-112	2.26284e-107
Und.2	Ifitm2	0.998	0.662	0.633546	9.802e-112	3.04381e-107
Und.2	Hspa5	1	0.99	0.608774	1.11013e-111	3.44729e-107
Und.2	Hnrnpu	1	0.881	0.524558	5.06224e-111	1.57198e-106
Und.2	Snrpd1	0.998	0.728	0.506579	8.06967e-111	2.50587e-106
Und.2	Gpx2	1	0.497	0.769241	2.30856e-110	7.16878e-106
Und.2	Rpl22l1	1	0.987	0.645627	7.31065e-110	2.27018e-105
Und.2	Rplp2	1	1	0.519149	8.32091e-110	2.58389e-105
Und.2	Eif3a	0.993	0.805	0.564093	9.07325e-109	2.81752e-104
Und.2	AA467197	1	0.998	0.50398	1.02812e-108	3.19261e-104
Und.2	Rpl8	1	0.999	0.660417	1.46691e-107	4.55521e-103
Und.2	Rps9	1	0.999	0.648058	7.02699e-107	2.18209e-102
Und.2	Nme1	0.998	0.65	0.590341	2.44419e-106	7.58996e-102
Und.2	Rpl29	1	0.996	0.553518	4.39132e-106	1.36364e-101
Und.2	Rpl13	1	1	0.71704	5.49819e-106	1.70735e-101
Und.2	Rpl17	1	0.999	0.558939	6.23069e-106	1.93482e-101
Und.2	Rps12	1	0.993	0.70333	1.10427e-105	3.42909e-101
Und.2	Rpl15	1	1	0.654713	1.69677e-105	5.26899e-101
Und.2	Rpl24	1	1	0.502018	9.33071e-105	2.89747e-100
Und.2	Rps23	1	0.997	0.645093	2.8704e-104	8.91346e-100
Und.2	Mif	1	0.787	0.528903	4.01293e-104	1.24614e-99
Und.2	Rps14	1	1	0.507172	6.24823e-103	1.94026e-98
Und.2	Rps28	1	0.993	0.590492	1.21723e-102	3.77987e-98
Und.2	Cbr3	0.958	0.594	0.555462	1.39486e-102	4.33145e-98
Und.2	Rpl5	1	0.93	0.629446	1.45626e-102	4.52212e-98
Und.2	Rpl12	1	0.884	0.753942	1.84845e-102	5.73998e-98
Und.2	Dmbt1	1	0.97	0.620237	3.7423e-102	1.1621e-97
Und.2	Rpl26	1	0.999	0.587177	1.70492e-101	5.29428e-97
Und.2	Rpl11	1	0.999	0.57878	1.74031e-101	5.40418e-97
Und.2	Rps21	1	0.99	0.627841	3.42297e-101	1.06294e-96
Und.2	Sult1a1	0.998	0.754	0.730485	4.03131e-101	1.25184e-96
Und.2	Rpl4	1	0.979	0.56638	6.18852e-101	1.92172e-96
Und.2	Rpl28	1	1	0.542299	1.1933e-100	3.70556e-96
Und.2	Rpl22	1	0.994	0.588484	1.78172e-100	5.53277e-96
Und.2	Rps3	1	1	0.63522	3.34175e-100	1.03771e-95
Und.2	Rps13	1	1	0.521194	3.42951e-100	1.06496e-95
Und.2	Rps10	1	1	0.61318	3.59428e-100	1.11613e-95
Und.2	Rpl14	1	0.981	0.646006	1.23541e-99	3.83633e-95
Und.2	Rps18	1	0.991	0.712917	1.34329e-99	4.17132e-95
Und.2	Rpl18a	1	1	0.51497	2.31986e-99	7.20387e-95
Und.2	Rpl9	1	1	0.614411	2.51483e-99	7.80929e-95
Und.2	Rpl35a	1	0.999	0.629832	6.69533e-99	2.0791e-94
Und.2	Rps16	1	1	0.522631	9.00348e-99	2.79585e-94
Und.2	Npm1	1	0.92	0.598211	1.12776e-98	3.50204e-94
Und.2	Rpl21	1	0.998	0.573472	1.32744e-98	4.12209e-94
Und.2	Pigr	1	0.961	0.645326	1.72903e-98	5.36915e-94
Und.2	Rps4x	1	0.995	0.64921	2.0532e-98	6.3758e-94
Und.2	Rpl10a	1	0.986	0.664743	4.1629e-98	1.2927e-93
Und.2	Rpl3	1	0.953	0.733579	1.9494e-97	6.05346e-93
Und.2	Rpl32	1	0.997	0.703398	2.1921e-97	6.80713e-93
Und.2	Rps15a	1	0.997	0.702565	3.68003e-97	1.14276e-92
Und.2	Rbm3	0.998	0.865	0.551016	1.4262e-96	4.42878e-92
Und.2	Gm42031	0.83	0.408	0.530223	1.47315e-96	4.57456e-92
Und.2	Rpl10	1	0.995	0.567013	2.06119e-96	6.40062e-92
Und.2	Rps5	1	0.999	0.594921	2.89334e-96	8.9847e-92
Und.2	Rpl36a	1	0.982	0.554383	2.90576e-96	9.02326e-92
Und.2	Rpl27a	1	0.998	0.682293	3.5472e-96	1.10151e-91
Und.2	Rpl6	1	0.995	0.656264	6.45129e-96	2.00332e-91
Und.2	Rps27a	1	1	0.64471	8.41493e-96	2.61309e-91
Und.2	Rtn4	1	0.967	0.513378	8.88717e-96	2.75973e-91
Und.2	Rpsa	1	0.995	0.692238	1.05942e-95	3.28983e-91
Und.2	Rps19	1	0.985	0.696556	8.06137e-95	2.5033e-90
Und.2	Rps3a1	1	1	0.63948	2.57582e-94	7.99871e-90
Und.2	Rpl30	1	0.999	0.612778	3.01245e-94	9.35455e-90
Und.2	Rps20	1	1	0.579003	5.32114e-94	1.65237e-89
Und.2	Rpl23	1	1	0.589	1.00569e-92	3.12297e-88
Und.2	Rpl34	1	1	0.541781	1.92352e-92	5.97311e-88
Und.2	Rplp1	1	0.999	0.525885	2.28912e-92	7.10839e-88
Und.2	Rpl39	1	0.999	0.555701	3.17133e-91	9.84793e-87
Und.2	Rpl35	1	0.98	0.587438	6.00359e-91	1.8643e-86
Und.2	Rpl36	1	0.998	0.538472	1.83461e-90	5.69703e-86
Und.2	Rps24	1	1	0.54454	4.76112e-90	1.47847e-85
Und.2	Rplp0	1	1	0.541537	7.5776e-90	2.35307e-85
Und.2	Scd2	0.995	0.733	0.507051	1.84856e-88	5.74033e-84
Und.2	Rack1	1	0.979	0.583303	3.83452e-88	1.19073e-83
Und.2	Rps7	1	0.994	0.623521	3.68904e-87	1.14556e-82
Und.2	Eef1b2	1	0.992	0.532331	2.01875e-85	6.26881e-81
Und.2	Eef1a1	1	1	0.553391	4.68043e-85	1.45341e-80
Und.2	Wfdc2	0.946	0.749	0.515181	1.6959e-67	5.26627e-63
Und.2	Gdf15	0.654	0.329	0.608405	4.0693e-47	1.26364e-42
Und.2	Edn1	0.82	0.553	0.534873	1.71353e-43	5.32102e-39
Und.2	Hmox1	0.822	0.571	0.534945	1.46207e-42	4.54017e-38
Und.2	Id1	0.943	0.861	0.5259	1.50876e-25	4.68516e-21
Und.3	Gpx2	1	0.473	1.52033	0	0
Und.3	Ifitm3	0.937	0.238	1.36714	0	0
Und.3	Npm1	1	0.916	1.29218	0	0
Und.3	Rpl12	1	0.878	1.28877	0	0
Und.3	Rpl3	1	0.951	1.26521	0	0
Und.3	Rpsa	1	0.995	1.20907	0	0
Und.3	Rps2	1	0.996	1.20545	0	0
Und.3	Rps19	1	0.984	1.20461	0	0
Und.3	Ptma	1	0.912	1.19694	0	0
Und.3	Rps18	1	0.991	1.1937	0	0
Und.3	Hsp90ab1	1	0.993	1.18116	0	0
Und.3	Rpl32	1	0.997	1.16155	0	0
Und.3	Rps15a	1	0.996	1.14564	0	0
Und.3	Hspd1	1	0.855	1.1396	0	0
Und.3	Rpl10a	1	0.985	1.12305	0	0
Und.3	Rpl27a	1	0.998	1.12107	0	0
Und.3	Clca3b	0.999	0.439	1.12008	0	0
Und.3	Rpl13	1	1	1.1085	0	0
Und.3	Rps8	1	0.995	1.10628	0	0
Und.3	Hspe1	1	0.794	1.10223	0	0
Und.3	Rps12	1	0.993	1.1006	0	0
Und.3	Rps26	1	0.998	1.0958	0	0
Und.3	Rps7	1	0.994	1.09558	0	0
Und.3	Rps3a1	1	0.999	1.0924	0	0
Und.3	Rps6	1	0.971	1.07657	0	0
Und.3	Rpl6	1	0.995	1.07625	0	0
Und.3	Hmgn1	1	0.494	1.07399	0	0
Und.3	Ncl	1	0.808	1.07116	0	0
Und.3	Rpl14	1	0.98	1.07096	0	0
Und.3	Ifitm2	1	0.645	1.06771	0	0
Und.3	Rps4x	1	0.995	1.06488	0	0
Und.3	Rps3	1	0.999	1.05737	0	0
Und.3	Rps5	1	0.999	1.04798	0	0
Und.3	Rps27a	1	1	1.04653	0	0
Und.3	Rack1	1	0.978	1.04641	0	0
Und.3	Eef1b2	1	0.991	1.03935	0	0
Und.3	Rps9	1	0.998	1.03882	0	0
Und.3	Rpl35	1	0.98	1.03027	0	0
Und.3	Rpl15	1	1	1.01619	0	0
Und.3	Rplp0	1	1	1.01465	0	0
Und.3	Rpl8	1	0.999	1.0087	0	0
Und.3	Rps20	1	1	1.00208	0	0
Und.3	Rps10	1	1	0.998231	0	0
Und.3	Rps23	1	0.997	0.991919	0	0
Und.3	Mif	1	0.776	0.98963	0	0
Und.3	Rpl5	1	0.927	0.975615	0	0
Und.3	Rpl9	1	1	0.975246	0	0
Und.3	Rpl35a	1	0.999	0.96484	0	0
Und.3	Eef1a1	1	1	0.962269	0	0
Und.3	Rps21	1	0.989	0.957136	0	0
Und.3	Rpl22	1	0.993	0.95576	0	0
Und.3	Rpl30	1	0.999	0.949857	0	0
Und.3	Mgst1	1	0.766	0.949795	0	0
Und.3	Rpl23	1	1	0.948124	0	0
Und.3	Rpl36a	1	0.981	0.946697	0	0
Und.3	Rpl11	1	0.999	0.941432	0	0
Und.3	Slc12a2	0.97	0.354	0.93009	0	0
Und.3	Rps28	1	0.993	0.927301	0	0
Und.3	Rpl17	1	0.999	0.926253	0	0
Und.3	Rplp1	1	0.999	0.924919	0	0
Und.3	Ppia	1	0.997	0.923041	0	0
Und.3	C1qbp	1	0.582	0.921989	0	0
Und.3	Rpl26	1	0.999	0.920206	0	0
Und.3	Rpl4	1	0.978	0.916755	0	0
Und.3	Rpl36	1	0.998	0.911588	0	0
Und.3	Rps24	1	1	0.91022	0	0
Und.3	Rpl21	1	0.998	0.908508	0	0
Und.3	Set	1	0.877	0.90582	0	0
Und.3	Rpl39	1	0.999	0.903438	0	0
Und.3	Eef1g	1	0.924	0.902771	0	0
Und.3	Tnfrsf12a	0.984	0.741	0.901025	0	0
Und.3	Nme1	1	0.632	0.897653	0	0
Und.3	Rpl34	1	1	0.894447	0	0
Und.3	Rbm3	1	0.858	0.889058	0	0
Und.3	Rpl28	1	1	0.888077	0	0
Und.3	Rps13	1	1	0.88746	0	0
Und.3	Snrpf	1	0.734	0.886136	0	0
Und.3	Naca	1	0.998	0.877441	0	0
Und.3	Rps16	1	1	0.87684	0	0
Und.3	Hspa8	1	0.999	0.873	0	0
Und.3	Rpl22l1	1	0.986	0.871823	0	0
Und.3	Cdk4	0.999	0.417	0.871071	0	0
Und.3	Rpl10	1	0.995	0.871027	0	0
Und.3	Rpl18a	1	1	0.863691	0	0
Und.3	Rgcc	0.914	0.399	0.863404	0	0
Und.3	Ranbp1	0.998	0.717	0.846782	0	0
Und.3	Ran	1	0.933	0.843219	0	0
Und.3	Rpl7	1	1	0.82823	0	0
Und.3	Serbp1	1	0.921	0.827483	0	0
Und.3	Rpl24	1	1	0.819482	0	0
Und.3	Rps25	1	0.989	0.81581	0	0
Und.3	Impdh2	0.995	0.418	0.815136	0	0
Und.3	Nap1l1	0.994	0.421	0.814006	0	0
Und.3	Il1rn	0.844	0.314	0.81166	0	0
Und.3	Rps14	1	1	0.807749	0	0
Und.3	Rpl29	1	0.996	0.80766	0	0
Und.3	Hsp90aa1	1	0.977	0.807056	0	0
Und.3	Rpl37a	1	1	0.803317	0	0
Und.3	Idh1	0.996	0.722	0.80322	0	0
Und.3	Rpl38	1	0.998	0.80023	0	0
Und.3	Rps15	1	0.951	0.798666	0	0
Und.3	Rpl37	1	1	0.78122	0	0
Und.3	Fhl2	0.931	0.373	0.776434	0	0
Und.3	Rplp2	1	0.999	0.77498	0	0
Und.3	Cd44	0.974	0.332	0.774486	0	0
Und.3	Rps17	1	0.984	0.774484	0	0
Und.3	Eif3e	1	0.892	0.77389	0	0
Und.3	Snrpg	0.998	0.704	0.772843	0	0
Und.3	Hnrnpa1	1	0.796	0.767334	0	0
Und.3	Snrpd1	1	0.714	0.764556	0	0
Und.3	Ppp1r14b	0.997	0.615	0.763318	0	0
Und.3	Rpl19	1	1	0.762461	0	0
Und.3	Eif4a1	1	0.997	0.761487	0	0
Und.3	Cct5	1	0.841	0.759966	0	0
Und.3	Fkbp4	0.999	0.739	0.758713	0	0
Und.3	Cd320	0.992	0.511	0.750741	0	0
Und.3	Srsf3	1	0.889	0.74185	0	0
Und.3	Rps11	1	1	0.738999	0	0
Und.3	Rpl18	1	1	0.732839	0	0
Und.3	Eif3a	1	0.795	0.730481	0	0
Und.3	Ppp1r1b	0.993	0.474	0.726018	0	0
Und.3	Hnrnpf	1	0.995	0.723367	0	0
Und.3	Eef1d	1	0.889	0.722018	0	0
Und.3	Rpl23a	1	0.932	0.721877	0	0
Und.3	Rpl27	1	0.976	0.721306	0	0
Und.3	Hspa9	1	0.787	0.713983	0	0
Und.3	Tomm20	1	0.924	0.71267	0	0
Und.3	Rps27	1	1	0.709264	0	0
Und.3	Snrpd2	1	0.912	0.708205	0	0
Und.3	Cct2	1	0.892	0.707699	0	0
Und.3	Snrpe	1	0.95	0.700718	0	0
Und.3	Cnbp	1	0.927	0.699658	0	0
Und.3	Nhp2	0.998	0.521	0.699636	0	0
Und.3	Rpl7a	1	1	0.699376	0	0
Und.3	Anp32b	0.997	0.806	0.699095	0	0
Und.3	Akr1b8	0.94	0.44	0.698211	0	0
Und.3	Eif5a	1	0.999	0.696568	0	0
Und.3	Snu13	0.998	0.795	0.694009	0	0
Und.3	Eif3f	1	0.955	0.690299	0	0
Und.3	Hopx	0.983	0.309	0.688165	0	0
Und.3	Dut	0.951	0.364	0.683925	0	0
Und.3	U2af1	1	0.746	0.683879	0	0
Und.3	Pa2g4	0.997	0.789	0.683689	0	0
Und.3	Rsl1d1	0.999	0.549	0.681278	0	0
Und.3	Hnrnpa0	1	0.89	0.676512	0	0
Und.3	Rbbp7	0.994	0.67	0.669561	0	0
Und.3	Hnrnpu	1	0.875	0.668736	0	0
Und.3	Cct8	1	0.807	0.664269	0	0
Und.3	Mcm6	0.877	0.175	0.661628	0	0
Und.3	Phb2	1	0.927	0.659541	0	0
Und.3	Prmt1	0.98	0.386	0.657009	0	0
Und.3	Nop10	1	0.801	0.646812	0	0
Und.3	Park7	1	0.896	0.64505	0	0
Und.3	Erh	0.997	0.818	0.642798	0	0
Und.3	G3bp1	0.998	0.846	0.641679	0	0
Und.3	Hdgf	0.999	0.897	0.641198	0	0
Und.3	Ccnd2	0.962	0.392	0.640145	0	0
Und.3	Cct3	0.999	0.799	0.637957	0	0
Und.3	Siva1	0.95	0.293	0.633685	0	0
Und.3	Cct4	1	0.882	0.633266	0	0
Und.3	Rpl31	1	0.994	0.632899	0	0
Und.3	Fbl	0.984	0.414	0.631252	0	0
Und.3	Eif3m	0.999	0.803	0.630847	0	0
Und.3	Snrpb	1	0.908	0.628565	0	0
Und.3	Rps29	1	1	0.625011	0	0
Und.3	Hmgn2	0.977	0.409	0.621231	0	0
Und.3	Prdx1	1	1	0.620636	0	0
Und.3	Pclaf	0.881	0.244	0.614996	0	0
Und.3	Ptges3	1	0.862	0.614573	0	0
Und.3	Cotl1	0.998	0.716	0.614004	0	0
Und.3	Hnrnpk	1	0.986	0.609465	0	0
Und.3	Hs3st1	0.792	0.252	0.599312	0	0
Und.3	Pabpc1	1	0.987	0.598068	0	0
Und.3	Eif3i	1	0.934	0.58929	0	0
Und.3	Srsf7	0.995	0.833	0.580707	0	0
Und.3	Sord	0.977	0.452	0.576938	0	0
Und.3	Ywhaq	1	0.926	0.570835	0	0
Und.3	Tmem176b	0.968	0.349	0.570701	0	0
Und.3	Trp53	0.968	0.4	0.568461	0	0
Und.3	Timm8a1	0.986	0.585	0.564888	0	0
Und.3	Slc22a1	0.972	0.483	0.563434	0	0
Und.3	Ddx39	0.994	0.659	0.561976	0	0
Und.3	Yrdc	0.992	0.642	0.561461	0	0
Und.3	Rpl41	1	1	0.555619	0	0
Und.3	Gsr	0.997	0.883	0.554121	0	0
Und.3	Nox1	0.752	0.122	0.553635	0	0
Und.3	Snrpd3	0.999	0.811	0.551862	0	0
Und.3	Ccnd1	0.93	0.26	0.546394	0	0
Und.3	Ybx3	0.999	0.933	0.543566	0	0
Und.3	Apex1	0.939	0.298	0.536057	0	0
Und.3	Isyna1	0.964	0.397	0.5339	0	0
Und.3	Eif3h	1	0.985	0.530156	0	0
Und.3	Dtymk	0.953	0.425	0.528561	0	0
Und.3	Ybx1	1	1	0.527069	0	0
Und.3	Sumo2	1	0.977	0.526819	0	0
Und.3	Gsta4	0.944	0.436	0.524009	0	0
Und.3	Mrto4	0.956	0.339	0.520316	0	0
Und.3	Cacybp	0.989	0.683	0.518982	0	0
Und.3	Eif2s1	0.994	0.818	0.518418	0	0
Und.3	Lyar	0.953	0.341	0.517023	0	0
Und.3	Tcp1	0.996	0.788	0.516631	0	0
Und.3	Nop58	0.975	0.607	0.513232	0	0
Und.3	Rpl13a	0.987	0.611	0.512509	0	0
Und.3	Emg1	0.997	0.755	0.511801	0	0
Und.3	Cct7	0.999	0.954	0.505345	0	0
Und.3	Npm3	0.95	0.385	0.501706	0	0
Und.3	Srsf6	0.997	0.866	0.543846	7.04394e-308	2.18735e-303
Und.3	Rtn4	1	0.965	0.670722	2.454e-307	7.62041e-303
Und.3	Hnrnpab	1	0.967	0.530338	3.00064e-307	9.31788e-303
Und.3	Hmgb1	1	0.928	0.772936	9.15202e-307	2.84198e-302
Und.3	Csrp2	1	0.913	0.629104	7.87843e-306	2.44649e-301
Und.3	Tomm5	0.99	0.772	0.603729	3.35167e-304	1.04079e-299
Und.3	Sult1a1	1	0.742	0.86718	5.17628e-304	1.60739e-299
Und.3	Alyref	0.989	0.672	0.518788	1.2086e-303	3.75307e-299
Und.3	Stmn1	0.988	0.568	0.681711	1.90714e-302	5.92223e-298
Und.3	Gstm1	0.998	0.682	0.679138	1.89081e-299	5.87153e-295
Und.3	Krt18	1	0.979	0.841126	4.83051e-297	1.50002e-292
Und.3	Sypl	0.997	0.875	0.57278	1.78541e-296	5.54425e-292
Und.3	Tagln2	1	0.958	0.624937	1.50573e-294	4.67574e-290
Und.3	Srsf2	1	0.971	0.525385	2.47835e-292	7.69601e-288
Und.3	Aldh1b1	0.996	0.931	0.596189	1.72667e-291	5.36184e-287
Und.3	Tceal9	0.977	0.496	0.513184	2.40224e-290	7.45969e-286
Und.3	Gm10076	1	0.999	0.568533	7.58967e-285	2.35682e-280
Und.3	Lsm4	1	0.923	0.512606	6.4269e-280	1.99574e-275
Und.3	Hnrnpa3	0.999	0.925	0.554699	1.08499e-273	3.36922e-269
Und.3	Sfpq	1	0.914	0.520558	5.10384e-272	1.5849e-267
Und.3	Sdc4	0.998	0.976	0.547058	1.02645e-270	3.18745e-266
Und.3	F3	0.986	0.642	1.01691	2.93857e-270	9.12514e-266
Und.3	Nipal1	0.991	0.69	0.690979	3.0869e-269	9.58575e-265
Und.3	Oat	0.992	0.842	0.510051	5.17129e-262	1.60584e-257
Und.3	Prrc2c	0.995	0.848	0.502741	5.41347e-262	1.68105e-257
Und.3	Kcnk1	0.998	0.932	0.560138	5.69833e-262	1.7695e-257
Und.3	Ppa1	0.999	0.856	0.585556	5.98613e-262	1.85887e-257
Und.3	Cd9	1	0.913	0.612533	2.99528e-258	9.30125e-254
Und.3	Dnaja1	1	0.982	0.526643	1.60418e-254	4.98146e-250
Und.3	Cbr3	0.933	0.578	0.694763	1.61226e-253	5.00654e-249
Und.3	Sox4	0.601	0.174	0.632648	4.09547e-251	1.27177e-246
Und.3	Pdia6	0.989	0.61	0.501453	2.14514e-244	6.66129e-240
Und.3	Plaur	0.973	0.736	0.882897	7.6831e-243	2.38583e-238
Und.3	S100a11	1	0.937	0.737839	2.94353e-242	9.14054e-238
Und.3	Top1	1	0.969	0.533068	7.44706e-237	2.31254e-232
Und.3	Pim3	0.92	0.541	0.502732	3.43176e-235	1.06567e-230
Und.3	Cyr61	0.789	0.316	0.606802	3.36866e-224	1.04607e-219
Und.3	H2afz	1	0.996	0.5115	4.11888e-224	1.27904e-219
Und.3	Fermt1	0.945	0.621	0.561914	2.74264e-213	8.51673e-209
Und.3	Fosl1	0.977	0.749	0.589869	5.81545e-207	1.80587e-202
Und.3	Lmna	1	0.989	0.506348	3.40758e-205	1.05816e-200
Und.3	Gm47283	0.73	0.345	0.514735	7.03074e-198	2.18326e-193
Und.3	Pycard	1	0.822	0.555626	6.33378e-193	1.96683e-188
Und.3	Ier3	0.948	0.722	0.727733	1.38682e-186	4.30649e-182
Und.3	Phlda1	0.998	0.917	0.591165	1.03978e-180	3.22883e-176
Und.3	Wfdc2	0.933	0.74	0.550858	3.57725e-168	1.11084e-163
Und.3	Gdf15	0.704	0.309	0.642056	1.79549e-162	5.57553e-158
Und.3	C2cd4b	0.826	0.478	0.649351	1.64943e-159	5.12199e-155
Und.3	Hmox1	0.847	0.557	0.891388	4.21564e-158	1.30908e-153
Early entero.1	Sult1a1	1	0.746	1.06989	0	0
Early entero.1	Pycard	1	0.825	0.999724	0	0
Early entero.1	1700003I22Rik	0.89	0.269	0.757237	0	0
Early entero.1	Eci1	0.997	0.757	0.632335	1.28445e-294	3.98859e-290
Early entero.1	Gstm1	0.999	0.687	0.841624	8.84448e-294	2.74648e-289
Early entero.1	Gsdmc3	0.829	0.294	0.57098	7.52311e-291	2.33615e-286
Early entero.1	Ppa1	1	0.858	0.73471	1.54369e-281	4.79363e-277
Early entero.1	Pigr	1	0.96	0.855684	5.91125e-278	1.83562e-273
Early entero.1	Aadac	0.983	0.593	0.589576	3.15965e-265	9.81167e-261
Early entero.1	Car2	0.997	0.998	0.670576	5.322e-261	1.65264e-256
Early entero.1	Hao2	0.996	0.796	0.984072	7.86236e-261	2.4415e-256
Early entero.1	Dmbt1	1	0.969	0.725297	2.1308e-255	6.61676e-251
Early entero.1	AA467197	1	0.998	0.61905	4.50979e-251	1.40043e-246
Early entero.1	Cldn15	0.996	0.585	0.581134	1.23018e-244	3.82007e-240
Early entero.1	Rtn4	1	0.966	0.639037	1.86009e-239	5.77615e-235
Early entero.1	Adh5	0.999	0.886	0.569984	2.24105e-238	6.95914e-234
Early entero.1	Mcrip2	0.999	0.767	0.529821	2.34659e-235	7.28686e-231
Early entero.1	Gsdmc2	0.985	0.676	0.871469	2.98123e-233	9.25761e-229
Early entero.1	2610528A11Rik	1	0.984	0.554321	1.51449e-224	4.70295e-220
Early entero.1	Mpp6	0.999	0.952	0.83075	2.17551e-224	6.75561e-220
Early entero.1	Akr1c19	1	0.976	0.634953	2.22626e-222	6.9132e-218
Early entero.1	Gsdmc4	0.997	0.81	0.8782	2.34295e-215	7.27557e-211
Early entero.1	Csrp2	1	0.915	0.559867	5.42888e-213	1.68583e-208
Early entero.1	Mgst1	1	0.77	0.715835	6.15243e-213	1.91051e-208
Early entero.1	Slc20a1	0.955	0.663	0.966935	4.32482e-212	1.34299e-207
Early entero.1	Rps26	1	0.998	0.717313	1.67969e-211	5.21594e-207
Early entero.1	Hspe1	1	0.797	0.768926	2.64359e-196	8.20915e-192
Early entero.1	Rps17	1	0.984	0.522397	1.39268e-185	4.32469e-181
Early entero.1	Rps28	1	0.993	0.569824	2.56707e-180	7.97153e-176
Early entero.1	Rpl29	1	0.996	0.529615	2.76347e-180	8.58141e-176
Early entero.1	Rpl22	1	0.993	0.567271	9.8047e-177	3.04465e-172
Early entero.1	Hspa8	1	0.999	0.515696	4.27191e-172	1.32656e-167
Early entero.1	Hspd1	1	0.857	0.606135	6.96628e-172	2.16324e-167
Early entero.1	Rpl8	1	0.999	0.602325	2.85936e-170	8.87917e-166
Early entero.1	Rpl21	1	0.998	0.547016	2.843e-169	8.82838e-165
Early entero.1	Rpl35	1	0.98	0.584167	2.64564e-168	8.2155e-164
Early entero.1	Rplp1	1	0.999	0.513874	2.48693e-167	7.72265e-163
Early entero.1	Rpl13	1	1	0.643457	1.95268e-165	6.06367e-161
Early entero.1	Rps9	1	0.998	0.567832	4.24401e-165	1.31789e-160
Early entero.1	Ces1g	0.991	0.89	0.543633	1.20193e-164	3.73237e-160
Early entero.1	Rpl36	1	0.998	0.533039	2.25971e-164	7.01708e-160
Early entero.1	Rps2	1	0.996	0.665433	6.06638e-164	1.88379e-159
Early entero.1	Rpl36a	1	0.982	0.513524	2.8339e-162	8.80011e-158
Early entero.1	Rps21	1	0.989	0.578438	2.84727e-162	8.84163e-158
Early entero.1	Rps18	1	0.991	0.644691	3.50428e-161	1.08818e-156
Early entero.1	Dnaja1	1	0.983	0.538491	3.91878e-161	1.2169e-156
Early entero.1	Rpl10	1	0.995	0.530715	8.53911e-161	2.65165e-156
Early entero.1	Rpl10a	1	0.986	0.602293	4.39802e-160	1.36572e-155
Early entero.1	Rpl9	1	1	0.565174	1.36676e-159	4.2442e-155
Early entero.1	Rps10	1	1	0.549041	2.54715e-158	7.90967e-154
Early entero.1	Rps6	1	0.971	0.582002	2.668e-158	8.28494e-154
Early entero.1	Rps19	1	0.984	0.643868	5.9001e-157	1.83216e-152
Early entero.1	Rpl3	1	0.951	0.655421	5.0756e-156	1.57613e-151
Early entero.1	Ppia	1	0.997	0.586247	6.59e-156	2.04639e-151
Early entero.1	Slc37a2	0.94	0.563	0.667242	4.54441e-155	1.41118e-150
Early entero.1	Rpl26	1	0.999	0.516879	5.44788e-155	1.69173e-150
Early entero.1	Rps23	1	0.997	0.550013	1.26791e-153	3.93724e-149
Early entero.1	Rpl27a	1	0.998	0.615793	1.11185e-152	3.45262e-148
Early entero.1	Rps3	1	0.999	0.548349	1.76883e-152	5.49274e-148
Early entero.1	Eef1a1	1	1	0.545641	2.94545e-152	9.14649e-148
Early entero.1	Mt2	0.992	0.777	0.754583	6.10185e-152	1.89481e-147
Early entero.1	Rpl32	1	0.997	0.623174	8.98805e-152	2.79106e-147
Early entero.1	Rps4x	1	0.995	0.558921	1.03601e-150	3.21714e-146
Early entero.1	Rps12	1	0.993	0.584404	1.40543e-150	4.36429e-146
Early entero.1	Rps7	1	0.994	0.590386	1.60716e-149	4.9907e-145
Early entero.1	Rps5	1	0.999	0.507804	2.15737e-149	6.69927e-145
Early entero.1	Rps8	1	0.995	0.620117	3.70895e-147	1.15174e-142
Early entero.1	Rpl35a	1	0.999	0.554431	8.79707e-147	2.73175e-142
Early entero.1	Rpl14	1	0.98	0.522609	1.71159e-145	5.31501e-141
Early entero.1	Rpl12	1	0.88	0.593552	4.97102e-145	1.54365e-140
Early entero.1	Rps15a	1	0.997	0.60591	7.72133e-145	2.3977e-140
Early entero.1	Rpsa	1	0.995	0.572353	1.55759e-144	4.83679e-140
Early entero.1	Rps3a1	1	0.999	0.551994	8.11432e-144	2.51974e-139
Early entero.1	Rpl30	1	0.999	0.539622	1.52049e-141	4.72156e-137
Early entero.1	Mt1	1	0.966	0.717211	7.96365e-140	2.47295e-135
Early entero.1	Rpl6	1	0.995	0.541436	8.30846e-139	2.58003e-134
Early entero.1	Rpl15	1	1	0.506228	1.50382e-138	4.6698e-134
Early entero.1	Rps27a	1	1	0.540188	2.43449e-138	7.55981e-134
Early entero.1	Rpl23	1	1	0.514614	5.10449e-138	1.5851e-133
Early entero.1	Rack1	1	0.978	0.507632	6.33961e-138	1.96864e-133
Early entero.1	Gclc	0.987	0.939	0.595216	1.56557e-105	4.86157e-101
Early entero.1	Hmox1	0.797	0.565	0.860969	3.96828e-94	1.23227e-89
Early entero.1	Id1	0.955	0.857	0.511976	2.13111e-65	6.61773e-61
Early entero.2	Slc37a2	0.912	0.483	1.34542	0	0
Early entero.2	Gsdmc4	0.999	0.765	1.20295	0	0
Early entero.2	Papss2	1	0.995	1.08722	0	0
Early entero.2	Gsdmc2	0.976	0.606	1.0549	0	0
Early entero.2	Mpp6	0.999	0.941	0.909393	0	0
Early entero.2	Hao2	0.978	0.754	0.846981	0	0
Early entero.2	Selenbp1	1	0.991	0.788788	0	0
Early entero.2	Hmgcs2	1	0.976	0.722454	0	0
Early entero.2	Il18	0.978	0.715	0.662045	0	0
Early entero.2	Fgfbp1	0.999	0.91	0.658035	0	0
Early entero.2	Cox7a1	0.996	0.892	0.642142	0	0
Early entero.2	Slc16a1	1	0.96	0.628903	0	0
Early entero.2	Akr1c14	0.952	0.568	0.61629	0	0
Early entero.2	Slc5a8	0.941	0.664	0.616188	0	0
Early entero.2	Mettl7a1	0.998	0.858	0.582085	0	0
Early entero.2	Ahcyl2	1	0.989	0.561496	0	0
Early entero.2	Klf4	1	0.969	0.531168	0	0
Early entero.2	Slc4a7	0.995	0.875	0.528333	0	0
Early entero.2	Prelid2	0.998	0.929	0.514893	0	0
Early entero.2	Maoa	1	0.98	0.508239	0	0
Early entero.2	Atp1a1	1	0.99	0.502168	0	0
Early entero.2	Slc20a1	0.856	0.626	0.734652	7.15479e-293	2.22178e-288
Enterocyte	Aqp8	0.992	0.832	2.14621	0	0
Enterocyte	S100g	0.987	0.945	1.55688	0	0
Enterocyte	Clca4a	0.974	0.832	1.44327	0	0
Enterocyte	Saa1	0.908	0.517	1.44299	0	0
Enterocyte	Krt20	1	0.733	1.34407	0	0
Enterocyte	Fabp2	1	1	1.32759	0	0
Enterocyte	Muc3	1	0.901	1.29177	0	0
Enterocyte	Lypd8	1	1	1.27919	0	0
Enterocyte	2010109I03Rik	0.668	0.354	1.2524	0	0
Enterocyte	Tmigd1	0.999	0.578	1.24453	0	0
Enterocyte	Rhoc	1	0.85	1.24379	0	0
Enterocyte	Cpn1	0.956	0.392	1.22747	0	0
Enterocyte	Mal	1	0.737	1.17118	0	0
Enterocyte	Selenop	0.975	0.647	1.16148	0	0
Enterocyte	Sprr2a3	0.95	0.704	1.15465	0	0
Enterocyte	Ces2a	0.976	0.685	1.0825	0	0
Enterocyte	Pmp22	1	0.869	1.0742	0	0
Enterocyte	Myo15b	1	0.906	1.07008	0	0
Enterocyte	Phgr1	1	1	1.03611	0	0
Enterocyte	Slc9a3r1	1	0.983	1.03206	0	0
Enterocyte	Prdx6	1	0.998	1.01914	0	0
Enterocyte	Sptssb	0.988	0.515	1.00786	0	0
Enterocyte	Rbp2	0.914	0.387	1.00517	0	0
Enterocyte	Car4	0.973	0.842	0.999986	0	0
Enterocyte	Crip1	1	1	0.97224	0	0
Enterocyte	Ces2c	1	0.806	0.945039	0	0
Enterocyte	Slc6a14	0.893	0.537	0.922072	0	0
Enterocyte	Cyp2c55	1	0.983	0.912213	0	0
Enterocyte	Cdhr2	1	0.9	0.888145	0	0
Enterocyte	1810065E05Rik	1	0.992	0.885707	0	0
Enterocyte	Prss30	0.997	0.658	0.883408	0	0
Enterocyte	Car1	1	1	0.880157	0	0
Enterocyte	Cdhr5	1	0.94	0.869639	0	0
Enterocyte	Cda	1	0.898	0.867791	0	0
Enterocyte	Sectm1b	0.992	0.662	0.867712	0	0
Enterocyte	Irf7	0.931	0.686	0.867535	0	0
Enterocyte	Mxd1	0.997	0.878	0.859842	0	0
Enterocyte	Pnpo	0.997	0.792	0.858013	0	0
Enterocyte	2200002D01Rik	1	0.998	0.854565	0	0
Enterocyte	Sdcbp2	1	0.994	0.852414	0	0
Enterocyte	Gprc5a	0.995	0.897	0.851929	0	0
Enterocyte	1810037I17Rik	1	1	0.841494	0	0
Enterocyte	Slc26a3	0.985	0.827	0.837803	0	0
Enterocyte	Hist1h1c	0.99	0.873	0.828525	0	0
Enterocyte	Plac8	1	1	0.823504	0	0
Enterocyte	Epop	0.981	0.487	0.82226	0	0
Enterocyte	Prr13	1	0.988	0.817662	0	0
Enterocyte	Tpm2	0.934	0.392	0.815945	0	0
Enterocyte	Eps8	0.999	0.855	0.805387	0	0
Enterocyte	Neu1	0.987	0.776	0.795576	0	0
Enterocyte	Trpv6	0.677	0.427	0.790992	0	0
Enterocyte	Pdlim2	0.989	0.554	0.786475	0	0
Enterocyte	Tubb2a	0.996	0.869	0.785492	0	0
Enterocyte	Prr15l	0.998	0.829	0.78463	0	0
Enterocyte	Ctss	0.999	0.881	0.768394	0	0
Enterocyte	Cyp3a13	0.998	0.723	0.766165	0	0
Enterocyte	Hsd17b2	0.999	0.833	0.765855	0	0
Enterocyte	Tspan3	1	0.997	0.755635	0	0
Enterocyte	Tspan1	1	1	0.746546	0	0
Enterocyte	Itm2b	1	1	0.744771	0	0
Enterocyte	Guca2a	1	0.959	0.740105	0	0
Enterocyte	Emp1	1	0.983	0.737257	0	0
Enterocyte	Capg	0.95	0.695	0.729223	0	0
Enterocyte	Ier5	0.961	0.894	0.720647	0	0
Enterocyte	H2-D1	1	1	0.715999	0	0
Enterocyte	Hist1h2bc	1	0.961	0.715659	0	0
Enterocyte	Slco2a1	0.959	0.491	0.710222	0	0
Enterocyte	H2-K1	1	1	0.706993	0	0
Enterocyte	Gpi1	1	1	0.706801	0	0
Enterocyte	Prdx5	1	0.997	0.702148	0	0
Enterocyte	Ncoa7	0.96	0.747	0.698469	0	0
Enterocyte	Gm5485	0.999	0.95	0.695433	0	0
Enterocyte	Rfk	1	0.976	0.674939	0	0
Enterocyte	Acox1	0.999	0.903	0.672564	0	0
Enterocyte	Sppl2a	0.999	0.954	0.665361	0	0
Enterocyte	St6galnac6	0.986	0.588	0.661266	0	0
Enterocyte	Prap1	0.941	0.537	0.660647	0	0
Enterocyte	Chp1	1	0.974	0.659556	0	0
Enterocyte	Sfn	1	1	0.658718	0	0
Enterocyte	Lgals3	1	1	0.65649	0	0
Enterocyte	Clec2h	0.982	0.752	0.656229	0	0
Enterocyte	Mpp1	0.996	0.654	0.655425	0	0
Enterocyte	S100a13	0.997	0.953	0.65095	0	0
Enterocyte	Cldn23	0.99	0.883	0.645717	0	0
Enterocyte	Muc13	1	0.997	0.644432	0	0
Enterocyte	Fth1	1	1	0.642921	0	0
Enterocyte	Edf1	1	1	0.641614	0	0
Enterocyte	Itpk1	0.994	0.805	0.638748	0	0
Enterocyte	Abcg2	0.997	0.868	0.63438	0	0
Enterocyte	H2-Q2	0.999	0.882	0.623062	0	0
Enterocyte	Atp2b1	1	0.995	0.618996	0	0
Enterocyte	Agpat2	0.992	0.929	0.609275	0	0
Enterocyte	Dio1	0.991	0.749	0.609233	0	0
Enterocyte	Snrk	0.91	0.558	0.597329	0	0
Enterocyte	Mapk13	1	0.996	0.596386	0	0
Enterocyte	mt-Co1	1	1	0.595797	0	0
Enterocyte	Eps8l3	1	0.997	0.588144	0	0
Enterocyte	Espn	1	0.847	0.587231	0	0
Enterocyte	Mgat4c	0.999	0.871	0.585417	0	0
Enterocyte	Cystm1	1	1	0.581825	0	0
Enterocyte	Slc9a2	0.992	0.7	0.576671	0	0
Enterocyte	Spint2	1	1	0.574493	0	0
Enterocyte	4930539E08Rik	0.88	0.521	0.571847	0	0
Enterocyte	Slc44a4	1	0.919	0.565563	0	0
Enterocyte	Mall	0.993	0.692	0.565341	0	0
Enterocyte	Abcb1a	0.999	0.992	0.563008	0	0
Enterocyte	Mettl7b	1	0.955	0.56206	0	0
Enterocyte	Stk25	0.994	0.926	0.561257	0	0
Enterocyte	Slc13a2	0.943	0.479	0.55944	0	0
Enterocyte	Prom1	0.998	0.94	0.55561	0	0
Enterocyte	Ces2e	0.997	0.794	0.55502	0	0
Enterocyte	Sgk2	0.92	0.41	0.554151	0	0
Enterocyte	Slc10a2	0.723	0.354	0.55401	0	0
Enterocyte	Trpm6	0.952	0.57	0.554008	0	0
Enterocyte	Sult2b1	0.956	0.636	0.553249	0	0
Enterocyte	Chp2	0.922	0.474	0.553248	0	0
Enterocyte	Vamp8	1	0.989	0.552089	0	0
Enterocyte	Ppp1r14d	1	0.967	0.550266	0	0
Enterocyte	Ypel3	0.974	0.71	0.54702	0	0
Enterocyte	Ppfia3	0.983	0.667	0.544824	0	0
Enterocyte	Acaa1b	0.916	0.579	0.541106	0	0
Enterocyte	Ccdc68	0.983	0.71	0.537342	0	0
Enterocyte	Fam3b	0.992	0.648	0.534171	0	0
Enterocyte	Plgrkt	0.998	0.994	0.533631	0	0
Enterocyte	Rhod	0.845	0.376	0.532703	0	0
Enterocyte	Abhd17a	1	0.951	0.530051	0	0
Enterocyte	Mkrn1	1	0.988	0.528479	0	0
Enterocyte	Pck1	0.769	0.466	0.523639	0	0
Enterocyte	Hint3	0.996	0.915	0.523084	0	0
Enterocyte	Por	0.986	0.858	0.517527	0	0
Enterocyte	Naip1	0.991	0.668	0.515846	0	0
Enterocyte	Ndfip2	1	0.999	0.512827	0	0
Enterocyte	Ethe1	1	0.999	0.510302	0	0
Enterocyte	Tax1bp1	1	0.999	0.508789	0	0
Enterocyte	Ctsz	0.995	0.988	0.508268	0	0
Enterocyte	Myl12b	1	0.999	0.507352	0	0
Enterocyte	Ctsl	0.986	0.948	0.504141	0	0
Enterocyte	Gapdh	1	1	0.502994	0	0
Enterocyte	Slc25a10	0.999	0.943	0.502183	0	0
Enterocyte	Slc39a4	0.969	0.799	0.501658	0	0
Enterocyte	Sprr1a	0.962	0.93	0.615197	7.46112e-187	2.3169e-182
Entero.Isg15	Ifit1bl1	0.719	0.052	1.27489	0	0
Entero.Isg15	Oasl2	0.938	0.118	0.911616	0	0
Entero.Isg15	Ifit3	0.598	0.026	0.82137	0	0
Entero.Isg15	Apol9a	0.759	0.063	0.602159	0	0
Entero.Isg15	Ifit1	0.946	0.147	1.86913	1.74274e-291	5.41174e-287
Entero.Isg15	Ddx60	0.906	0.133	1.02646	2.66104e-281	8.26332e-277
Entero.Isg15	Rtp4	0.848	0.127	0.674222	7.11136e-251	2.20829e-246
Entero.Isg15	Xaf1	0.875	0.14	0.510768	1.86976e-245	5.80617e-241
Entero.Isg15	Isg15	0.973	0.228	2.30479	1.35663e-229	4.21273e-225
Entero.Isg15	Ifit2	0.42	0.036	0.557951	9.47541e-184	2.9424e-179
Entero.Isg15	Rsad2	0.58	0.071	0.70222	1.31792e-182	4.09254e-178
Entero.Isg15	Zbp1	0.857	0.23	0.697657	1.88524e-150	5.85423e-146
Entero.Isg15	Stat1	0.853	0.319	0.523114	1.00165e-114	3.11043e-110
Entero.Isg15	Oasl1	0.902	0.329	0.854366	4.12611e-114	1.28128e-109
Entero.Isg15	Irgm1	0.83	0.303	0.509828	1.7059e-105	5.29733e-101
Entero.Isg15	Rnf213	0.835	0.348	0.604517	7.1684e-97	2.226e-92
Entero.Isg15	Lgals9	0.973	0.81	0.661154	1.49088e-94	4.62964e-90
Entero.Isg15	Parp12	0.911	0.442	0.500924	2.45837e-90	7.63396e-86
Entero.Isg15	Lgals3bp	0.987	0.867	0.574466	3.37383e-88	1.04768e-83
Entero.Isg15	Irf7	1	0.775	0.855594	1.00347e-86	3.11607e-82
Entero.Isg15	Samd9l	0.978	0.704	0.546868	4.89861e-77	1.52116e-72
Entero.Isg15	Lypd8	1	1	0.84838	1.8623e-72	5.78299e-68
Entero.Isg15	Ifi27l2b	0.978	0.764	0.687599	2.2583e-72	7.0127e-68
Entero.Isg15	Ifi35	0.946	0.677	0.501547	1.30436e-71	4.05042e-67
Entero.Isg15	B2m	1	0.998	0.546295	1.72118e-68	5.34477e-64
Entero.Isg15	Bst2	0.79	0.396	0.564737	4.14486e-62	1.2871e-57
Entero.Isg15	Plac8	1	1	0.69416	5.03516e-62	1.56357e-57
Entero.Isg15	H2-T23	1	0.911	0.52993	2.22229e-60	6.90087e-56
Entero.Isg15	Sectm1b	0.996	0.784	0.520002	1.17862e-41	3.65997e-37
Entero.Isg15	Muc3	1	0.938	0.595965	6.43516e-40	1.99831e-35
Entero.Isg15	Mal	1	0.834	0.623542	1.57072e-39	4.87756e-35
Entero.Isg15	Krt20	1	0.831	0.579397	4.44838e-38	1.38136e-33
Entero.Isg15	1810065E05Rik	1	0.995	0.517628	1.54104e-33	4.78539e-29
Entero.Isg15	Pmp22	1	0.917	0.503311	2.42786e-33	7.53923e-29
Entero.Isg15	Tmigd1	0.991	0.733	0.500718	3.36345e-33	1.04445e-28
Entero.Isg15	Saa1	0.879	0.661	0.634582	1.41125e-24	4.38235e-20
Entero.Isg15	S100g	0.991	0.96	0.590407	1.55104e-17	4.81645e-13
Entero.Isg15	Ly6a	0.589	0.448	0.509507	1.08079e-11	3.35616e-07
Entero.AMP	Ace2	0.733	0.001	1.63493	0	0
Entero.AMP	Slc13a1	0.9	0.006	1.49529	0	0
Entero.AMP	Slc6a19	0.6	0.001	1.27856	0	0
Entero.AMP	Npc1l1	0.833	0.009	1.15307	0	0
Entero.AMP	2010106E10Rik	0.567	0	0.993822	0	0
Entero.AMP	Slc15a1	0.567	0.002	0.70665	0	0
Entero.AMP	Sis	0.867	0.001	0.703182	0	0
Entero.AMP	Reg3a	0.6	0	0.62282	0	0
Entero.AMP	Pdzk1	0.567	0	0.585127	0	0
Entero.AMP	Slc7a9	1	0.02	1.36675	1.22181e-296	3.79409e-292
Entero.AMP	St3gal4	0.967	0.028	2.21163	1.48187e-211	4.60164e-207
Entero.AMP	Slc26a6	0.667	0.014	0.748817	1.12068e-186	3.48004e-182
Entero.AMP	Apoc3	0.533	0.01	0.574514	1.76812e-163	5.49054e-159
Entero.AMP	Reg3g	1	0.044	5.19336	2.35591e-148	7.3158e-144
Entero.AMP	Apoa1	0.567	0.013	4.29737	1.55144e-145	4.8177e-141
Entero.AMP	Slc34a2	0.767	0.026	1.59502	1.06909e-141	3.31985e-137
Entero.AMP	Fabp6	0.967	0.052	5.03621	1.52095e-120	4.72301e-116
Entero.AMP	Reg3b	1	0.059	6.11092	2.70931e-115	8.41321e-111
Entero.AMP	Clca4b	0.833	0.04	2.57246	5.43355e-113	1.68728e-108
Entero.AMP	Tgfbi	0.767	0.039	0.649651	8.01187e-96	2.48793e-91
Entero.AMP	Mttp	0.833	0.053	1.09795	3.50255e-86	1.08765e-81
Entero.AMP	Naaladl1	0.967	0.077	2.48876	4.87347e-85	1.51336e-80
Entero.AMP	Spink1	1	0.088	2.69222	1.93308e-80	6.0028e-76
Entero.AMP	Xpnpep2	0.7	0.038	0.618243	6.79145e-80	2.10895e-75
Entero.AMP	Erich4	0.9	0.073	0.841061	5.19309e-75	1.61261e-70
Entero.AMP	Maf	0.9	0.079	0.918546	3.73523e-69	1.1599e-64
Entero.AMP	Anpep	0.8	0.072	3.10315	1.01292e-60	3.14542e-56
Entero.AMP	Enpep	0.967	0.121	1.93509	3.02286e-57	9.38687e-53
Entero.AMP	Cubn	0.733	0.061	0.603366	4.01025e-57	1.2453e-52
Entero.AMP	Prss23	0.867	0.094	1.07089	1.09047e-54	3.38625e-50
Entero.AMP	Aspa	0.8	0.083	1.01918	5.37328e-52	1.66856e-47
Entero.AMP	Ggt1	0.867	0.116	1.53036	2.98628e-45	9.27329e-41
Entero.AMP	Duox2	0.833	0.108	0.710869	7.57925e-43	2.35359e-38
Entero.AMP	Stom	0.833	0.133	0.769205	1.20577e-35	3.74428e-31
Entero.AMP	Duoxa2	0.633	0.075	1.14802	3.3314e-34	1.0345e-29
Entero.AMP	Gm1123	0.8	0.115	0.530261	1.64865e-29	5.11954e-25
Entero.AMP	Suox	0.967	0.278	1.12949	2.71081e-29	8.41787e-25
Entero.AMP	Slc3a1	0.8	0.161	1.1344	1.30903e-28	4.06493e-24
Entero.AMP	Tm6sf2	0.867	0.189	1.09744	2.40541e-28	7.46952e-24
Entero.AMP	Ccl25	0.967	0.297	1.34125	3.13744e-28	9.74268e-24
Entero.AMP	Cst6	1	0.334	1.32403	2.47327e-27	7.68025e-23
Entero.AMP	Fam84a	0.7	0.124	1.03787	5.24057e-26	1.62735e-21
Entero.AMP	Tm4sf5	0.7	0.125	0.510215	4.24264e-24	1.31747e-19
Entero.AMP	Slc7a7	0.933	0.309	0.84123	1.44488e-23	4.48678e-19
Entero.AMP	Cd55	0.867	0.249	0.981497	3.74936e-23	1.16429e-18
Entero.AMP	Fam213b	0.967	0.422	1.17109	3.25596e-22	1.01107e-17
Entero.AMP	Mogat2	0.867	0.269	0.842843	3.41097e-21	1.05921e-16
Entero.AMP	Cd74	0.333	0.033	1.57378	8.23564e-21	2.55741e-16
Entero.AMP	Ifit1bl1	0.467	0.063	0.500341	4.66096e-20	1.44737e-15
Entero.AMP	Slc5a1	0.967	0.43	1.07068	6.05532e-20	1.88036e-15
Entero.AMP	Cndp2	1	0.665	1.45578	1.05185e-19	3.26631e-15
Entero.AMP	Aldob	1	0.715	1.32909	1.83532e-19	5.69921e-15
Entero.AMP	Slc51b	1	0.65	1.84834	2.87282e-19	8.92097e-15
Entero.AMP	Lgals2	0.533	0.093	1.63398	7.78327e-19	2.41694e-14
Entero.AMP	Slc51a	1	0.764	1.53702	7.97663e-19	2.47698e-14
Entero.AMP	Mep1b	0.967	0.539	1.75991	1.24849e-18	3.87693e-14
Entero.AMP	Dpp4	0.867	0.313	1.26955	1.93594e-18	6.01169e-14
Entero.AMP	Pfkp	1	0.648	0.818178	4.16055e-18	1.29197e-13
Entero.AMP	Amn	0.933	0.387	0.939936	9.28985e-18	2.88478e-13
Entero.AMP	Prap1	1	0.69	1.76801	8.16738e-17	2.53622e-12
Entero.AMP	Dgat1	1	0.69	0.823505	2.62996e-16	8.16681e-12
Entero.AMP	Lsr	0.867	0.307	0.603598	3.23527e-16	1.00465e-11
Entero.AMP	AA986860	0.933	0.392	0.520761	4.67617e-16	1.45209e-11
Entero.AMP	Acsl5	1	0.737	0.962744	5.13451e-16	1.59442e-11
Entero.AMP	Apob	0.967	0.754	1.5831	7.86359e-16	2.44188e-11
Entero.AMP	Aldh9a1	0.967	0.66	0.587338	1.22825e-15	3.81408e-11
Entero.AMP	Upp1	0.867	0.366	1.58934	1.73724e-15	5.39465e-11
Entero.AMP	Serpinb1a	1	0.993	1.1989	1.74641e-15	5.42313e-11
Entero.AMP	Gpd1	0.767	0.274	0.519751	3.28345e-15	1.01961e-10
Entero.AMP	Ceacam20	0.9	0.511	0.96699	3.98259e-15	1.23671e-10
Entero.AMP	Ckmt1	1	0.993	0.893169	4.95808e-15	1.53963e-10
Entero.AMP	B3galt5	0.633	0.152	0.514723	6.82499e-15	2.11936e-10
Entero.AMP	Clec2h	1	0.839	1.55629	7.3924e-15	2.29556e-10
Entero.AMP	Gsn	0.9	0.461	0.749105	8.77992e-15	2.72643e-10
Entero.AMP	Prelid1	1	0.998	0.636496	1.23102e-14	3.8227e-10
Entero.AMP	Ms4a8a	1	0.946	0.721937	2.23447e-14	6.93869e-10
Entero.AMP	Gsta1	0.7	0.235	0.986349	6.56964e-14	2.04007e-09
Entero.AMP	Slc10a2	0.867	0.493	1.60865	6.80432e-14	2.11294e-09
Entero.AMP	Cyp4f14	0.967	0.669	1.30151	9.21728e-14	2.86224e-09
Entero.AMP	Dpep1	0.967	0.745	1.26144	9.79514e-14	3.04168e-09
Entero.AMP	Ptger4	0.933	0.48	0.8723	1.01351e-13	3.14725e-09
Entero.AMP	Plin3	1	0.88	0.775517	1.31554e-13	4.08514e-09
Entero.AMP	Serpinb6a	1	0.999	0.873109	1.438e-13	4.46542e-09
Entero.AMP	Pnrc1	1	0.989	0.825498	1.48723e-13	4.6183e-09
Entero.AMP	Xpnpep1	0.933	0.668	0.819023	2.81958e-13	8.75563e-09
Entero.AMP	Pepd	0.867	0.466	1.22578	3.00421e-13	9.32897e-09
Entero.AMP	Txndc17	1	0.999	0.676955	4.07779e-13	1.26628e-08
Entero.AMP	Apol10a	0.9	0.436	0.636278	4.27194e-13	1.32657e-08
Entero.AMP	Slc6a8	1	0.685	1.22423	5.52909e-13	1.71695e-08
Entero.AMP	Gdpd1	1	0.819	0.657236	1.08195e-12	3.35979e-08
Entero.AMP	Crip1	1	1	1.62262	1.69194e-12	5.25397e-08
Entero.AMP	Slc31a1	1	0.913	0.591299	2.84537e-12	8.83574e-08
Entero.AMP	Gda	0.967	0.593	0.893754	3.40993e-12	1.05889e-07
Entero.AMP	Calml4	1	0.999	0.546504	3.93707e-12	1.22258e-07
Entero.AMP	Pmaip1	0.967	0.599	0.546023	4.33694e-12	1.34675e-07
Entero.AMP	Elovl1	1	0.844	0.744488	4.45681e-12	1.38397e-07
Entero.AMP	Guca2b	0.867	0.429	1.21572	6.77534e-12	2.10395e-07
Entero.AMP	Ehd1	0.967	0.798	0.628208	6.99294e-12	2.17152e-07
Entero.AMP	Slc35b1	1	0.82	0.524508	1.01917e-11	3.16483e-07
Entero.AMP	Taldo1	1	1	0.591736	1.77928e-11	5.52519e-07
Entero.AMP	Calm1	1	1	0.561291	1.89442e-11	5.88274e-07
Entero.AMP	Myo1a	1	0.939	0.627743	2.64671e-11	8.21883e-07
Entero.AMP	Pglyrp1	1	0.907	0.685224	3.00327e-11	9.32604e-07
Entero.AMP	Aoc1	0.9	0.711	0.809273	3.408e-11	1.05829e-06
Entero.AMP	S100a10	1	1	0.849952	4.82062e-11	1.49695e-06
Entero.AMP	Lpcat3	0.967	0.838	0.508818	5.19975e-11	1.61468e-06
Entero.AMP	Cdkn2b	0.9	0.544	0.563854	5.43157e-11	1.68666e-06
Entero.AMP	Efhd2	1	0.943	0.651952	1.00998e-10	3.13628e-06
Entero.AMP	Sult2b1	0.933	0.757	0.829455	1.35087e-10	4.19486e-06
Entero.AMP	Trim15	0.867	0.557	0.774325	1.67999e-10	5.21689e-06
Entero.AMP	Tfg	0.933	0.81	0.569199	1.75775e-10	5.45833e-06
Entero.AMP	Glrx	1	0.912	0.617145	1.82231e-10	5.65883e-06
Entero.AMP	Epcam	1	1	0.665929	2.33951e-10	7.26488e-06
Entero.AMP	Tcn2	0.967	0.759	0.652842	2.58308e-10	8.02123e-06
Entero.AMP	Agpat2	1	0.953	0.61245	4.14844e-10	1.28822e-05
Entero.AMP	Tmigd1	0.967	0.737	1.62099	4.77639e-10	1.48321e-05
Entero.AMP	Krt8	1	1	0.553476	4.9585e-10	1.53976e-05
Entero.AMP	Smim24	1	0.887	0.64409	6.63551e-10	2.06053e-05
Entero.AMP	Mgat4a	0.933	0.756	0.519448	7.51288e-10	2.33297e-05
Entero.AMP	Anxa2	1	1	0.80198	2.40079e-09	7.45519e-05
Entero.AMP	Mall	1	0.806	0.639477	2.81401e-09	8.73836e-05
Entero.AMP	Selenop	0.9	0.771	1.72181	3.26435e-09	0.000101368
Entero.AMP	Itpk1	1	0.877	0.585383	9.62761e-09	0.000298966
Entero.AMP	Myo5b	0.933	0.888	0.54856	9.72284e-09	0.000301923
Entero.AMP	Lap3	0.933	0.719	0.604228	1.04363e-08	0.000324079
Entero.AMP	Mgam	0.933	0.697	0.687789	1.69681e-08	0.000526909
Entero.AMP	Gk	0.733	0.437	0.598924	1.72867e-08	0.000536804
Entero.AMP	Vil1	1	0.996	0.697583	2.49706e-08	0.000775412
Entero.AMP	Oxct1	0.833	0.594	0.516806	2.60716e-08	0.000809601
Entero.AMP	Alpi	0.733	0.367	0.728717	2.76717e-08	0.000859289
Entero.AMP	Muc13	1	0.998	0.729005	3.81079e-08	0.00118337
Entero.AMP	Abcg2	0.967	0.917	0.624472	4.27657e-08	0.001328
Entero.AMP	Dstn	1	1	0.588704	1.76063e-07	0.00546729
Entero.AMP	Slc13a2	0.933	0.655	0.553218	7.98673e-07	0.0248012
Entero.AMP	H2-Ab1	0.4	0.129	0.699402	8.51635e-07	0.0264458
Goblet	Spink4	1	0.729	5.30511	0	0
Goblet	Reg4	0.99	0.252	4.28021	0	0
Goblet	Agr2	0.998	0.31	4.13874	0	0
Goblet	Retnlb	0.964	0.191	3.98976	0	0
Goblet	Tff3	1	0.474	3.94839	0	0
Goblet	Muc2	0.996	0.222	3.84959	0	0
Goblet	Fcgbp	0.999	0.136	3.05338	0	0
Goblet	Nupr1	0.983	0.172	2.87586	0	0
Goblet	Klk1	1	0.655	2.63661	0	0
Goblet	Sct	0.989	0.396	2.27533	0	0
Goblet	Hsd11b2	0.999	0.602	2.04319	0	0
Goblet	Fxyd3	0.996	0.485	1.76848	0	0
Goblet	Clca1	0.514	0.075	1.73705	0	0
Goblet	Thbs1	0.947	0.258	1.58906	0	0
Goblet	Gm1123	0.935	0.023	1.52802	0	0
Goblet	F3	0.991	0.632	1.3644	0	0
Goblet	Mptx1	0.374	0.009	1.35159	0	0
Goblet	C1qa	0.905	0.012	1.33028	0	0
Goblet	Hepacam2	0.995	0.026	1.31266	0	0
Goblet	Ramp1	0.953	0.02	1.30847	0	0
Goblet	Smim14	1	0.93	1.25211	0	0
Goblet	Krt7	0.996	0.641	1.20723	0	0
Goblet	Krt18	1	0.979	1.18977	0	0
Goblet	Tspan13	0.984	0.13	1.18198	0	0
Goblet	Fhl2	0.983	0.352	1.1773	0	0
Goblet	Qsox1	0.995	0.043	1.17572	0	0
Goblet	Txndc5	0.987	0.495	1.13924	0	0
Goblet	Sytl2	0.987	0.021	1.11219	0	0
Goblet	Pdia5	0.963	0.125	1.0991	0	0
Goblet	Oit1	1	1	0.996398	0	0
Goblet	Reep5	0.983	0.535	0.984952	0	0
Goblet	Fermt1	0.976	0.609	0.974586	0	0
Goblet	Car8	0.967	0.271	0.970606	0	0
Goblet	Plaur	0.989	0.727	0.953484	0	0
Goblet	Ehd4	0.991	0.58	0.950226	0	0
Goblet	Slc12a2	0.96	0.338	0.928726	0	0
Goblet	Herpud1	0.99	0.71	0.925764	0	0
Goblet	Rap1gap	0.958	0.029	0.924923	0	0
Goblet	Plet1	0.79	0.305	0.920141	0	0
Goblet	Smim6	0.995	0.632	0.884101	0	0
Goblet	Rab27b	0.975	0.256	0.883784	0	0
Goblet	5330417C22Rik	0.996	0.511	0.867074	0	0
Goblet	Pdia3	0.999	0.938	0.853555	0	0
Goblet	Galnt7	0.997	0.766	0.845772	0	0
Goblet	Sh3bgrl3	1	0.971	0.841839	0	0
Goblet	Ccl6	0.595	0.008	0.840532	0	0
Goblet	Mllt3	0.946	0.276	0.838794	0	0
Goblet	Tceal9	0.97	0.484	0.825686	0	0
Goblet	Arfgef3	0.954	0.123	0.815396	0	0
Goblet	Pdia6	0.995	0.599	0.810807	0	0
Goblet	Clca3b	0.916	0.433	0.806205	0	0
Goblet	S100a11	0.999	0.935	0.802326	0	0
Goblet	Hpd	0.929	0.013	0.792544	0	0
Goblet	Klf5	1	0.984	0.788154	0	0
Goblet	Atp6ap2	1	0.885	0.780134	0	0
Goblet	Mia3	0.995	0.633	0.768775	0	0
Goblet	Manf	0.998	0.872	0.766987	0	0
Goblet	Nipal1	0.997	0.681	0.763756	0	0
Goblet	Slc50a1	0.976	0.588	0.747074	0	0
Goblet	Tsc22d1	0.999	0.932	0.727607	0	0
Goblet	Slc12a8	0.905	0.008	0.724657	0	0
Goblet	Ostc	0.999	0.887	0.720235	0	0
Goblet	Sgms2	0.938	0.335	0.716875	0	0
Goblet	Gadd45a	0.997	0.974	0.715341	0	0
Goblet	Fam107b	0.985	0.62	0.709371	0	0
Goblet	AW112010	0.902	0.465	0.708118	0	0
Goblet	Lsr	0.96	0.233	0.708028	0	0
Goblet	Arl5b	0.988	0.708	0.702005	0	0
Goblet	Tpsg1	0.914	0.01	0.699983	0	0
Goblet	Ccl9	0.839	0.013	0.6988	0	0
Goblet	Tnip3	0.817	0.223	0.696357	0	0
Goblet	Atp2a3	0.982	0.521	0.687551	0	0
Goblet	Ndufa4	1	0.987	0.683248	0	0
Goblet	Tnfaip8	0.94	0.142	0.681863	0	0
Goblet	Lrrc26	0.936	0.185	0.679751	0	0
Goblet	Sec61g	1	0.998	0.670621	0	0
Goblet	Tnfrsf12a	0.986	0.734	0.664229	0	0
Goblet	Tjp2	0.988	0.852	0.662558	0	0
Goblet	Kdelr2	0.997	0.955	0.662047	0	0
Goblet	Hs3st1	0.807	0.235	0.660083	0	0
Goblet	Kcnk1	0.998	0.93	0.657314	0	0
Goblet	Xbp1	0.996	0.843	0.651932	0	0
Goblet	Bcl10	0.999	0.921	0.647848	0	0
Goblet	Hspa5	1	0.989	0.646578	0	0
Goblet	Cyr61	0.861	0.295	0.642349	0	0
Goblet	Ppib	0.999	0.991	0.642092	0	0
Goblet	Nans	0.996	0.928	0.641474	0	0
Goblet	Golph3	0.996	0.907	0.640308	0	0
Goblet	Sec11c	0.999	0.974	0.633745	0	0
Goblet	Serinc3	0.998	0.942	0.633498	0	0
Goblet	Gmds	1	0.989	0.633364	0	0
Goblet	Tpm4	0.978	0.562	0.632042	0	0
Goblet	Ttc39a	0.952	0.279	0.629626	0	0
Goblet	Sec61b	1	0.999	0.628778	0	0
Goblet	Hsp90b1	0.999	0.969	0.628776	0	0
Goblet	Csrp1	0.886	0.181	0.627453	0	0
Goblet	Sypl	0.998	0.872	0.626456	0	0
Goblet	Cd24a	0.971	0.795	0.622047	0	0
Goblet	Tpd52	1	1	0.611407	0	0
Goblet	Spdef	0.8	0.011	0.611136	0	0
Goblet	Arf4	1	0.985	0.605138	0	0
Goblet	Bach1	0.972	0.638	0.598646	0	0
Goblet	Galnt3	0.978	0.656	0.597493	0	0
Goblet	Gtf2a2	0.99	0.828	0.597491	0	0
Goblet	Pmepa1	0.924	0.33	0.593993	0	0
Goblet	Asph	0.948	0.288	0.590254	0	0
Goblet	Tpm1	1	0.997	0.587243	0	0
Goblet	Tm9sf3	1	0.973	0.585906	0	0
Goblet	Pglyrp1	0.995	0.897	0.58165	0	0
Goblet	Bcas1	0.875	0.011	0.578361	0	0
Goblet	Anxa5	0.897	0.212	0.578229	0	0
Goblet	Hgfac	0.897	0.25	0.568102	0	0
Goblet	Creb3l1	0.877	0.335	0.565537	0	0
Goblet	Bace2	0.844	0.018	0.563957	0	0
Goblet	Calr	1	0.978	0.563768	0	0
Goblet	Ly6e	0.744	0.197	0.555675	0	0
Goblet	Rin2	0.942	0.429	0.554455	0	0
Goblet	P2rx4	0.969	0.658	0.553687	0	0
Goblet	Atf4	1	0.963	0.553447	0	0
Goblet	Eif2ak3	0.935	0.308	0.552715	0	0
Goblet	Guk1	0.993	0.859	0.55066	0	0
Goblet	Rpn1	0.991	0.811	0.545998	0	0
Goblet	Ets2	0.999	0.943	0.545236	0	0
Goblet	Retreg1	0.967	0.526	0.538888	0	0
Goblet	Stard10	0.999	0.994	0.537982	0	0
Goblet	C1galt1c1	0.974	0.678	0.537712	0	0
Goblet	Kdm6b	0.953	0.621	0.536003	0	0
Goblet	Abracl	1	0.953	0.534894	0	0
Goblet	Dnajc10	0.917	0.388	0.526754	0	0
Goblet	Pabpc1	0.999	0.986	0.526211	0	0
Goblet	Tmed3	0.98	0.825	0.526065	0	0
Goblet	Slk	0.99	0.822	0.525049	0	0
Goblet	Clic4	0.91	0.288	0.52427	0	0
Goblet	Actn1	0.935	0.306	0.522848	0	0
Goblet	Creb3l4	0.864	0.028	0.520841	0	0
Goblet	Atp13a3	0.987	0.652	0.516295	0	0
Goblet	Cd44	0.859	0.328	0.514262	0	0
Goblet	Pdlim5	0.975	0.75	0.51367	0	0
Goblet	Spcs2	0.993	0.903	0.512289	0	0
Goblet	Klf9	0.987	0.72	0.508549	0	0
Goblet	Akap9	0.994	0.86	0.506705	0	0
Goblet	Rpl22l1	1	0.986	0.641939	2.29323e-307	7.12117e-303
Goblet	Tmsb10	1	1	0.520565	5.41422e-306	1.68128e-301
Goblet	Gpx2	0.97	0.461	0.741775	8.02729e-303	2.49271e-298
Goblet	Rpl38	1	0.998	0.544481	7.67888e-296	2.38452e-291
Goblet	H2afz	1	0.996	0.695831	1.28859e-293	4.00147e-289
Goblet	Ssr2	0.998	0.92	0.515566	2.15587e-293	6.69463e-289
Goblet	Gadd45g	0.932	0.571	0.648481	4.15445e-293	1.29008e-288
Goblet	Eif3a	0.991	0.79	0.504244	1.66887e-276	5.18235e-272
Goblet	Phlda1	0.999	0.914	0.713518	1.35234e-272	4.19942e-268
Goblet	Nme1	0.981	0.624	0.536029	1.54314e-268	4.7919e-264
Goblet	Rpl10	1	0.995	0.565492	6.08349e-268	1.88911e-263
Goblet	Eef1a1	1	1	0.594768	6.94472e-266	2.15654e-261
Goblet	Cd9	1	0.911	0.530487	5.13878e-265	1.59575e-260
Goblet	Gfpt1	0.999	0.969	0.542187	9.61816e-265	2.98673e-260
Goblet	Rpl23	1	1	0.584873	2.7534e-257	8.55015e-253
Goblet	Rpl5	0.999	0.925	0.578289	1.90796e-256	5.92478e-252
Goblet	Rpl30	1	0.999	0.587105	8.44569e-249	2.62264e-244
Goblet	Rps27a	1	1	0.604369	8.10584e-247	2.51711e-242
Goblet	Rpl39	1	0.998	0.551105	4.97404e-246	1.54459e-241
Goblet	Rack1	1	0.977	0.576464	1.62401e-245	5.04305e-241
Goblet	Il1rn	0.751	0.31	0.564269	1.48571e-241	4.61358e-237
Goblet	Rbm3	0.995	0.855	0.501347	7.21787e-241	2.24136e-236
Goblet	Rpl6	1	0.995	0.599322	4.05049e-239	1.2578e-234
Goblet	Ptma	1	0.91	0.609379	1.02204e-234	3.17374e-230
Goblet	Rpl34	1	1	0.503169	1.08532e-232	3.37025e-228
Goblet	Sqstm1	1	0.984	0.582595	2.0314e-229	6.3081e-225
Goblet	Zg16	0.808	0.532	4.17168	5.17718e-228	1.60767e-223
Goblet	Rps7	1	0.994	0.586867	9.72608e-225	3.02024e-220
Goblet	Rps15a	1	0.996	0.602503	7.83725e-222	2.4337e-217
Goblet	Rpl9	1	1	0.52684	4.29814e-221	1.3347e-216
Goblet	C2cd4b	0.821	0.469	0.800934	2.94777e-219	9.15371e-215
Goblet	Rpl12	0.998	0.875	0.585062	6.45505e-219	2.00449e-214
Goblet	Rps3a1	1	0.999	0.548614	3.30726e-218	1.027e-213
Goblet	Rpl35a	1	0.999	0.540098	3.82302e-217	1.18716e-212
Goblet	Rps21	1	0.989	0.529461	1.26153e-216	3.91744e-212
Goblet	Pigr	0.999	0.958	0.529554	2.94199e-216	9.13577e-212
Goblet	Hsp90ab1	1	0.992	0.525068	3.01137e-215	9.35121e-211
Goblet	Rps12	1	0.992	0.548333	4.90736e-214	1.52388e-209
Goblet	Cldn4	0.987	0.876	0.83753	2.00676e-212	6.2316e-208
Goblet	Rpl27a	1	0.998	0.567877	5.97201e-212	1.85449e-207
Goblet	Rpl10a	1	0.985	0.529593	3.84674e-211	1.19453e-206
Goblet	Rpl15	1	1	0.506889	1.72467e-209	5.35561e-205
Goblet	Rpl32	1	0.996	0.561513	1.94478e-205	6.03913e-201
Goblet	Rpl3	1	0.949	0.56478	4.13916e-202	1.28533e-197
Goblet	Rpsa	1	0.995	0.519596	7.67914e-198	2.3846e-193
Goblet	Rps8	1	0.995	0.55433	6.27642e-195	1.94902e-190
Goblet	Rps19	1	0.984	0.532557	2.10002e-191	6.52119e-187
Goblet	Id1	0.958	0.853	0.501144	8.89417e-142	2.76191e-137
Goblet	Cxcl10	0.51	0.223	0.711154	2.30036e-117	7.14332e-113
Goblet	Anxa1	0.783	0.532	0.61661	4.89967e-106	1.5215e-101
Ee	Chgb	1	0.01	3.77699	0	0
Ee	Cck	0.348	0.001	2.7578	0	0
Ee	Chga	0.957	0.011	2.68813	0	0
Ee	Vim	0.609	0.003	1.50615	0	0
Ee	Cpe	0.913	0.004	1.30016	0	0
Ee	Insm1	0.826	0.003	1.18921	0	0
Ee	Pcsk1n	0.87	0.004	1.189	0	0
Ee	Etv1	0.391	0	0.868414	0	0
Ee	Resp18	0.783	0.001	0.798341	0	0
Ee	Neurod1	0.913	0.002	0.771611	0	0
Ee	Rgs4	0.522	0	0.688317	0	0
Ee	Scgn	0.435	0.001	0.671813	0	0
Ee	Map1b	0.87	0.002	0.56563	0	0
Ee	Scg3	0.696	0.001	0.565579	0	0
Ee	Vgf	0.739	0.006	0.519389	0	0
Ee	Tph1	0.652	0.007	2.2504	6.52887e-248	2.02741e-243
Ee	Fam183b	0.609	0.011	0.603695	2.55136e-150	7.92273e-146
Ee	Snap25	0.783	0.02	0.740546	2.58529e-142	8.0281e-138
Ee	Gfra3	0.565	0.012	0.645754	2.71597e-124	8.43391e-120
Ee	Tuba1a	0.739	0.048	0.723325	1.79201e-57	5.56473e-53
Ee	Cacna1a	0.957	0.083	0.512728	3.76154e-57	1.16807e-52
Ee	Pyy	0.304	0.01	5.10583	1.60837e-43	4.99447e-39
Ee	Hoxb5os	0.739	0.063	0.533179	1.15408e-41	3.58376e-37
Ee	Tnfrsf11b	0.696	0.06	0.650738	1.36114e-38	4.22673e-34
Ee	Tac1	0.435	0.024	1.19157	1.99518e-38	6.19564e-34
Ee	Pcsk1	0.739	0.08	0.804814	3.26635e-34	1.0143e-29
Ee	Gcg	0.304	0.013	5.46958	4.05596e-34	1.2595e-29
Ee	Adh1	0.87	0.122	0.969818	1.8487e-31	5.74076e-27
Ee	Pam	1	0.267	0.881435	2.60849e-23	8.10015e-19
Ee	Anpep	0.522	0.073	1.05134	8.02129e-18	2.49085e-13
Ee	Sorbs2	0.783	0.163	0.567042	1.40824e-17	4.37299e-13
Ee	Dusp4	0.826	0.223	0.608836	3.6545e-15	1.13483e-10
Ee	Sct	1	0.456	3.2721	5.45756e-14	1.69474e-09
Ee	Anxa5	0.87	0.282	0.532637	2.75434e-12	8.55305e-08
Ee	Eid1	0.739	0.227	0.574962	3.71115e-12	1.15242e-07
Ee	Maged1	0.826	0.309	0.551595	6.37258e-12	1.97888e-07
Ee	Slc38a1	0.913	0.359	0.512356	7.23519e-12	2.24674e-07
Ee	Hopx	0.913	0.361	0.805943	5.14796e-11	1.5986e-06
Ee	Fhl2	0.957	0.416	0.782784	2.2821e-10	7.08661e-06
Ee	Krt7	1	0.677	0.756143	4.03451e-10	1.25284e-05
Ee	Ddc	0.957	0.656	0.633992	1.44317e-09	4.48146e-05
Ee	Aplp1	0.739	0.249	0.617216	2.90566e-09	9.02295e-05
Ee	Prnp	0.957	0.746	0.550454	4.06479e-09	0.000126224
Ee	Car8	0.826	0.342	0.724175	4.74299e-09	0.000147284
Ee	Eml4	0.913	0.513	0.509109	6.86673e-09	0.000213233
Ee	Hoxb9	0.913	0.522	0.554619	8.38905e-09	0.000260505
Ee	2010111I01Rik	0.826	0.404	0.550913	1.93961e-08	0.000602308
Ee	Bex3	0.826	0.416	0.665038	2.30495e-08	0.000715755
Ee	Camk2n1	0.957	0.717	0.711884	4.76645e-08	0.00148013
Ee	Fxyd3	0.913	0.537	0.716314	7.74317e-08	0.00240449
Ee	Gadd45g	0.913	0.607	0.748014	2.00205e-07	0.00621695
Ee	Rap1b	1	0.953	0.583415	5.91573e-07	0.0183701
Ee	Top1	1	0.971	0.558245	6.20765e-07	0.0192766
Ee	Acta1	0.391	0.101	0.738613	6.44438e-07	0.0200117
Ee	Ddx6	1	0.883	0.577182	6.98634e-07	0.0216947
Ee	Cd81	1	0.878	0.550968	7.15854e-07	0.0222294
Ee	Hnrnpa3	1	0.931	0.506447	9.62861e-07	0.0298997
Ee	Lsr	0.739	0.307	0.541891	1.18189e-06	0.0367012
Ee	Lgals2	0.391	0.093	0.72587	1.23929e-06	0.0384837
Ee	Hmgn1	0.913	0.533	0.562226	1.38569e-06	0.0430297
Tuft	Dclk1	1	0.007	2.05552	0	0
Tuft	Rgs13	0.95	0.002	1.85657	0	0
Tuft	Lrmp	0.85	0.005	1.72784	0	0
Tuft	Hck	1	0.003	1.25245	0	0
Tuft	Avil	0.9	0.006	1.04474	0	0
Tuft	Trpm5	0.95	0.003	1.02415	0	0
Tuft	Gng13	0.8	0.004	1.00188	0	0
Tuft	Alox5ap	0.9	0.002	0.937973	0	0
Tuft	Ly6g6f	0.95	0.009	0.874121	0	0
Tuft	Pik3r5	0.95	0.001	0.768279	0	0
Tuft	Ptgs1	1	0.002	0.723696	0	0
Tuft	Gnat3	0.8	0.001	0.706026	0	0
Tuft	Vav1	0.9	0.005	0.660925	0	0
Tuft	Sh2d7	0.9	0.001	0.538819	0	0
Tuft	Matk	1	0.013	1.20111	2.09272e-305	6.49853e-301
Tuft	Il17rb	0.8	0.009	0.507981	2.15674e-273	6.69732e-269
Tuft	Nrgn	1	0.015	1.05462	4.43412e-263	1.37693e-258
Tuft	Nebl	0.85	0.016	0.541987	6.18928e-179	1.92196e-174
Tuft	Agt	0.95	0.026	0.805703	2.19623e-148	6.81995e-144
Tuft	Sh2d6	1	0.029	1.57167	4.83243e-148	1.50062e-143
Tuft	Pygl	0.55	0.008	0.629793	1.78971e-146	5.5576e-142
Tuft	Strip2	0.9	0.028	0.588671	6.63542e-125	2.0605e-120
Tuft	Limd2	0.75	0.022	0.738928	2.46108e-109	7.64238e-105
Tuft	Hpgds	0.75	0.029	0.647912	4.3487e-82	1.3504e-77
Tuft	Ltc4s	0.85	0.039	1.02642	8.77351e-82	2.72444e-77
Tuft	Ccnj	0.65	0.024	0.588801	2.4401e-75	7.57724e-71
Tuft	Krt23	0.85	0.05	0.511716	2.50123e-61	7.76706e-57
Tuft	Tuba1a	0.8	0.048	1.67021	2.94156e-59	9.13442e-55
Tuft	Adh1	0.95	0.122	1.56116	9.48507e-37	2.9454e-32
Tuft	Fyb	0.9	0.111	1.2216	1.03207e-35	3.20488e-31
Tuft	Spink1	0.75	0.089	1.53488	2.35544e-28	7.31434e-24
Tuft	Hepacam2	0.9	0.125	0.584436	1.74185e-23	5.40898e-19
Tuft	Dpysl2	0.9	0.186	0.68365	2.31248e-21	7.18093e-17
Tuft	Gnai1	0.8	0.139	0.516797	1.46761e-20	4.55737e-16
Tuft	Tspan6	0.8	0.172	0.957994	6.82271e-19	2.11866e-14
Tuft	Rgs2	0.8	0.189	0.951321	2.09014e-17	6.4905e-13
Tuft	Cd24a	1	0.813	2.24425	1.79793e-14	5.58312e-10
Tuft	Ptpn18	1	0.735	1.46523	2.38319e-14	7.40052e-10
Tuft	Myo1b	0.95	0.38	0.819196	2.89726e-14	8.99688e-10
Tuft	Kctd12	0.95	0.294	0.892918	3.82657e-14	1.18827e-09
Tuft	Atp2a3	1	0.568	0.955717	1.35712e-13	4.21426e-09
Tuft	Ptpn6	0.85	0.317	0.985354	3.68463e-13	1.14419e-08
Tuft	Tmem176a	0.95	0.439	1.30225	8.15091e-13	2.5311e-08
Tuft	Eppk1	1	0.51	1.08209	1.49292e-12	4.63598e-08
Tuft	Reep5	1	0.58	0.954767	3.14657e-12	9.77103e-08
Tuft	Tmem176b	0.95	0.397	1.3676	4.31358e-12	1.33949e-07
Tuft	Sox9	0.9	0.27	0.53849	2.24164e-11	6.96096e-07
Tuft	Skap2	0.95	0.702	0.779894	4.55131e-11	1.41332e-06
Tuft	Bcl2l14	0.95	0.545	0.81057	7.5585e-11	2.34714e-06
Tuft	Krt18	1	0.981	1.29255	1.77956e-10	5.52606e-06
Tuft	Zfhx3	0.95	0.426	0.516851	1.86731e-10	5.79857e-06
Tuft	Anxa4	1	0.988	0.678153	2.76703e-10	8.59247e-06
Tuft	Cdkn1c	0.75	0.25	0.860622	4.05572e-10	1.25942e-05
Tuft	St6galnac2	0.8	0.406	0.508611	2.83305e-09	8.79746e-05
Tuft	Bub3	0.9	0.568	0.751279	3.9953e-09	0.000124066
Tuft	Tmem245	0.9	0.554	0.511225	1.72069e-08	0.000534327
Tuft	Galk1	0.9	0.653	0.889951	2.43675e-08	0.000756682
Tuft	Ccdc28b	0.7	0.272	0.527115	7.22283e-08	0.0022429
Tuft	Ppp3ca	0.95	0.725	0.531792	7.27324e-08	0.00225856
Tuft	Malat1	1	1	0.604711	8.75499e-08	0.00271869
Tuft	Acta1	0.45	0.101	0.673199	1.2374e-07	0.00384251
Tuft	Ehf	0.95	0.646	0.82119	4.50613e-07	0.0139929
Tuft	Id2	0.9	0.512	0.572122	4.6909e-07	0.0145666
Tuft	Hopx	0.85	0.361	0.623803	5.41073e-07	0.016802
Tuft	Bpgm	0.9	0.703	1.01738	1.51292e-06	0.0469808

## Sheet: GO terms (all clusters)
GO term (BP) enrichment in IEC cell type cluster marker genes
Cluster	GO term ID	Description	Gene ratio	p value	Adjusted p value
Und.1	GO:0022613	ribonucleoprotein complex biogenesis	67/296	1.51537e-52	4.53551e-49
Und.1	GO:0042254	ribosome biogenesis	48/296	6.76501e-39	1.01238e-35
Und.1	GO:0022618	ribonucleoprotein complex assembly	41/296	1.90332e-35	1.89888e-32
Und.1	GO:0071826	ribonucleoprotein complex subunit organization	41/296	2.1229e-34	1.58846e-31
Und.1	GO:0002181	cytoplasmic translation	30/296	5.18425e-34	3.10329e-31
Und.1	GO:0006364	rRNA processing	31/296	9.35145e-25	4.66482e-22
Und.1	GO:0016072	rRNA metabolic process	32/296	7.05676e-24	3.01727e-21
Und.1	GO:0042255	ribosome assembly	21/296	2.49644e-23	9.33981e-21
Und.1	GO:0008380	RNA splicing	37/296	1.37103e-22	4.55945e-20
Und.1	GO:0042273	ribosomal large subunit biogenesis	21/296	5.54987e-22	1.66108e-19
Und.1	GO:0000375	RNA splicing, via transesterification reactions	31/296	2.52378e-21	5.81052e-19
Und.1	GO:0000377	RNA splicing, via transesterification reactions with bulged adenosine as nucleophile	31/296	2.52378e-21	5.81052e-19
Und.1	GO:0000398	mRNA splicing, via spliceosome	31/296	2.52378e-21	5.81052e-19
Und.1	GO:0042274	ribosomal small subunit biogenesis	19/296	5.73767e-21	1.22663e-18
Und.1	GO:0034470	ncRNA processing	33/296	1.68838e-19	3.16275e-17
Und.1	GO:0006397	mRNA processing	37/296	1.69075e-19	3.16275e-17
Und.1	GO:0140014	mitotic nuclear division	27/296	4.13384e-17	7.27798e-15
Und.1	GO:0034660	ncRNA metabolic process	34/296	2.54872e-16	4.23796e-14
Und.1	GO:0000028	ribosomal small subunit assembly	11/296	3.79659e-16	5.98062e-14
Und.1	GO:0006403	RNA localization	22/296	5.76187e-16	8.62263e-14
Und.1	GO:0045787	positive regulation of cell cycle	29/296	1.47044e-15	2.09572e-13
Und.1	GO:0007346	regulation of mitotic cell cycle	33/296	8.15797e-15	1.10986e-12
Und.1	GO:0000819	sister chromatid segregation	21/296	1.75605e-14	2.28515e-12
Und.1	GO:0071897	DNA biosynthetic process	20/296	4.5284e-14	5.64729e-12
Und.1	GO:0000280	nuclear division	29/296	8.89178e-14	1.06452e-11
Und.1	GO:0006457	protein folding	19/296	1.01587e-13	1.16942e-11
Und.1	GO:0090068	positive regulation of cell cycle process	23/296	1.51895e-13	1.68378e-11
Und.1	GO:0007059	chromosome segregation	25/296	4.66453e-13	4.98605e-11
Und.1	GO:2000573	positive regulation of DNA biosynthetic process	14/296	5.08694e-13	5.25007e-11
Und.1	GO:0010833	telomere maintenance via telomere lengthening	14/296	9.05532e-13	8.88389e-11
Und.1	GO:0044772	mitotic cell cycle phase transition	26/296	9.20149e-13	8.88389e-11
Und.1	GO:0006278	RNA-dependent DNA biosynthetic process	13/296	1.07397e-12	9.74059e-11
Und.1	GO:0007004	telomere maintenance via telomerase	13/296	1.07397e-12	9.74059e-11
Und.1	GO:0048285	organelle fission	29/296	1.36278e-12	1.19965e-10
Und.1	GO:0044770	cell cycle phase transition	27/296	1.48176e-12	1.26712e-10
Und.1	GO:0098813	nuclear chromosome segregation	22/296	2.61625e-12	2.17512e-10
Und.1	GO:2000278	regulation of DNA biosynthetic process	16/296	2.70141e-12	2.18522e-10
Und.1	GO:0007051	spindle organization	18/296	4.32539e-12	3.40681e-10
Und.1	GO:0000070	mitotic sister chromatid segregation	17/296	5.97877e-12	4.58833e-10
Und.1	GO:0050657	nucleic acid transport	17/296	7.46533e-12	5.44969e-10
Und.1	GO:0050658	RNA transport	17/296	7.46533e-12	5.44969e-10
Und.1	GO:0051236	establishment of RNA localization	17/296	1.03486e-11	7.37461e-10
Und.1	GO:1902850	microtubule cytoskeleton organization involved in mitosis	16/296	1.076e-11	7.48949e-10
Und.1	GO:0000027	ribosomal large subunit assembly	10/296	2.51305e-11	1.70944e-09
Und.1	GO:0000723	telomere maintenance	15/296	6.17872e-11	4.10953e-09
Und.1	GO:0050821	protein stabilization	17/296	6.33547e-11	4.12219e-09
Und.1	GO:0007052	mitotic spindle organization	14/296	7.18805e-11	4.57741e-09
Und.1	GO:0032200	telomere organization	15/296	7.79023e-11	4.85754e-09
Und.1	GO:0051052	regulation of DNA metabolic process	26/296	1.04725e-10	6.39676e-09
Und.1	GO:0000387	spliceosomal snRNP assembly	9/296	1.24595e-10	7.45825e-09
Und.1	GO:0015931	nucleobase-containing compound transport	17/296	1.8768e-10	1.10143e-08
Und.1	GO:1901989	positive regulation of cell cycle phase transition	13/296	2.84478e-10	1.63739e-08
Und.1	GO:0043484	regulation of RNA splicing	15/296	3.18665e-10	1.79956e-08
Und.1	GO:0007088	regulation of mitotic nuclear division	16/296	3.36888e-10	1.86723e-08
Und.1	GO:0006417	regulation of translation	22/296	3.55905e-10	1.93677e-08
Und.1	GO:0006260	DNA replication	19/296	3.71525e-10	1.98567e-08
Und.1	GO:0051783	regulation of nuclear division	17/296	6.01011e-10	3.15584e-08
Und.1	GO:0051225	spindle assembly	13/296	6.15721e-10	3.17733e-08
Und.1	GO:1904851	positive regulation of establishment of protein localization to telomere	6/296	8.22904e-10	4.17449e-08
Und.1	GO:0000470	maturation of LSU-rRNA	8/296	1.14532e-09	5.71322e-08
Und.1	GO:0070203	regulation of establishment of protein localization to telomere	6/296	1.79101e-09	8.78769e-08
Und.1	GO:0071103	DNA conformation change	17/296	1.88133e-09	9.08197e-08
Und.1	GO:0033119	negative regulation of RNA splicing	8/296	2.16578e-09	1.02892e-07
Und.1	GO:0090307	mitotic spindle assembly	10/296	2.48794e-09	1.1635e-07
Und.1	GO:0051054	positive regulation of DNA metabolic process	18/296	2.94414e-09	1.33602e-07
Und.1	GO:0031647	regulation of protein stability	19/296	2.94612e-09	1.33602e-07
Und.1	GO:0070202	regulation of establishment of protein localization to chromosome	6/296	3.54368e-09	1.58302e-07
Und.1	GO:0045931	positive regulation of mitotic cell cycle	15/296	3.8282e-09	1.68497e-07
Und.1	GO:0034248	regulation of cellular amide metabolic process	22/296	4.83941e-09	2.09918e-07
Und.1	GO:0050684	regulation of mRNA processing	14/296	4.94612e-09	2.11482e-07
Und.1	GO:0010948	negative regulation of cell cycle process	17/296	5.73002e-09	2.41549e-07
Und.1	GO:1904816	positive regulation of protein localization to chromosome, telomeric region	6/296	6.51071e-09	2.70646e-07
Und.1	GO:0051972	regulation of telomerase activity	9/296	8.57247e-09	3.48649e-07
Und.1	GO:1901992	positive regulation of mitotic cell cycle phase transition	11/296	8.62011e-09	3.48649e-07
Und.1	GO:0048024	regulation of mRNA splicing, via spliceosome	12/296	1.00591e-08	4.01426e-07
Und.1	GO:0051973	positive regulation of telomerase activity	8/296	1.1113e-08	4.3298e-07
Und.1	GO:0034502	protein localization to chromosome	11/296	1.11391e-08	4.3298e-07
Und.1	GO:1904358	positive regulation of telomere maintenance via telomere lengthening	8/296	1.41309e-08	5.42228e-07
Und.1	GO:1904814	regulation of protein localization to chromosome, telomeric region	6/296	1.85855e-08	7.0413e-07
Und.1	GO:1901796	regulation of signal transduction by p53 class mediator	10/296	1.975e-08	7.38895e-07
Und.1	GO:0070200	establishment of protein localization to telomere	6/296	2.94187e-08	1.08704e-06
Und.1	GO:0006323	DNA packaging	14/296	3.86463e-08	1.41059e-06
Und.1	GO:1901987	regulation of cell cycle phase transition	18/296	4.05278e-08	1.46144e-06
Und.1	GO:1901990	regulation of mitotic cell cycle phase transition	17/296	4.32078e-08	1.53953e-06
Und.1	GO:0045727	positive regulation of translation	12/296	4.58493e-08	1.61443e-06
Und.1	GO:0006611	protein export from nucleus	12/296	5.03238e-08	1.75139e-06
Und.1	GO:0071353	cellular response to interleukin-4	7/296	6.27285e-08	2.15801e-06
Und.1	GO:1902253	regulation of intrinsic apoptotic signaling pathway by p53 class mediator	7/296	8.09309e-08	2.75257e-06
Und.1	GO:1904356	regulation of telomere maintenance via telomere lengthening	9/296	8.87016e-08	2.98296e-06
Und.1	GO:0070670	response to interleukin-4	7/296	1.034e-07	3.43863e-06
Und.1	GO:0071824	protein-DNA complex subunit organization	15/296	1.23413e-07	4.05905e-06
Und.1	GO:0032212	positive regulation of telomere maintenance via telomerase	7/296	1.30915e-07	4.25899e-06
Und.1	GO:0051438	regulation of ubiquitin-protein transferase activity	8/296	1.5432e-07	4.9284e-06
Und.1	GO:0071426	ribonucleoprotein complex export from nucleus	9/296	1.54784e-07	4.9284e-06
Und.1	GO:0051168	nuclear export	12/296	1.697e-07	5.34644e-06
Und.1	GO:0071166	ribonucleoprotein complex localization	9/296	1.76821e-07	5.51276e-06
Und.1	GO:1903311	regulation of mRNA metabolic process	16/296	1.80395e-07	5.56621e-06
Und.1	GO:1904666	regulation of ubiquitin protein ligase activity	6/296	1.8892e-07	5.76978e-06
Und.1	GO:0032206	positive regulation of telomere maintenance	8/296	2.51922e-07	7.61618e-06
Und.1	GO:2001242	regulation of intrinsic apoptotic signaling pathway	13/296	2.82218e-07	8.44678e-06
Und.1	GO:0032210	regulation of telomere maintenance via telomerase	8/296	3.42995e-07	1.00777e-05
Und.1	GO:0034250	positive regulation of cellular amide metabolic process	12/296	3.43442e-07	1.00777e-05
Und.1	GO:0045786	negative regulation of cell cycle	21/296	4.11041e-07	1.19441e-05
Und.1	GO:0048025	negative regulation of mRNA splicing, via spliceosome	6/296	4.53743e-07	1.29338e-05
Und.1	GO:0070199	establishment of protein localization to chromosome	6/296	4.53743e-07	1.29338e-05
Und.1	GO:0006405	RNA export from nucleus	9/296	5.32961e-07	1.50486e-05
Und.1	GO:0009263	deoxyribonucleotide biosynthetic process	5/296	5.9425e-07	1.66223e-05
Und.1	GO:2001252	positive regulation of chromosome organization	13/296	6.60656e-07	1.83087e-05
Und.1	GO:0033044	regulation of chromosome organization	18/296	8.45653e-07	2.32205e-05
Und.1	GO:0051131	chaperone-mediated protein complex assembly	5/296	8.82083e-07	2.39284e-05
Und.1	GO:0051983	regulation of chromosome segregation	10/296	8.87422e-07	2.39284e-05
Und.1	GO:0007093	mitotic cell cycle checkpoint	11/296	9.13584e-07	2.44139e-05
Und.1	GO:1903312	negative regulation of mRNA metabolic process	9/296	9.23131e-07	2.44507e-05
Und.1	GO:0032204	regulation of telomere maintenance	9/296	1.02547e-06	2.6923e-05
Und.1	GO:0045840	positive regulation of mitotic nuclear division	8/296	1.0433e-06	2.71531e-05
Und.1	GO:0006913	nucleocytoplasmic transport	16/296	1.06906e-06	2.73479e-05
Und.1	GO:0051169	nuclear transport	16/296	1.06906e-06	2.73479e-05
Und.1	GO:0006275	regulation of DNA replication	10/296	1.15517e-06	2.93003e-05
Und.1	GO:0010458	exit from mitosis	6/296	1.21669e-06	3.03463e-05
Und.1	GO:0070198	protein localization to chromosome, telomeric region	6/296	1.21669e-06	3.03463e-05
Und.1	GO:0051028	mRNA transport	10/296	1.25887e-06	3.11388e-05
Und.1	GO:0072331	signal transduction by p53 class mediator	11/296	1.32979e-06	3.26235e-05
Und.1	GO:0065004	protein-DNA complex assembly	12/296	2.28278e-06	5.55476e-05
Und.1	GO:2001244	positive regulation of intrinsic apoptotic signaling pathway	8/296	2.42432e-06	5.83961e-05
Und.1	GO:0051444	negative regulation of ubiquitin-protein transferase activity	5/296	2.43886e-06	5.83961e-05
Und.1	GO:0009262	deoxyribonucleotide metabolic process	6/296	2.80372e-06	6.6075e-05
Und.1	GO:0050686	negative regulation of mRNA processing	6/296	2.80372e-06	6.6075e-05
Und.1	GO:2000059	negative regulation of ubiquitin-dependent protein catabolic process	7/296	3.19256e-06	7.4651e-05
Und.1	GO:0000075	cell cycle checkpoint	12/296	3.26292e-06	7.57048e-05
Und.1	GO:0006414	translational elongation	8/296	4.17223e-06	9.60575e-05
Und.1	GO:0051383	kinetochore organization	5/296	4.32175e-06	9.85345e-05
Und.1	GO:2001235	positive regulation of apoptotic signaling pathway	12/296	4.34566e-06	9.85345e-05
Und.1	GO:0000380	alternative mRNA splicing, via spliceosome	8/296	5.66236e-06	0.000126473
Und.1	GO:0044419	interspecies interaction between organisms	18/296	5.7482e-06	0.000127062
Und.1	GO:0006458	'de novo' protein folding	6/296	5.77361e-06	0.000127062
Und.1	GO:0051785	positive regulation of nuclear division	8/296	6.24967e-06	0.000135545
Und.1	GO:0072332	intrinsic apoptotic signaling pathway by p53 class mediator	8/296	6.24967e-06	0.000135545
Und.1	GO:0032392	DNA geometric change	6/296	8.00981e-06	0.00017247
Und.1	GO:1903320	regulation of protein modification by small protein conjugation or removal	13/296	8.42294e-06	0.00018007
Und.1	GO:0006281	DNA repair	19/296	9.15012e-06	0.000194229
Und.1	GO:1901998	toxin transport	6/296	9.36537e-06	0.000197398
Und.1	GO:0044403	symbiont process	16/296	9.58074e-06	0.000200526
Und.1	GO:0045930	negative regulation of mitotic cell cycle	13/296	1.01438e-05	0.000210836
Und.1	GO:0031396	regulation of protein ubiquitination	12/296	1.0223e-05	0.000211018
Und.1	GO:0007339	binding of sperm to zona pellucida	6/296	1.09008e-05	0.00022328
Und.1	GO:0033045	regulation of sister chromatid segregation	8/296	1.09663e-05	0.00022328
Und.1	GO:0071156	regulation of cell cycle arrest	7/296	1.10714e-05	0.000223896
Und.1	GO:0048872	homeostasis of number of cells	15/296	1.42902e-05	0.000283249
Und.1	GO:0034101	erythrocyte homeostasis	10/296	1.47627e-05	0.000290689
Und.1	GO:1901991	negative regulation of mitotic cell cycle phase transition	10/296	1.56963e-05	0.000307053
Und.1	GO:0030490	maturation of SSU-rRNA	6/296	1.67669e-05	0.000323764
Und.1	GO:0042771	intrinsic apoptotic signaling pathway in response to DNA damage by p53 class mediator	6/296	1.67669e-05	0.000323764
Und.1	GO:0002262	myeloid cell homeostasis	11/296	1.71308e-05	0.000328669
Und.1	GO:0031503	protein-containing complex localization	13/296	2.05221e-05	0.000391226
Und.1	GO:0035036	sperm-egg recognition	6/296	2.49483e-05	0.000472597
Und.1	GO:0097193	intrinsic apoptotic signaling pathway	14/296	2.55851e-05	0.000481612
Und.1	GO:0044843	cell cycle G1/S phase transition	11/296	2.72285e-05	0.000509344
Und.1	GO:0033047	regulation of mitotic sister chromatid segregation	7/296	2.80473e-05	0.000521401
Und.1	GO:0030261	chromosome condensation	6/296	2.82953e-05	0.000522765
Und.1	GO:1903051	negative regulation of proteolysis involved in cellular protein catabolic process	7/296	3.38296e-05	0.00061739
Und.1	GO:0008608	attachment of spindle microtubules to kinetochore	5/296	3.57823e-05	0.000641295
Und.1	GO:0042026	protein refolding	5/296	3.57823e-05	0.000641295
Und.1	GO:1902751	positive regulation of cell cycle G2/M phase transition	5/296	3.57823e-05	0.000641295
Und.1	GO:1901988	negative regulation of cell cycle phase transition	10/296	4.13418e-05	0.000736524
Und.1	GO:0000462	maturation of SSU-rRNA from tricistronic rRNA transcript (SSU-rRNA, 5.8S rRNA, LSU-rRNA)	5/296	4.22207e-05	0.000743332
Und.1	GO:0006220	pyrimidine nucleotide metabolic process	5/296	4.95201e-05	0.000866747
Und.1	GO:0061077	chaperone-mediated protein folding	6/296	5.08591e-05	0.000885007
Und.1	GO:0070507	regulation of microtubule cytoskeleton organization	11/296	5.30587e-05	0.000917947
Und.1	GO:0006401	RNA catabolic process	12/296	5.96851e-05	0.00100925
Und.1	GO:0045839	negative regulation of mitotic nuclear division	6/296	7.014e-05	0.00117938
Und.1	GO:0006402	mRNA catabolic process	11/296	7.56686e-05	0.00126523
Und.1	GO:0043516	regulation of DNA damage response, signal transduction by p53 class mediator	5/296	7.7372e-05	0.00127817
Und.1	GO:0051084	'de novo' posttranslational protein folding	5/296	7.7372e-05	0.00127817
Und.1	GO:0007062	sister chromatid cohesion	6/296	7.77235e-05	0.00127817
Und.1	GO:2001020	regulation of response to DNA damage stimulus	11/296	8.24638e-05	0.00134871
Und.1	GO:0007091	metaphase/anaphase transition of mitotic cell cycle	6/296	8.59462e-05	0.00139803
Und.1	GO:2001233	regulation of apoptotic signaling pathway	16/296	9.21582e-05	0.00149097
Und.1	GO:1903363	negative regulation of cellular protein catabolic process	7/296	9.27296e-05	0.00149215
Und.1	GO:0010965	regulation of mitotic sister chromatid separation	6/296	9.48467e-05	0.00151805
Und.1	GO:0072594	establishment of protein localization to organelle	15/296	0.000101369	0.00159442
Und.1	GO:0007094	mitotic spindle assembly checkpoint	5/296	0.000101749	0.00159442
Und.1	GO:0071173	spindle assembly checkpoint	5/296	0.000101749	0.00159442
Und.1	GO:1902229	regulation of intrinsic apoptotic signaling pathway in response to DNA damage	5/296	0.000101749	0.00159442
Und.1	GO:0044784	metaphase/anaphase transition of cell cycle	6/296	0.000114842	0.00178094
Und.1	GO:0060236	regulation of mitotic spindle organization	5/296	0.000115951	0.00178888
Und.1	GO:2000058	regulation of ubiquitin-dependent protein catabolic process	9/296	0.000123283	0.00189223
Und.1	GO:1903829	positive regulation of cellular protein localization	13/296	0.000124347	0.00189417
Und.1	GO:0034655	nucleobase-containing compound catabolic process	16/296	0.000124675	0.00189417
Und.1	GO:0071174	mitotic spindle checkpoint	5/296	0.000131626	0.00198968
Und.1	GO:0051306	mitotic sister chromatid separation	6/296	0.000138045	0.00207622
Und.1	GO:0000381	regulation of alternative mRNA splicing, via spliceosome	6/296	0.000164812	0.00241856
Und.1	GO:0009988	cell-cell recognition	6/296	0.000164812	0.00241856
Und.1	GO:1905818	regulation of chromosome separation	6/296	0.000164812	0.00241856
Und.1	GO:0031497	chromatin assembly	8/296	0.000164846	0.00241856
Und.1	GO:0031577	spindle checkpoint	5/296	0.000167794	0.00243791
Und.1	GO:0045841	negative regulation of mitotic metaphase/anaphase transition	5/296	0.000167794	0.00243791
Und.1	GO:0060249	anatomical structure homeostasis	15/296	0.000169506	0.00245087
Und.1	GO:0090224	regulation of spindle organization	5/296	0.000188499	0.00269941
Und.1	GO:2000816	negative regulation of mitotic sister chromatid separation	5/296	0.000188499	0.00269941
Und.1	GO:0061640	cytoskeleton-dependent cytokinesis	7/296	0.00018988	0.00270625
Und.1	GO:1902100	negative regulation of metaphase/anaphase transition of cell cycle	5/296	0.000211095	0.00299435
Und.1	GO:0051784	negative regulation of nuclear division	6/296	0.000212484	0.00299983
Und.1	GO:0051304	chromosome separation	7/296	0.00021674	0.00304555
Und.1	GO:0044839	cell cycle G2/M phase transition	8/296	0.000229964	0.0031823
Und.1	GO:0032886	regulation of microtubule-based process	11/296	0.000230725	0.0031823
Und.1	GO:1905819	negative regulation of chromosome separation	5/296	0.000235696	0.00323595
Und.1	GO:0000281	mitotic cytokinesis	6/296	0.00024987	0.00341489
Und.1	GO:0033048	negative regulation of mitotic sister chromatid segregation	5/296	0.000262417	0.00357006
Und.1	GO:0043281	regulation of cysteine-type endopeptidase activity involved in apoptotic process	10/296	0.000272108	0.00366856
Und.1	GO:0016032	viral process	12/296	0.000300906	0.00403861
Und.1	GO:0033046	negative regulation of sister chromatid segregation	5/296	0.000322696	0.00423609
Und.1	GO:0044270	cellular nitrogen compound catabolic process	16/296	0.000326338	0.00426519
Und.1	GO:0031397	negative regulation of protein ubiquitination	6/296	0.000340057	0.00442518
Und.1	GO:0006261	DNA-dependent DNA replication	8/296	0.000348191	0.00451141
Und.1	GO:0031330	negative regulation of cellular catabolic process	11/296	0.000353073	0.00451968
Und.1	GO:0044786	cell cycle DNA replication	5/296	0.000356498	0.00451968
Und.1	GO:1902808	positive regulation of cell cycle G1/S phase transition	5/296	0.000356498	0.00451968
Und.1	GO:0000082	G1/S transition of mitotic cell cycle	9/296	0.000363055	0.0045276
Und.1	GO:0046700	heterocycle catabolic process	16/296	0.000375862	0.00466786
Und.1	GO:0009411	response to UV	8/296	0.000384405	0.00473466
Und.1	GO:0034728	nucleosome organization	8/296	0.000384405	0.00473466
Und.1	GO:0051303	establishment of chromosome localization	6/296	0.000393788	0.00483035
Und.1	GO:0050000	chromosome localization	6/296	0.000423026	0.00511254
Und.1	GO:0007338	single fertilization	8/296	0.000423625	0.00511254
Und.1	GO:0006406	mRNA export from nucleus	5/296	0.000432061	0.00515203
Und.1	GO:0051985	negative regulation of chromosome segregation	5/296	0.000432061	0.00515203
Und.1	GO:0071427	mRNA-containing ribonucleoprotein complex export from nucleus	5/296	0.000432061	0.00515203
Und.1	GO:0006338	chromatin remodeling	8/296	0.000466036	0.0055351
Und.1	GO:0009141	nucleoside triphosphate metabolic process	12/296	0.000478343	0.0056412
Und.1	GO:0048545	response to steroid hormone	10/296	0.000480776	0.00564299
Und.1	GO:0034644	cellular response to UV	6/296	0.000486567	0.00568866
Und.1	GO:0019439	aromatic compound catabolic process	16/296	0.00051726	0.00602202
Und.1	GO:0072527	pyrimidine-containing compound metabolic process	5/296	0.000519105	0.00602202
Und.1	GO:0000086	G2/M transition of mitotic cell cycle	7/296	0.000530845	0.00607731
Und.1	GO:0006333	chromatin assembly or disassembly	8/296	0.000536054	0.00607731
Und.1	GO:0030071	regulation of mitotic metaphase/anaphase transition	5/296	0.000567268	0.00638283
Und.1	GO:0045861	negative regulation of proteolysis	13/296	0.000586827	0.00657817
Und.1	GO:0008630	intrinsic apoptotic signaling pathway in response to DNA damage	7/296	0.000591457	0.00660534
Und.1	GO:1903321	negative regulation of protein modification by small protein conjugation or removal	6/296	0.000678093	0.00748905
Und.1	GO:2000116	regulation of cysteine-type endopeptidase activity	10/296	0.000683037	0.00751591
Und.1	GO:0051098	regulation of binding	14/296	0.000724229	0.00793999
Und.1	GO:1902099	regulation of metaphase/anaphase transition of cell cycle	5/296	0.00073198	0.00799568
Und.1	GO:0034504	protein localization to nucleus	11/296	0.000787861	0.00851877
Und.1	GO:1904951	positive regulation of establishment of protein localization	15/296	0.000788897	0.00851877
Und.1	GO:0019080	viral gene expression	5/296	0.000794099	0.00851877
Und.1	GO:0051310	metaphase plate congression	5/296	0.000794099	0.00851877
Und.1	GO:0071478	cellular response to radiation	8/296	0.000833287	0.00885001
Und.1	GO:0010662	regulation of striated muscle cell apoptotic process	5/296	0.000860066	0.009064
Und.1	GO:1903902	positive regulation of viral life cycle	5/296	0.000860066	0.009064
Und.1	GO:0006749	glutathione metabolic process	5/296	0.000930029	0.00973278
Und.1	GO:0000910	cytokinesis	8/296	0.00094448	0.00984958
Und.1	GO:1903362	regulation of cellular protein catabolic process	10/296	0.00104624	0.0108353
Und.1	GO:0010658	striated muscle cell apoptotic process	5/296	0.00116539	0.0120276
Und.1	GO:0043467	regulation of generation of precursor metabolites and energy	7/296	0.00124135	0.0125944
Und.1	GO:0030330	DNA damage response, signal transduction by p53 class mediator	5/296	0.00125284	0.0126681
Und.1	GO:1902806	regulation of cell cycle G1/S phase transition	7/296	0.00129913	0.013033
Und.1	GO:0045069	regulation of viral genome replication	6/296	0.00130199	0.013033
Und.1	GO:1902749	regulation of cell cycle G2/M phase transition	6/296	0.00130199	0.013033
Und.1	GO:0051099	positive regulation of binding	9/296	0.00132424	0.0132115
Und.1	GO:0048511	rhythmic process	11/296	0.00135832	0.0134321
Und.1	GO:0042177	negative regulation of protein catabolic process	7/296	0.00135899	0.0134321
Und.1	GO:0007623	circadian rhythm	9/296	0.00146413	0.0143677
Und.1	GO:1903050	regulation of proteolysis involved in cellular protein catabolic process	9/296	0.00146413	0.0143677
Und.1	GO:0009895	negative regulation of catabolic process	11/296	0.00147354	0.0144128
Und.1	GO:0030218	erythrocyte differentiation	7/296	0.00148516	0.0144791
Und.1	GO:0006334	nucleosome assembly	6/296	0.00153085	0.0148761
Und.1	GO:0071887	leukocyte apoptotic process	7/296	0.00155158	0.0150287
Und.1	GO:0018209	peptidyl-serine modification	12/296	0.00160999	0.0154293
Und.1	GO:0010660	regulation of muscle cell apoptotic process	6/296	0.00161356	0.0154293
Und.1	GO:0070227	lymphocyte apoptotic process	6/296	0.00161356	0.0154293
Und.1	GO:0071482	cellular response to light stimulus	6/296	0.00161356	0.0154293
Und.1	GO:0048146	positive regulation of fibroblast proliferation	5/296	0.00188288	0.0178051
Und.1	GO:0043902	positive regulation of multi-organism process	8/296	0.00188581	0.0178051
Und.1	GO:0007050	cell cycle arrest	7/296	0.0020001	0.0186489
Und.1	GO:0006979	response to oxidative stress	13/296	0.00200641	0.0186497
Und.1	GO:0010657	muscle cell apoptotic process	6/296	0.00207914	0.0192659
Und.1	GO:0006413	translational initiation	6/296	0.00218329	0.0201685
Und.1	GO:0006626	protein targeting to mitochondrion	5/296	0.00241485	0.0220355
Und.1	GO:0034599	cellular response to oxidative stress	10/296	0.00243707	0.0221706
Und.1	GO:0048145	regulation of fibroblast proliferation	6/296	0.00251942	0.0228503
Und.1	GO:1903201	regulation of oxidative stress-induced cell death	5/296	0.00256331	0.0231084
Und.1	GO:1903900	regulation of viral life cycle	7/296	0.00264353	0.0236889
Und.1	GO:0009566	fertilization	8/296	0.00266258	0.0237884
Und.1	GO:0018105	peptidyl-serine phosphorylation	11/296	0.00271458	0.0241807
Und.1	GO:2001251	negative regulation of chromosome organization	7/296	0.00274708	0.0243977
Und.1	GO:0048144	fibroblast proliferation	6/296	0.00276416	0.0244767
Und.1	GO:1904029	regulation of cyclin-dependent protein kinase activity	5/296	0.00287991	0.0253517
Und.1	GO:0019079	viral genome replication	6/296	0.00302629	0.0263305
Und.1	GO:0051656	establishment of organelle localization	14/296	0.00320754	0.0278068
Und.1	GO:0002260	lymphocyte homeostasis	5/296	0.00322385	0.0278068
Und.1	GO:0010389	regulation of G2/M transition of mitotic cell cycle	5/296	0.00322385	0.0278068
Und.1	GO:0051702	interaction with symbiont	5/296	0.00340647	0.0291409
Und.1	GO:2000045	regulation of G1/S transition of mitotic cell cycle	6/296	0.00345373	0.0294502
Und.1	GO:0043154	negative regulation of cysteine-type endopeptidase activity involved in apoptotic process	5/296	0.00359642	0.0305798
Und.1	GO:0043393	regulation of protein binding	9/296	0.00382819	0.0319827
Und.1	GO:0019058	viral life cycle	8/296	0.00414622	0.0343757
Und.1	GO:0071236	cellular response to antibiotic	8/296	0.00414622	0.0343757
Und.1	GO:0009416	response to light stimulus	10/296	0.00426441	0.0352579
Und.1	GO:0048524	positive regulation of viral process	5/296	0.00443262	0.0364474
Und.1	GO:0051348	negative regulation of transferase activity	9/296	0.0044944	0.036854
Und.1	GO:0043900	regulation of multi-organism process	12/296	0.0046493	0.0378106
Und.1	GO:0032606	type I interferon production	5/296	0.00466158	0.0378106
Und.1	GO:1900407	regulation of cellular response to oxidative stress	5/296	0.00466158	0.0378106
Und.1	GO:0051147	regulation of muscle cell differentiation	7/296	0.00470462	0.0380566
Und.1	GO:0002526	acute inflammatory response	6/296	0.00481259	0.0386168
Und.1	GO:0032434	regulation of proteasomal ubiquitin-dependent protein catabolic process	6/296	0.00481259	0.0386168
Und.1	GO:0042752	regulation of circadian rhythm	6/296	0.00481259	0.0386168
Und.1	GO:0009636	response to toxic substance	11/296	0.00489541	0.0391764
Und.1	GO:0051153	regulation of striated muscle cell differentiation	6/296	0.00500656	0.0398528
Und.1	GO:0009314	response to radiation	12/296	0.00503335	0.0399597
Und.1	GO:2000117	negative regulation of cysteine-type endopeptidase activity	5/296	0.00514451	0.0407342
Und.1	GO:0017038	protein import	8/296	0.00554697	0.0433474
Und.1	GO:0070301	cellular response to hydrogen peroxide	5/296	0.00566184	0.0441299
Und.1	GO:0006605	protein targeting	9/296	0.0058019	0.0451041
Und.1	GO:0010639	negative regulation of organelle organization	12/296	0.00587732	0.0454543
Und.1	GO:0042770	signal transduction in response to DNA damage	5/296	0.0059338	0.0456551
Und.1	GO:0072655	establishment of protein localization to mitochondrion	5/296	0.0059338	0.0456551
Und.1	GO:0046677	response to antibiotic	10/296	0.00603428	0.0461908
Und.1	GO:1903578	regulation of ATP metabolic process	5/296	0.00621482	0.0474514
Und.1	GO:0097237	cellular response to toxic substance	7/296	0.00629913	0.0479728
Und.1	GO:0048639	positive regulation of developmental growth	8/296	0.00637013	0.0483904
Und.2	GO:0022613	ribonucleoprotein complex biogenesis	49/183	2.54008e-42	6.46705e-39
Und.2	GO:0022618	ribonucleoprotein complex assembly	33/183	1.6606e-32	2.11395e-29
Und.2	GO:0071826	ribonucleoprotein complex subunit organization	33/183	1.14579e-31	9.72397e-29
Und.2	GO:0042254	ribosome biogenesis	35/183	4.43179e-31	2.82083e-28
Und.2	GO:0002181	cytoplasmic translation	24/183	6.41288e-30	3.26544e-27
Und.2	GO:0042255	ribosome assembly	19/183	2.55455e-24	1.08398e-21
Und.2	GO:0042274	ribosomal small subunit biogenesis	17/183	1.48291e-21	5.39356e-19
Und.2	GO:0006364	rRNA processing	21/183	7.02774e-18	2.23658e-15
Und.2	GO:0008380	RNA splicing	26/183	1.35731e-17	3.83968e-15
Und.2	GO:0042273	ribosomal large subunit biogenesis	15/183	8.18507e-17	2.00467e-14
Und.2	GO:0000375	RNA splicing, via transesterification reactions	22/183	1.02359e-16	2.00467e-14
Und.2	GO:0000377	RNA splicing, via transesterification reactions with bulged adenosine as nucleophile	22/183	1.02359e-16	2.00467e-14
Und.2	GO:0000398	mRNA splicing, via spliceosome	22/183	1.02359e-16	2.00467e-14
Und.2	GO:0016072	rRNA metabolic process	21/183	1.54238e-16	2.80493e-14
Und.2	GO:0006397	mRNA processing	25/183	1.81258e-14	3.07655e-12
Und.2	GO:0000028	ribosomal small subunit assembly	9/183	2.61711e-14	4.16448e-12
Und.2	GO:0034470	ncRNA processing	22/183	4.53057e-14	6.7852e-12
Und.2	GO:0000027	ribosomal large subunit assembly	9/183	9.93982e-12	1.40593e-09
Und.2	GO:0050657	nucleic acid transport	14/183	1.27495e-11	1.62301e-09
Und.2	GO:0050658	RNA transport	14/183	1.27495e-11	1.62301e-09
Und.2	GO:0051236	establishment of RNA localization	14/183	1.67593e-11	2.03186e-09
Und.2	GO:0034660	ncRNA metabolic process	22/183	2.10207e-11	2.43267e-09
Und.2	GO:0045787	positive regulation of cell cycle	19/183	4.61252e-11	5.10586e-09
Und.2	GO:0006403	RNA localization	14/183	9.71716e-11	1.03083e-08
Und.2	GO:0015931	nucleobase-containing compound transport	14/183	1.91859e-10	1.95389e-08
Und.2	GO:0006457	protein folding	13/183	2.71529e-10	2.65889e-08
Und.2	GO:0033119	negative regulation of RNA splicing	7/183	2.27588e-09	2.14607e-07
Und.2	GO:0000387	spliceosomal snRNP assembly	7/183	3.78371e-09	3.44048e-07
Und.2	GO:0031396	regulation of protein ubiquitination	13/183	6.84291e-09	6.00761e-07
Und.2	GO:1904666	regulation of ubiquitin protein ligase activity	6/183	1.08839e-08	9.23682e-07
Und.2	GO:0043484	regulation of RNA splicing	11/183	1.41023e-08	1.15821e-06
Und.2	GO:0140014	mitotic nuclear division	14/183	1.80494e-08	1.43606e-06
Und.2	GO:1903320	regulation of protein modification by small protein conjugation or removal	13/183	3.6495e-08	2.81564e-06
Und.2	GO:0031647	regulation of protein stability	14/183	4.2175e-08	3.13566e-06
Und.2	GO:0006611	protein export from nucleus	10/183	4.3106e-08	3.13566e-06
Und.2	GO:0071426	ribonucleoprotein complex export from nucleus	8/183	4.98106e-08	3.52272e-06
Und.2	GO:0071166	ribonucleoprotein complex localization	8/183	5.61864e-08	3.86623e-06
Und.2	GO:1901796	regulation of signal transduction by p53 class mediator	8/183	7.97032e-08	5.34012e-06
Und.2	GO:0045931	positive regulation of mitotic cell cycle	11/183	8.84709e-08	5.77556e-06
Und.2	GO:0051438	regulation of ubiquitin-protein transferase activity	7/183	9.46298e-08	6.02318e-06
Und.2	GO:0090068	positive regulation of cell cycle process	13/183	9.72641e-08	6.03986e-06
Und.2	GO:0044770	cell cycle phase transition	16/183	1.02671e-07	6.22384e-06
Und.2	GO:0050821	protein stabilization	11/183	1.0621e-07	6.2886e-06
Und.2	GO:0042026	protein refolding	6/183	1.12281e-07	6.49697e-06
Und.2	GO:0051168	nuclear export	10/183	1.22011e-07	6.9031e-06
Und.2	GO:0048024	regulation of mRNA splicing, via spliceosome	9/183	1.51631e-07	8.28365e-06
Und.2	GO:0006405	RNA export from nucleus	8/183	1.52919e-07	8.28365e-06
Und.2	GO:0044772	mitotic cell cycle phase transition	15/183	1.62939e-07	8.64256e-06
Und.2	GO:0000280	nuclear division	16/183	1.7043e-07	8.85539e-06
Und.2	GO:0051028	mRNA transport	9/183	1.93407e-07	9.84828e-06
Und.2	GO:0050684	regulation of mRNA processing	10/183	2.23694e-07	1.11672e-05
Und.2	GO:0007346	regulation of mitotic cell cycle	17/183	4.10361e-07	2.00919e-05
Und.2	GO:0006417	regulation of translation	14/183	4.23244e-07	2.03317e-05
Und.2	GO:0048285	organelle fission	16/183	7.26687e-07	3.42619e-05
Und.2	GO:1901989	positive regulation of cell cycle phase transition	8/183	9.40498e-07	4.27591e-05
Und.2	GO:0030490	maturation of SSU-rRNA	6/183	1.05886e-06	4.72958e-05
Und.2	GO:0048025	negative regulation of mRNA splicing, via spliceosome	5/183	1.08573e-06	4.76599e-05
Und.2	GO:0072331	signal transduction by p53 class mediator	9/183	1.2881e-06	5.55848e-05
Und.2	GO:0006414	translational elongation	7/183	1.77405e-06	7.52789e-05
Und.2	GO:0034248	regulation of cellular amide metabolic process	14/183	2.224e-06	9.28247e-05
Und.2	GO:0010458	exit from mitosis	5/183	2.4471e-06	0.000100489
Und.2	GO:0006986	response to unfolded protein	8/183	2.64593e-06	0.000106929
Und.2	GO:0071353	cellular response to interleukin-4	5/183	2.93808e-06	0.00011688
Und.2	GO:0006913	nucleocytoplasmic transport	12/183	3.40122e-06	0.000131205
Und.2	GO:0051169	nuclear transport	12/183	3.40122e-06	0.000131205
Und.2	GO:1902253	regulation of intrinsic apoptotic signaling pathway by p53 class mediator	5/183	3.50324e-06	0.000132487
Und.2	GO:0051783	regulation of nuclear division	10/183	3.57419e-06	0.000132487
Und.2	GO:1903312	negative regulation of mRNA metabolic process	7/183	3.59058e-06	0.000132487
Und.2	GO:0000462	maturation of SSU-rRNA from tricistronic rRNA transcript (SSU-rRNA, 5.8S rRNA, LSU-rRNA)	5/183	4.15034e-06	0.000148828
Und.2	GO:0070670	response to interleukin-4	5/183	4.15034e-06	0.000148828
Und.2	GO:1901992	positive regulation of mitotic cell cycle phase transition	7/183	4.23087e-06	0.000149608
Und.2	GO:0031503	protein-containing complex localization	11/183	4.87932e-06	0.00016816
Und.2	GO:0050686	negative regulation of mRNA processing	5/183	4.8876e-06	0.00016816
Und.2	GO:0045727	positive regulation of translation	8/183	5.07537e-06	0.000172292
Und.2	GO:1903311	regulation of mRNA metabolic process	11/183	5.67869e-06	0.000190236
Und.2	GO:0007051	spindle organization	9/183	6.73598e-06	0.000222725
Und.2	GO:2001242	regulation of intrinsic apoptotic signaling pathway	9/183	8.17805e-06	0.00026694
Und.2	GO:0045840	positive regulation of mitotic nuclear division	6/183	8.57466e-06	0.000276343
Und.2	GO:0007059	chromosome segregation	12/183	8.70392e-06	0.000277002
Und.2	GO:0006458	'de novo' protein folding	5/183	8.91924e-06	0.00028035
Und.2	GO:0035966	response to topologically incorrect protein	8/183	1.08493e-05	0.000332799
Und.2	GO:0034101	erythrocyte homeostasis	8/183	1.74903e-05	0.000523885
Und.2	GO:0034250	positive regulation of cellular amide metabolic process	8/183	1.93562e-05	0.000573035
Und.2	GO:0031397	negative regulation of protein ubiquitination	6/183	2.43106e-05	0.000711433
Und.2	GO:2000573	positive regulation of DNA biosynthetic process	6/183	2.62839e-05	0.00076044
Und.2	GO:0051785	positive regulation of nuclear division	6/183	3.29887e-05	0.000933215
Und.2	GO:0072332	intrinsic apoptotic signaling pathway by p53 class mediator	6/183	3.29887e-05	0.000933215
Und.2	GO:2000278	regulation of DNA biosynthetic process	7/183	4.49904e-05	0.0012287
Und.2	GO:0006406	mRNA export from nucleus	5/183	4.58469e-05	0.0012287
Und.2	GO:0071427	mRNA-containing ribonucleoprotein complex export from nucleus	5/183	4.58469e-05	0.0012287
Und.2	GO:2000059	negative regulation of ubiquitin-dependent protein catabolic process	5/183	4.58469e-05	0.0012287
Und.2	GO:0007088	regulation of mitotic nuclear division	8/183	4.70463e-05	0.00124771
Und.2	GO:1903321	negative regulation of protein modification by small protein conjugation or removal	6/183	5.0506e-05	0.00132565
Und.2	GO:0061077	chaperone-mediated protein folding	5/183	5.5526e-05	0.00143627
Und.2	GO:0071897	DNA biosynthetic process	8/183	5.58487e-05	0.00143627
Und.2	GO:0072655	establishment of protein localization to mitochondrion	6/183	7.96042e-05	0.00202672
Und.2	GO:0002262	myeloid cell homeostasis	8/183	8.07534e-05	0.00203562
Und.2	GO:0071806	protein transmembrane transport	5/183	8.66544e-05	0.00215794
Und.2	GO:0010656	negative regulation of muscle cell apoptotic process	5/183	9.4228e-05	0.0022904
Und.2	GO:0000819	sister chromatid segregation	8/183	9.44589e-05	0.0022904
Und.2	GO:1901987	regulation of cell cycle phase transition	10/183	0.000107547	0.00253579
Und.2	GO:0070585	protein localization to mitochondrion	6/183	0.000107567	0.00253579
Und.2	GO:0071156	regulation of cell cycle arrest	5/183	0.000110893	0.00259021
Und.2	GO:0097193	intrinsic apoptotic signaling pathway	10/183	0.000113777	0.00263343
Und.2	GO:0050673	epithelial cell proliferation	12/183	0.000148585	0.00331839
Und.2	GO:0034605	cellular response to heat	5/183	0.000150924	0.00334133
Und.2	GO:0000070	mitotic sister chromatid segregation	7/183	0.000162963	0.00354619
Und.2	GO:0009408	response to heat	6/183	0.000168008	0.00359453
Und.2	GO:0072594	establishment of protein localization to organelle	11/183	0.000197812	0.0041969
Und.2	GO:2001244	positive regulation of intrinsic apoptotic signaling pathway	5/183	0.000201165	0.00420083
Und.2	GO:0051052	regulation of DNA metabolic process	12/183	0.000204554	0.00420083
Und.2	GO:0048872	homeostasis of number of cells	10/183	0.000210348	0.00428436
Und.2	GO:0098813	nuclear chromosome segregation	9/183	0.000218459	0.00441427
Und.2	GO:1901990	regulation of mitotic cell cycle phase transition	9/183	0.000224812	0.00450686
Und.2	GO:1903051	negative regulation of proteolysis involved in cellular protein catabolic process	5/183	0.000246518	0.00490339
Und.2	GO:0045786	negative regulation of cell cycle	12/183	0.00026145	0.00516009
Und.2	GO:0008630	intrinsic apoptotic signaling pathway in response to DNA damage	6/183	0.000265169	0.00519324
Und.2	GO:0006626	protein targeting to mitochondrion	5/183	0.000280807	0.00545751
Und.2	GO:0051303	establishment of chromosome localization	5/183	0.000318598	0.0059454
Und.2	GO:0009266	response to temperature stimulus	7/183	0.000319921	0.0059454
Und.2	GO:0048545	response to steroid hormone	8/183	0.000328249	0.00605596
Und.2	GO:0050000	chromosome localization	5/183	0.000338878	0.00616275
Und.2	GO:1904029	regulation of cyclin-dependent protein kinase activity	5/183	0.000338878	0.00616275
Und.2	GO:0010833	telomere maintenance via telomere lengthening	5/183	0.000360121	0.00650261
Und.2	GO:0044419	interspecies interaction between organisms	11/183	0.000414372	0.00737757
Und.2	GO:0010948	negative regulation of cell cycle process	8/183	0.000443748	0.00784571
Und.2	GO:2001233	regulation of apoptotic signaling pathway	11/183	0.000468132	0.00821976
Und.2	GO:0034620	cellular response to unfolded protein	5/183	0.00048181	0.00840197
Und.2	GO:1903363	negative regulation of cellular protein catabolic process	5/183	0.000509458	0.00882367
Und.2	GO:0032606	type I interferon production	5/183	0.000568314	0.00971092
Und.2	GO:0050678	regulation of epithelial cell proliferation	10/183	0.000576036	0.00977726
Und.2	GO:1902850	microtubule cytoskeleton organization involved in mitosis	6/183	0.000588243	0.00991832
Und.2	GO:0071900	regulation of protein serine/threonine kinase activity	11/183	0.000604893	0.010132
Und.2	GO:0044843	cell cycle G1/S phase transition	7/183	0.000682316	0.0113541
Und.2	GO:0051054	positive regulation of DNA metabolic process	8/183	0.000753524	0.0124576
Und.2	GO:0051348	negative regulation of transferase activity	8/183	0.000773704	0.0127087
Und.2	GO:0031330	negative regulation of cellular catabolic process	8/183	0.000794317	0.0129637
Und.2	GO:0007050	cell cycle arrest	6/183	0.000804812	0.0130513
Und.2	GO:0006605	protein targeting	8/183	0.00100045	0.0159196
Und.2	GO:0010660	regulation of muscle cell apoptotic process	5/183	0.00108374	0.0170321
Und.2	GO:2000058	regulation of ubiquitin-dependent protein catabolic process	6/183	0.00115669	0.0180671
Und.2	GO:0051225	spindle assembly	5/183	0.00129603	0.0197586
Und.2	GO:0051897	positive regulation of protein kinase B signaling	5/183	0.00129603	0.0197586
Und.2	GO:0010657	muscle cell apoptotic process	5/183	0.00135358	0.0203918
Und.2	GO:0035967	cellular response to topologically incorrect protein	5/183	0.00135358	0.0203918
Und.2	GO:0017038	protein import	7/183	0.00138763	0.0206602
Und.2	GO:2001020	regulation of response to DNA damage stimulus	7/183	0.00138763	0.0206602
Und.2	GO:0051098	regulation of binding	10/183	0.00141083	0.0207948
Und.2	GO:0051983	regulation of chromosome segregation	5/183	0.001413	0.0207948
Und.2	GO:0051896	regulation of protein kinase B signaling	6/183	0.00146576	0.0213273
Und.2	GO:0034504	protein localization to nucleus	8/183	0.00147115	0.0213273
Und.2	GO:0007052	mitotic spindle organization	5/183	0.00147431	0.0213273
Und.2	GO:0048639	positive regulation of developmental growth	7/183	0.00158845	0.0225932
Und.2	GO:0044403	symbiont process	9/183	0.00166297	0.0232849
Und.2	GO:0050829	defense response to Gram-negative bacterium	5/183	0.00173932	0.0240669
Und.2	GO:0031398	positive regulation of protein ubiquitination	5/183	0.00195985	0.0269717
Und.2	GO:0009895	negative regulation of catabolic process	8/183	0.00238845	0.0323457
Und.2	GO:0045089	positive regulation of innate immune response	7/183	0.00250471	0.0335632
Und.2	GO:0006997	nucleus organization	5/183	0.00284347	0.0363793
Und.2	GO:0006401	RNA catabolic process	7/183	0.00288653	0.0367456
Und.2	GO:0000075	cell cycle checkpoint	6/183	0.00293658	0.0370126
Und.2	GO:0043524	negative regulation of neuron apoptotic process	6/183	0.00293658	0.0370126
Und.2	GO:1903362	regulation of cellular protein catabolic process	7/183	0.00295428	0.0370522
Und.2	GO:0046677	response to antibiotic	8/183	0.00299026	0.0373197
Und.2	GO:0000723	telomere maintenance	5/183	0.00304989	0.0378782
Und.2	GO:0032200	telomere organization	5/183	0.00326691	0.0394197
Und.2	GO:1901215	negative regulation of neuron death	7/183	0.00331149	0.0396929
Und.2	GO:2001235	positive regulation of apoptotic signaling pathway	6/183	0.00336587	0.0400195
Und.2	GO:0044839	cell cycle G2/M phase transition	5/183	0.00337949	0.0400195
Und.2	GO:0032103	positive regulation of response to external stimulus	8/183	0.00343083	0.0404393
Und.2	GO:1902806	regulation of cell cycle G1/S phase transition	5/183	0.00349484	0.041004
Und.2	GO:0042177	negative regulation of protein catabolic process	5/183	0.00361299	0.0416229
Und.2	GO:0043491	protein kinase B signaling	6/183	0.00364491	0.0418015
Und.2	GO:0007093	mitotic cell cycle checkpoint	5/183	0.00373398	0.042631
Und.2	GO:0030218	erythrocyte differentiation	5/183	0.00385785	0.0429479
Und.2	GO:0043161	proteasome-mediated ubiquitin-dependent protein catabolic process	9/183	0.00418032	0.0458754
Und.2	GO:1903322	positive regulation of protein modification by small protein conjugation or removal	5/183	0.0042471	0.0464082
Und.2	GO:0051656	establishment of organelle localization	10/183	0.00445179	0.0474237
Und.2	GO:0048588	developmental cell growth	7/183	0.0046791	0.0494315
Und.3	GO:0022613	ribonucleoprotein complex biogenesis	67/245	1.66527e-58	5.03079e-55
Und.3	GO:0042254	ribosome biogenesis	50/245	9.86316e-46	1.48983e-42
Und.3	GO:0002181	cytoplasmic translation	33/245	9.12987e-42	9.19378e-39
Und.3	GO:0022618	ribonucleoprotein complex assembly	40/245	1.59301e-37	1.20312e-34
Und.3	GO:0071826	ribonucleoprotein complex subunit organization	40/245	1.70586e-36	1.03068e-33
Und.3	GO:0016072	rRNA metabolic process	35/245	2.72447e-30	1.37177e-27
Und.3	GO:0006364	rRNA processing	33/245	6.13705e-30	2.64858e-27
Und.3	GO:0042255	ribosome assembly	22/245	9.93418e-27	3.75139e-24
Und.3	GO:0042273	ribosomal large subunit biogenesis	22/245	2.70755e-25	9.08835e-23
Und.3	GO:0042274	ribosomal small subunit biogenesis	19/245	1.53696e-22	4.64316e-20
Und.3	GO:0034470	ncRNA processing	33/245	4.29706e-22	1.18013e-19
Und.3	GO:0034660	ncRNA metabolic process	35/245	7.88791e-20	1.98578e-17
Und.3	GO:0008380	RNA splicing	30/245	2.94927e-18	6.85366e-16
Und.3	GO:0000028	ribosomal small subunit assembly	11/245	4.65157e-17	1.00374e-14
Und.3	GO:0050821	protein stabilization	20/245	1.5456e-15	3.11283e-13
Und.3	GO:0000375	RNA splicing, via transesterification reactions	23/245	4.80201e-15	8.05937e-13
Und.3	GO:0000377	RNA splicing, via transesterification reactions with bulged adenosine as nucleophile	23/245	4.80201e-15	8.05937e-13
Und.3	GO:0000398	mRNA splicing, via spliceosome	23/245	4.80201e-15	8.05937e-13
Und.3	GO:0031647	regulation of protein stability	23/245	2.24648e-14	3.5719e-12
Und.3	GO:0006397	mRNA processing	28/245	4.77718e-14	7.21593e-12
Und.3	GO:0006278	RNA-dependent DNA biosynthetic process	13/245	9.62685e-14	1.27656e-11
Und.3	GO:0007004	telomere maintenance via telomerase	13/245	9.62685e-14	1.27656e-11
Und.3	GO:0000027	ribosomal large subunit assembly	11/245	9.71894e-14	1.27656e-11
Und.3	GO:0006403	RNA localization	18/245	3.60672e-13	4.53996e-11
Und.3	GO:0006457	protein folding	17/245	6.19234e-13	7.48282e-11
Und.3	GO:0010833	telomere maintenance via telomere lengthening	13/245	1.48294e-12	1.72306e-10
Und.3	GO:1904851	positive regulation of establishment of protein localization to telomere	7/245	1.56569e-12	1.75184e-10
Und.3	GO:0000723	telomere maintenance	15/245	4.20808e-12	4.44506e-10
Und.3	GO:0070203	regulation of establishment of protein localization to telomere	7/245	4.26703e-12	4.44506e-10
Und.3	GO:0032200	telomere organization	15/245	5.32765e-12	5.36494e-10
Und.3	GO:0006417	regulation of translation	22/245	9.03621e-12	8.80593e-10
Und.3	GO:0070202	regulation of establishment of protein localization to chromosome	7/245	1.0149e-11	9.58128e-10
Und.3	GO:1904816	positive regulation of protein localization to chromosome, telomeric region	7/245	2.17922e-11	1.99498e-09
Und.3	GO:0071897	DNA biosynthetic process	16/245	2.94356e-11	2.61544e-09
Und.3	GO:2001242	regulation of intrinsic apoptotic signaling pathway	16/245	3.5271e-11	3.0444e-09
Und.3	GO:1904814	regulation of protein localization to chromosome, telomeric region	7/245	8.02615e-11	6.73528e-09
Und.3	GO:0034248	regulation of cellular amide metabolic process	22/245	1.36604e-10	1.11536e-08
Und.3	GO:0070200	establishment of protein localization to telomere	7/245	1.41408e-10	1.12419e-08
Und.3	GO:0045787	positive regulation of cell cycle	21/245	1.63917e-10	1.26973e-08
Und.3	GO:0000470	maturation of LSU-rRNA	8/245	2.5672e-10	1.93888e-08
Und.3	GO:2000573	positive regulation of DNA biosynthetic process	11/245	3.37079e-10	2.4837e-08
Und.3	GO:2000278	regulation of DNA biosynthetic process	13/245	4.26098e-10	3.06486e-08
Und.3	GO:0000387	spliceosomal snRNP assembly	8/245	8.79587e-10	6.17961e-08
Und.3	GO:0097193	intrinsic apoptotic signaling pathway	18/245	2.37481e-09	1.63052e-07
Und.3	GO:0043484	regulation of RNA splicing	13/245	2.94774e-09	1.97892e-07
Und.3	GO:1901796	regulation of signal transduction by p53 class mediator	10/245	3.25554e-09	2.13804e-07
Und.3	GO:2001233	regulation of apoptotic signaling pathway	21/245	3.56129e-09	2.28907e-07
Und.3	GO:0070199	establishment of protein localization to chromosome	7/245	3.98081e-09	2.50542e-07
Und.3	GO:0045727	positive regulation of translation	12/245	5.63324e-09	3.47307e-07
Und.3	GO:0050657	nucleic acid transport	13/245	6.35374e-09	3.70543e-07
Und.3	GO:0050658	RNA transport	13/245	6.35374e-09	3.70543e-07
Und.3	GO:1901998	toxin transport	8/245	6.37809e-09	3.70543e-07
Und.3	GO:0051236	establishment of RNA localization	13/245	8.10978e-09	4.62258e-07
Und.3	GO:0090068	positive regulation of cell cycle process	16/245	1.04775e-08	5.86158e-07
Und.3	GO:0071156	regulation of cell cycle arrest	9/245	1.29981e-08	7.08702e-07
Und.3	GO:0070198	protein localization to chromosome, telomeric region	7/245	1.31371e-08	7.08702e-07
Und.3	GO:0006413	translational initiation	11/245	1.36212e-08	7.21922e-07
Und.3	GO:0033119	negative regulation of RNA splicing	7/245	1.71621e-08	8.93908e-07
Und.3	GO:0072594	establishment of protein localization to organelle	19/245	1.98728e-08	1.01756e-06
Und.3	GO:0072331	signal transduction by p53 class mediator	12/245	2.14936e-08	1.0822e-06
Und.3	GO:1902253	regulation of intrinsic apoptotic signaling pathway by p53 class mediator	7/245	2.21849e-08	1.0987e-06
Und.3	GO:0035036	sperm-egg recognition	8/245	2.53818e-08	1.23675e-06
Und.3	GO:0032212	positive regulation of telomere maintenance via telomerase	7/245	3.60252e-08	1.7275e-06
Und.3	GO:2001244	positive regulation of intrinsic apoptotic signaling pathway	9/245	4.02654e-08	1.90065e-06
Und.3	GO:0034250	positive regulation of cellular amide metabolic process	12/245	4.42987e-08	2.05887e-06
Und.3	GO:0015931	nucleobase-containing compound transport	13/245	7.07921e-08	3.24035e-06
Und.3	GO:2001235	positive regulation of apoptotic signaling pathway	13/245	8.05537e-08	3.5941e-06
Und.3	GO:0032210	regulation of telomere maintenance via telomerase	8/245	8.08999e-08	3.5941e-06
Und.3	GO:1904358	positive regulation of telomere maintenance via telomere lengthening	7/245	8.61907e-08	3.77366e-06
Und.3	GO:0048024	regulation of mRNA splicing, via spliceosome	10/245	1.71444e-07	7.39903e-06
Und.3	GO:0007339	binding of sperm to zona pellucida	7/245	1.85701e-07	7.90145e-06
Und.3	GO:1903312	negative regulation of mRNA metabolic process	9/245	1.8923e-07	7.93979e-06
Und.3	GO:0032204	regulation of telomere maintenance	9/245	2.10622e-07	8.71631e-06
Und.3	GO:1904356	regulation of telomere maintenance via telomere lengthening	8/245	2.84383e-07	1.16097e-05
Und.3	GO:0051131	chaperone-mediated protein complex assembly	5/245	3.46581e-07	1.39603e-05
Und.3	GO:0009988	cell-cell recognition	8/245	3.65583e-07	1.45319e-05
Und.3	GO:0071353	cellular response to interleukin-4	6/245	5.04332e-07	1.97869e-05
Und.3	GO:1903311	regulation of mRNA metabolic process	14/245	5.51868e-07	2.13743e-05
Und.3	GO:0044843	cell cycle G1/S phase transition	12/245	6.80953e-07	2.54568e-05
Und.3	GO:0051972	regulation of telomerase activity	7/245	6.82555e-07	2.54568e-05
Und.3	GO:1902808	positive regulation of cell cycle G1/S phase transition	7/245	6.82555e-07	2.54568e-05
Und.3	GO:0070670	response to interleukin-4	6/245	7.68022e-07	2.82951e-05
Und.3	GO:1901989	positive regulation of cell cycle phase transition	9/245	8.19779e-07	2.9838e-05
Und.3	GO:0051444	negative regulation of ubiquitin-protein transferase activity	5/245	9.63556e-07	3.46536e-05
Und.3	GO:0006414	translational elongation	8/245	1.02318e-06	3.5942e-05
Und.3	GO:0031397	negative regulation of protein ubiquitination	8/245	1.02318e-06	3.5942e-05
Und.3	GO:0032206	positive regulation of telomere maintenance	7/245	1.04475e-06	3.6278e-05
Und.3	GO:1903320	regulation of protein modification by small protein conjugation or removal	13/245	1.05921e-06	3.63621e-05
Und.3	GO:1902806	regulation of cell cycle G1/S phase transition	10/245	1.09084e-06	3.70272e-05
Und.3	GO:0051052	regulation of DNA metabolic process	18/245	1.14616e-06	3.84726e-05
Und.3	GO:0031396	regulation of protein ubiquitination	12/245	1.47316e-06	4.89057e-05
Und.3	GO:0072332	intrinsic apoptotic signaling pathway by p53 class mediator	8/245	1.54459e-06	5.07196e-05
Und.3	GO:0045931	positive regulation of mitotic cell cycle	11/245	1.62065e-06	5.25257e-05
Und.3	GO:0051973	positive regulation of telomerase activity	6/245	1.63437e-06	5.25257e-05
Und.3	GO:0071157	negative regulation of cell cycle arrest	5/245	1.71374e-06	5.44969e-05
Und.3	GO:1904951	positive regulation of establishment of protein localization	18/245	1.78663e-06	5.62232e-05
Und.3	GO:0006458	'de novo' protein folding	6/245	1.944e-06	6.05446e-05
Und.3	GO:0000082	G1/S transition of mitotic cell cycle	11/245	2.16662e-06	6.67894e-05
Und.3	GO:0051054	positive regulation of DNA metabolic process	13/245	2.24741e-06	6.85801e-05
Und.3	GO:0007338	single fertilization	10/245	2.315e-06	6.99361e-05
Und.3	GO:0031330	negative regulation of cellular catabolic process	13/245	2.45849e-06	7.28147e-05
Und.3	GO:0006913	nucleocytoplasmic transport	14/245	2.66183e-06	7.73211e-05
Und.3	GO:0051169	nuclear transport	14/245	2.66183e-06	7.73211e-05
Und.3	GO:1901992	positive regulation of mitotic cell cycle phase transition	8/245	2.74202e-06	7.81475e-05
Und.3	GO:1903321	negative regulation of protein modification by small protein conjugation or removal	8/245	2.74202e-06	7.81475e-05
Und.3	GO:0034101	erythrocyte homeostasis	10/245	2.80813e-06	7.92836e-05
Und.3	GO:0002183	cytoplasmic translational initiation	5/245	2.86104e-06	7.94811e-05
Und.3	GO:0002262	myeloid cell homeostasis	11/245	2.86774e-06	7.94811e-05
Und.3	GO:0008630	intrinsic apoptotic signaling pathway in response to DNA damage	9/245	3.00129e-06	8.24264e-05
Und.3	GO:1900087	positive regulation of G1/S transition of mitotic cell cycle	6/245	3.17119e-06	8.59222e-05
Und.3	GO:0050684	regulation of mRNA processing	10/245	3.18546e-06	8.59222e-05
Und.3	GO:2000045	regulation of G1/S transition of mitotic cell cycle	9/245	3.47642e-06	9.29404e-05
Und.3	GO:1903829	positive regulation of cellular protein localization	14/245	3.65295e-06	9.68031e-05
Und.3	GO:2001252	positive regulation of chromosome organization	11/245	3.96529e-06	0.000104167
Und.3	GO:0048025	negative regulation of mRNA splicing, via spliceosome	5/245	4.53886e-06	0.000118206
Und.3	GO:0009566	fertilization	11/245	4.64046e-06	0.000119819
Und.3	GO:0007346	regulation of mitotic cell cycle	18/245	5.62068e-06	0.000143899
Und.3	GO:0030490	maturation of SSU-rRNA	6/245	5.72018e-06	0.000144006
Und.3	GO:0042771	intrinsic apoptotic signaling pathway in response to DNA damage by p53 class mediator	6/245	5.72018e-06	0.000144006
Und.3	GO:0051438	regulation of ubiquitin-protein transferase activity	6/245	1.10177e-05	0.000275078
Und.3	GO:1901987	regulation of cell cycle phase transition	13/245	1.39405e-05	0.000344295
Und.3	GO:2000059	negative regulation of ubiquitin-dependent protein catabolic process	6/245	1.4018e-05	0.000344295
Und.3	GO:0009303	rRNA transcription	5/245	1.44511e-05	0.000349253
Und.3	GO:0042026	protein refolding	5/245	1.44511e-05	0.000349253
Und.3	GO:0000380	alternative mRNA splicing, via spliceosome	7/245	1.57695e-05	0.000375116
Und.3	GO:0009895	negative regulation of catabolic process	13/245	1.61111e-05	0.000380248
Und.3	GO:0007050	cell cycle arrest	9/245	1.65098e-05	0.000386636
Und.3	GO:0000462	maturation of SSU-rRNA from tricistronic rRNA transcript (SSU-rRNA, 5.8S rRNA, LSU-rRNA)	5/245	1.70824e-05	0.000396969
Und.3	GO:0061077	chaperone-mediated protein folding	6/245	1.76457e-05	0.000406929
Und.3	GO:0060249	anatomical structure homeostasis	15/245	1.99931e-05	0.000455928
Und.3	GO:0050686	negative regulation of mRNA processing	5/245	2.00723e-05	0.000455928
Und.3	GO:0044770	cell cycle phase transition	15/245	2.12101e-05	0.000478178
Und.3	GO:1901990	regulation of mitotic cell cycle phase transition	12/245	2.16145e-05	0.000483684
Und.3	GO:0044772	mitotic cell cycle phase transition	14/245	2.80904e-05	0.000614936
Und.3	GO:0034599	cellular response to oxidative stress	12/245	3.02292e-05	0.000655971
Und.3	GO:0010948	negative regulation of cell cycle process	11/245	3.03992e-05	0.000655971
Und.3	GO:0043516	regulation of DNA damage response, signal transduction by p53 class mediator	5/245	3.15335e-05	0.000670864
Und.3	GO:0051084	'de novo' posttranslational protein folding	5/245	3.15335e-05	0.000670864
Und.3	GO:0034502	protein localization to chromosome	7/245	3.28512e-05	0.00069401
Und.3	GO:0048872	homeostasis of number of cells	13/245	3.31055e-05	0.000694527
Und.3	GO:0006749	glutathione metabolic process	6/245	3.67205e-05	0.000765053
Und.3	GO:0071158	positive regulation of cell cycle arrest	5/245	4.16194e-05	0.000849543
Und.3	GO:1902229	regulation of intrinsic apoptotic signaling pathway in response to DNA damage	5/245	4.16194e-05	0.000849543
Und.3	GO:0006611	protein export from nucleus	8/245	4.43501e-05	0.000899206
Und.3	GO:0030330	DNA damage response, signal transduction by p53 class mediator	6/245	5.34602e-05	0.00106252
Und.3	GO:0034605	cellular response to heat	6/245	5.84744e-05	0.00115458
Und.3	GO:0071426	ribonucleoprotein complex export from nucleus	6/245	6.96288e-05	0.00135709
Und.3	GO:0071166	ribonucleoprotein complex localization	6/245	7.58088e-05	0.00146807
Und.3	GO:0051168	nuclear export	8/245	9.62184e-05	0.00185144
Und.3	GO:0098781	ncRNA transcription	5/245	9.76413e-05	0.00186521
Und.3	GO:0006979	response to oxidative stress	14/245	9.81692e-05	0.00186521
Und.3	GO:1903051	negative regulation of proteolysis involved in cellular protein catabolic process	6/245	0.000105041	0.0019833
Und.3	GO:0048545	response to steroid hormone	10/245	0.000105725	0.00198383
Und.3	GO:0009408	response to heat	7/245	0.000112302	0.00209422
Und.3	GO:0044419	interspecies interaction between organisms	14/245	0.000120805	0.00223897
Und.3	GO:0051028	mRNA transport	7/245	0.000151154	0.00275082
Und.3	GO:0006405	RNA export from nucleus	6/245	0.00015346	0.00277606
Und.3	GO:0034504	protein localization to nucleus	11/245	0.000159377	0.00286594
Und.3	GO:0008637	apoptotic mitochondrial changes	7/245	0.000179262	0.00318126
Und.3	GO:2000058	regulation of ubiquitin-dependent protein catabolic process	8/245	0.000181971	0.00319614
Und.3	GO:1903363	negative regulation of cellular protein catabolic process	6/245	0.000249185	0.00425305
Und.3	GO:0051348	negative regulation of transferase activity	10/245	0.000302832	0.00511093
Und.3	GO:0044403	symbiont process	12/245	0.000308658	0.00511539
Und.3	GO:0044773	mitotic DNA damage checkpoint	5/245	0.000309869	0.00511539
Und.3	GO:0051099	positive regulation of binding	9/245	0.00034537	0.00567044
Und.3	GO:0009266	response to temperature stimulus	8/245	0.00035043	0.00572243
Und.3	GO:0010662	regulation of striated muscle cell apoptotic process	5/245	0.000365402	0.00593483
Und.3	GO:0006402	mRNA catabolic process	9/245	0.000370777	0.00598993
Und.3	GO:0051098	regulation of binding	13/245	0.000380911	0.00612092
Und.3	GO:0042770	signal transduction in response to DNA damage	6/245	0.000386615	0.00613756
Und.3	GO:0072655	establishment of protein localization to mitochondrion	6/245	0.000386615	0.00613756
Und.3	GO:0017038	protein import	9/245	0.000397706	0.00622524
Und.3	GO:2001020	regulation of response to DNA damage stimulus	9/245	0.000397706	0.00622524
Und.3	GO:0044270	cellular nitrogen compound catabolic process	14/245	0.00043757	0.00681392
Und.3	GO:0097237	cellular response to toxic substance	8/245	0.000464019	0.00718873
Und.3	GO:0007093	mitotic cell cycle checkpoint	7/245	0.000470886	0.0072579
Und.3	GO:0046700	heterocycle catabolic process	14/245	0.000496922	0.00749512
Und.3	GO:0010658	striated muscle cell apoptotic process	5/245	0.000498682	0.00749512
Und.3	GO:0070585	protein localization to mitochondrion	6/245	0.000516592	0.00772586
Und.3	GO:2001243	negative regulation of intrinsic apoptotic signaling pathway	6/245	0.000577189	0.00851217
Und.3	GO:0000381	regulation of alternative mRNA splicing, via spliceosome	5/245	0.000577622	0.00851217
Und.3	GO:0044774	mitotic DNA integrity checkpoint	5/245	0.000577622	0.00851217
Und.3	GO:0010660	regulation of muscle cell apoptotic process	6/245	0.000609484	0.00889494
Und.3	GO:0034655	nucleobase-containing compound catabolic process	13/245	0.000626653	0.00905798
Und.3	GO:0050673	epithelial cell proliferation	13/245	0.000626653	0.00905798
Und.3	GO:0009411	response to UV	7/245	0.000644285	0.0092685
Und.3	GO:0006839	mitochondrial transport	8/245	0.000652188	0.00933773
Und.3	GO:0019439	aromatic compound catabolic process	14/245	0.000662621	0.00944235
Und.3	GO:0051897	positive regulation of protein kinase B signaling	6/245	0.000752917	0.0105304
Und.3	GO:0010657	muscle cell apoptotic process	6/245	0.000792542	0.0110335
Und.3	GO:2001234	negative regulation of apoptotic signaling pathway	9/245	0.000815685	0.0112962
Und.3	GO:0051260	protein homooligomerization	12/245	0.000818889	0.0112962
Und.3	GO:0031099	regeneration	7/245	0.000900731	0.0123127
Und.3	GO:0006401	RNA catabolic process	9/245	0.00100635	0.0136331
Und.3	GO:1903362	regulation of cellular protein catabolic process	9/245	0.00103631	0.0139763
Und.3	GO:0006626	protein targeting to mitochondrion	5/245	0.00105381	0.0141492
Und.3	GO:0043393	regulation of protein binding	9/245	0.001067	0.0142628
Und.3	GO:0050715	positive regulation of cytokine secretion	7/245	0.00109795	0.0145731
Und.3	GO:0045786	negative regulation of cell cycle	13/245	0.00109986	0.0145731
Und.3	GO:0006986	response to unfolded protein	6/245	0.0011169	0.0147186
Und.3	GO:1903201	regulation of oxidative stress-induced cell death	5/245	0.00112058	0.0147186
Und.3	GO:0007005	mitochondrion organization	13/245	0.00126245	0.0163685
Und.3	GO:0071236	cellular response to antibiotic	8/245	0.00129277	0.01669
Und.3	GO:0009141	nucleoside triphosphate metabolic process	10/245	0.00132534	0.0169943
Und.3	GO:0051896	regulation of protein kinase B signaling	7/245	0.00132759	0.0169943
Und.3	GO:2000377	regulation of reactive oxygen species metabolic process	8/245	0.00133463	0.0170124
Und.3	GO:0000302	response to reactive oxygen species	8/245	0.00137757	0.0172695
Und.3	GO:0043281	regulation of cysteine-type endopeptidase activity involved in apoptotic process	8/245	0.00137757	0.0172695
Und.3	GO:0031503	protein-containing complex localization	9/245	0.00137767	0.0172695
Und.3	GO:0033044	regulation of chromosome organization	11/245	0.00149542	0.0186681
Und.3	GO:0050678	regulation of epithelial cell proliferation	11/245	0.00156303	0.0193521
Und.3	GO:0046677	response to antibiotic	10/245	0.00157416	0.0194103
Und.3	GO:0046651	lymphocyte proliferation	10/245	0.0016918	0.020692
Und.3	GO:1903050	regulation of proteolysis involved in cellular protein catabolic process	8/245	0.00170976	0.0208274
Und.3	GO:0008361	regulation of cell size	8/245	0.00176198	0.021207
Und.3	GO:0032943	mononuclear cell proliferation	10/245	0.00177411	0.0212682
Und.3	GO:0042542	response to hydrogen peroxide	6/245	0.00182115	0.0217458
Und.3	GO:0002526	acute inflammatory response	6/245	0.00189877	0.0224948
Und.3	GO:0061013	regulation of mRNA catabolic process	6/245	0.00189877	0.0224948
Und.3	GO:0051146	striated muscle cell differentiation	10/245	0.0020407	0.0238952
Und.3	GO:1900407	regulation of cellular response to oxidative stress	5/245	0.00207792	0.0242371
Und.3	GO:0008037	cell recognition	9/245	0.00221682	0.0257578
Und.3	GO:0043467	regulation of generation of precursor metabolites and energy	6/245	0.00232504	0.026809
Und.3	GO:0042177	negative regulation of protein catabolic process	6/245	0.00251433	0.0288814
Und.3	GO:0070301	cellular response to hydrogen peroxide	5/245	0.00254162	0.0289745
Und.3	GO:0030218	erythrocyte differentiation	6/245	0.00271498	0.0306043
Und.3	GO:0071887	leukocyte apoptotic process	6/245	0.00281969	0.0315492
Und.3	GO:0070661	leukocyte proliferation	10/245	0.0028504	0.0317545
Und.3	GO:2000116	regulation of cysteine-type endopeptidase activity	8/245	0.00285906	0.0317545
Und.3	GO:0000075	cell cycle checkpoint	7/245	0.0029058	0.032038
Und.3	GO:0035966	response to topologically incorrect protein	6/245	0.00292739	0.0321587
Und.3	GO:1903034	regulation of response to wounding	7/245	0.00299751	0.0328097
Und.3	GO:0036473	cell death in response to oxidative stress	5/245	0.00307616	0.033549
Und.3	GO:0001819	positive regulation of cytokine production	12/245	0.00308838	0.0335611
Und.3	GO:0045069	regulation of viral genome replication	5/245	0.00322155	0.0345117
Und.3	GO:1902882	regulation of response to oxidative stress	5/245	0.00322155	0.0345117
Und.3	GO:0016032	viral process	9/245	0.00326579	0.0347419
Und.3	GO:0010821	regulation of mitochondrion organization	6/245	0.00326901	0.0347419
Und.3	GO:0042692	muscle cell differentiation	11/245	0.00333763	0.0351323
Und.3	GO:0045930	negative regulation of mitotic cell cycle	8/245	0.00344143	0.0357389
Und.3	GO:0050900	leukocyte migration	10/245	0.00344794	0.0357389
Und.3	GO:0072593	reactive oxygen species metabolic process	9/245	0.00366337	0.0375154
Und.3	GO:0043491	protein kinase B signaling	7/245	0.00370306	0.0376999
Und.3	GO:0009636	response to toxic substance	10/245	0.00374362	0.0378243
Und.3	GO:0007006	mitochondrial membrane organization	5/245	0.00385288	0.0380377
Und.3	GO:0032760	positive regulation of tumor necrosis factor production	5/245	0.00385288	0.0380377
Und.3	GO:0043488	regulation of mRNA stability	5/245	0.00385288	0.0380377
Und.3	GO:0070227	lymphocyte apoptotic process	5/245	0.00385288	0.0380377
Und.3	GO:0006338	chromatin remodeling	6/245	0.00390324	0.0384094
Und.3	GO:0032755	positive regulation of interleukin-6 production	5/245	0.00402361	0.0392107
Und.3	GO:1903557	positive regulation of tumor necrosis factor superfamily cytokine production	5/245	0.00402361	0.0392107
Und.3	GO:0045861	negative regulation of proteolysis	10/245	0.00414111	0.040226
Und.3	GO:1901991	negative regulation of mitotic cell cycle phase transition	6/245	0.00418089	0.0404822
Und.3	GO:0000077	DNA damage checkpoint	5/245	0.00438118	0.0422861
Und.3	GO:0050727	regulation of inflammatory response	10/245	0.00457126	0.0438406
Und.3	GO:0033674	positive regulation of kinase activity	12/245	0.00490168	0.045563
Und.3	GO:0030518	intracellular steroid hormone receptor signaling pathway	5/245	0.00495918	0.045797
Und.3	GO:0050714	positive regulation of protein secretion	9/245	0.00498103	0.045797
Und.3	GO:0042060	wound healing	10/245	0.0051331	0.0467082
Und.3	GO:0034614	cellular response to reactive oxygen species	6/245	0.00526841	0.0477954
Und.3	GO:0050679	positive regulation of epithelial cell proliferation	7/245	0.00534022	0.0483018
Und.3	GO:0006606	protein import into nucleus	6/245	0.0054392	0.0489547
Und.3	GO:0043487	regulation of RNA stability	5/245	0.00558929	0.0496625
Early entero.1	GO:0002181	cytoplasmic translation	17/80	3.81016e-25	5.24658e-22
Early entero.1	GO:0042254	ribosome biogenesis	20/80	1.05519e-20	7.26496e-18
Early entero.1	GO:0022613	ribonucleoprotein complex biogenesis	21/80	1.46229e-18	6.7119e-16
Early entero.1	GO:0042274	ribosomal small subunit biogenesis	11/80	3.6797e-16	1.26674e-13
Early entero.1	GO:0042255	ribosome assembly	10/80	5.15237e-14	1.41896e-11
Early entero.1	GO:0006364	rRNA processing	12/80	3.85525e-12	8.8478e-10
Early entero.1	GO:0042273	ribosomal large subunit biogenesis	9/80	9.22236e-12	1.81417e-09
Early entero.1	GO:0016072	rRNA metabolic process	12/80	2.23805e-11	3.85225e-09
Early entero.1	GO:0000028	ribosomal small subunit assembly	6/80	7.21256e-11	1.10352e-08
Early entero.1	GO:0022618	ribonucleoprotein complex assembly	11/80	2.94773e-10	4.05903e-08
Early entero.1	GO:0071826	ribonucleoprotein complex subunit organization	11/80	5.37989e-10	6.73464e-08
Early entero.1	GO:0034470	ncRNA processing	12/80	2.19329e-09	2.5168e-07
Early entero.1	GO:0034660	ncRNA metabolic process	12/80	6.68021e-08	7.07589e-06
Early entero.1	GO:0031397	negative regulation of protein ubiquitination	5/80	5.35882e-06	0.000527078
Early entero.1	GO:1903321	negative regulation of protein modification by small protein conjugation or removal	5/80	1.00838e-05	0.000867839
Early entero.1	GO:0006417	regulation of translation	8/80	1.90869e-05	0.00146015
Early entero.1	GO:2001242	regulation of intrinsic apoptotic signaling pathway	6/80	2.62416e-05	0.00190182
Early entero.1	GO:0031647	regulation of protein stability	7/80	4.61358e-05	0.00302519
Early entero.1	GO:0034248	regulation of cellular amide metabolic process	8/80	5.16429e-05	0.00323237
Early entero.1	GO:0031396	regulation of protein ubiquitination	6/80	6.53432e-05	0.00370719
Early entero.1	GO:0097193	intrinsic apoptotic signaling pathway	7/80	6.73055e-05	0.00370719
Early entero.1	GO:2001233	regulation of apoptotic signaling pathway	8/80	9.0492e-05	0.00445027
Early entero.1	GO:1903320	regulation of protein modification by small protein conjugation or removal	6/80	0.000141244	0.00670664
Early entero.1	GO:0006457	protein folding	5/80	0.000188248	0.00810056
Early entero.1	GO:2001235	positive regulation of apoptotic signaling pathway	5/80	0.000429917	0.0169142
Early entero.1	GO:0045862	positive regulation of proteolysis	6/80	0.000950634	0.0278516
Early entero.1	GO:0009636	response to toxic substance	6/80	0.00121394	0.0332066
Early entero.1	GO:1901215	negative regulation of neuron death	5/80	0.00156076	0.0397993
Early entero.1	GO:0002699	positive regulation of immune effector process	5/80	0.00202564	0.0471707
Early entero.1	GO:0051260	protein homooligomerization	6/80	0.00208963	0.0471707
Early entero.2	GO:0015711	organic anion transport	5/20	2.21632e-05	0.00993008
Early entero.2	GO:1901615	organic hydroxy compound metabolic process	5/20	4.48719e-05	0.00993008
Enterocyte	GO:0015711	organic anion transport	12/129	3.62543e-06	0.0061161
Enterocyte	GO:0006885	regulation of pH	5/129	0.000163877	0.0468422
Enterocyte	GO:0006814	sodium ion transport	7/129	0.000181916	0.0468422
Enterocyte	GO:0008360	regulation of cell shape	6/129	0.000195099	0.0468422
Enterocyte	GO:0042737	drug catabolic process	6/129	0.000209622	0.0468422
Enterocyte	GO:0042445	hormone metabolic process	7/129	0.000222132	0.0468422
Entero.Isg15	GO:0009615	response to virus	16/37	7.44254e-22	5.17257e-19
Entero.Isg15	GO:0051607	defense response to virus	15/37	3.47668e-21	1.20815e-18
Entero.Isg15	GO:0035456	response to interferon-beta	6/37	3.28487e-10	7.60994e-08
Entero.Isg15	GO:0048525	negative regulation of viral process	6/37	9.53823e-09	1.65727e-06
Entero.Isg15	GO:0045071	negative regulation of viral genome replication	5/37	3.06423e-08	4.25927e-06
Entero.Isg15	GO:0044403	symbiont process	8/37	5.57243e-08	5.63422e-06
Entero.Isg15	GO:0045089	positive regulation of innate immune response	7/37	7.26419e-08	6.31076e-06
Entero.Isg15	GO:0043900	regulation of multi-organism process	8/37	1.52105e-07	1.17459e-05
Entero.Isg15	GO:1903901	negative regulation of viral life cycle	5/37	1.94021e-07	1.32187e-05
Entero.Isg15	GO:0044419	interspecies interaction between organisms	8/37	2.10395e-07	1.32187e-05
Entero.Isg15	GO:0043901	negative regulation of multi-organism process	6/37	2.28237e-07	1.32187e-05
Entero.Isg15	GO:0016032	viral process	7/37	2.80083e-07	1.49737e-05
Entero.Isg15	GO:0045088	regulation of innate immune response	7/37	3.22686e-07	1.60191e-05
Entero.Isg15	GO:0045069	regulation of viral genome replication	5/37	3.8497e-07	1.78369e-05
Entero.Isg15	GO:0050792	regulation of viral process	6/37	4.19932e-07	1.82408e-05
Entero.Isg15	GO:0043903	regulation of symbiosis, encompassing mutualism through parasitism	6/37	6.66394e-07	2.72438e-05
Entero.Isg15	GO:0019079	viral genome replication	5/37	8.81458e-07	2.91721e-05
Entero.Isg15	GO:0031349	positive regulation of defense response	7/37	1.68593e-06	5.326e-05
Entero.Isg15	GO:1903900	regulation of viral life cycle	5/37	3.29489e-06	9.95629e-05
Entero.Isg15	GO:0001819	positive regulation of cytokine production	7/37	6.03108e-06	0.00017465
Entero.Isg15	GO:0019058	viral life cycle	5/37	1.5366e-05	0.000427176
Entero.Isg15	GO:0002697	regulation of immune effector process	6/37	4.89751e-05	0.00121097
Entero.Isg15	GO:0002449	lymphocyte mediated immunity	5/37	0.000540808	0.00768911
Entero.Isg15	GO:0042742	defense response to bacterium	5/37	0.00055833	0.00776078
Entero.AMP	GO:0015711	organic anion transport	18/123	7.6209e-12	1.52418e-08
Entero.AMP	GO:0050892	intestinal absorption	8/123	1.6769e-11	1.6769e-08
Entero.AMP	GO:0097006	regulation of plasma lipoprotein particle levels	8/123	1.15053e-09	7.67022e-07
Entero.AMP	GO:0022600	digestive system process	9/123	5.22806e-09	2.46319e-06
Entero.AMP	GO:0046942	carboxylic acid transport	13/123	7.77882e-09	2.46319e-06
Entero.AMP	GO:0015849	organic acid transport	13/123	8.09278e-09	2.46319e-06
Entero.AMP	GO:0010876	lipid localization	14/123	1.07531e-08	2.46319e-06
Entero.AMP	GO:0042953	lipoprotein transport	5/123	1.10843e-08	2.46319e-06
Entero.AMP	GO:0044872	lipoprotein localization	5/123	1.10843e-08	2.46319e-06
Entero.AMP	GO:0007586	digestion	9/123	1.80893e-08	3.61786e-06
Entero.AMP	GO:0006869	lipid transport	13/123	2.31501e-08	4.20911e-06
Entero.AMP	GO:1901615	organic hydroxy compound metabolic process	15/123	4.0664e-08	6.77734e-06
Entero.AMP	GO:0006641	triglyceride metabolic process	8/123	5.65681e-08	8.70278e-06
Entero.AMP	GO:0006066	alcohol metabolic process	12/123	1.14848e-07	1.64069e-05
Entero.AMP	GO:0015893	drug transport	10/123	1.60086e-07	2.13448e-05
Entero.AMP	GO:0043171	peptide catabolic process	5/123	1.87964e-07	2.34955e-05
Entero.AMP	GO:0006639	acylglycerol metabolic process	8/123	2.8749e-07	3.38223e-05
Entero.AMP	GO:0006638	neutral lipid metabolic process	8/123	3.25812e-07	3.62013e-05
Entero.AMP	GO:0055088	lipid homeostasis	8/123	8.69196e-07	9.14943e-05
Entero.AMP	GO:0046486	glycerolipid metabolic process	11/123	1.31045e-06	0.000131045
Entero.AMP	GO:0008203	cholesterol metabolic process	7/123	4.95337e-06	0.00047175
Entero.AMP	GO:0042632	cholesterol homeostasis	6/123	6.08751e-06	0.000521273
Entero.AMP	GO:1902652	secondary alcohol metabolic process	7/123	6.406e-06	0.000521273
Entero.AMP	GO:0055092	sterol homeostasis	6/123	6.51592e-06	0.000521273
Entero.AMP	GO:0016125	sterol metabolic process	7/123	7.80864e-06	0.000588897
Entero.AMP	GO:1905954	positive regulation of lipid localization	6/123	7.95011e-06	0.000588897
Entero.AMP	GO:1905952	regulation of lipid localization	7/123	1.24645e-05	0.000890321
Entero.AMP	GO:0006865	amino acid transport	7/123	1.55391e-05	0.00107166
Entero.AMP	GO:0006814	sodium ion transport	8/123	1.71928e-05	0.00112377
Entero.AMP	GO:1905477	positive regulation of protein localization to membrane	6/123	1.74184e-05	0.00112377
Entero.AMP	GO:0015850	organic hydroxy compound transport	8/123	4.18543e-05	0.00213303
Entero.AMP	GO:0044070	regulation of anion transport	6/123	4.37272e-05	0.00213303
Entero.AMP	GO:1905475	regulation of protein localization to membrane	7/123	6.15639e-05	0.00279836
Entero.AMP	GO:0044419	interspecies interaction between organisms	10/123	6.48261e-05	0.00288116
Entero.AMP	GO:1901568	fatty acid derivative metabolic process	6/123	7.7617e-05	0.00330285
Entero.AMP	GO:0019216	regulation of lipid metabolic process	9/123	8.13234e-05	0.00338151
Entero.AMP	GO:0042180	cellular ketone metabolic process	7/123	8.28469e-05	0.00338151
Entero.AMP	GO:0045017	glycerolipid biosynthetic process	6/123	0.000107173	0.00412203
Entero.AMP	GO:0061041	regulation of wound healing	6/123	0.000107173	0.00412203
Entero.AMP	GO:0062012	regulation of small molecule metabolic process	9/123	0.000128327	0.00484252
Entero.AMP	GO:0046889	positive regulation of lipid biosynthetic process	5/123	0.000137937	0.00510879
Entero.AMP	GO:0008202	steroid metabolic process	8/123	0.000206826	0.00701106
Entero.AMP	GO:0035821	modification of morphology or physiology of other organism	6/123	0.000213639	0.00712129
Entero.AMP	GO:0046890	regulation of lipid biosynthetic process	6/123	0.000296123	0.00897343
Entero.AMP	GO:0006575	cellular modified amino acid metabolic process	6/123	0.000335371	0.0100111
Entero.AMP	GO:0032368	regulation of lipid transport	5/123	0.000371321	0.0106092
Entero.AMP	GO:0051188	cofactor biosynthetic process	7/123	0.000389645	0.010686
Entero.AMP	GO:0034612	response to tumor necrosis factor	6/123	0.000390039	0.010686
Entero.AMP	GO:1903034	regulation of response to wounding	6/123	0.000390039	0.010686
Entero.AMP	GO:0042157	lipoprotein metabolic process	5/123	0.000505483	0.0129611
Entero.AMP	GO:0010565	regulation of cellular ketone metabolic process	5/123	0.000584848	0.0144407
Entero.AMP	GO:1902905	positive regulation of supramolecular fiber organization	6/123	0.000613027	0.0148524
Entero.AMP	GO:0006790	sulfur compound metabolic process	7/123	0.000628369	0.0149612
Entero.AMP	GO:0019058	viral life cycle	6/123	0.000681772	0.0160417
Entero.AMP	GO:0016999	antibiotic metabolic process	5/123	0.000720982	0.016767
Entero.AMP	GO:1903900	regulation of viral life cycle	5/123	0.00106271	0.0226108
Entero.AMP	GO:0051495	positive regulation of cytoskeleton organization	6/123	0.00109364	0.023024
Entero.AMP	GO:0072521	purine-containing compound metabolic process	9/123	0.0012173	0.0243829
Entero.AMP	GO:0090150	establishment of protein localization to membrane	6/123	0.00122848	0.0243829
Entero.AMP	GO:0015718	monocarboxylic acid transport	5/123	0.00123581	0.0243829
Entero.AMP	GO:0062013	positive regulation of small molecule metabolic process	5/123	0.00142893	0.0269989
Entero.AMP	GO:0043062	extracellular structure organization	7/123	0.00147284	0.0269989
Entero.AMP	GO:0045834	positive regulation of lipid metabolic process	5/123	0.0015121	0.027245
Entero.AMP	GO:0043270	positive regulation of ion transport	7/123	0.00166901	0.0295401
Entero.AMP	GO:0071356	cellular response to tumor necrosis factor	5/123	0.00173556	0.0300976
Entero.AMP	GO:0052548	regulation of endopeptidase activity	7/123	0.0021577	0.0334528
Entero.AMP	GO:0044403	symbiont process	7/123	0.00238156	0.035757
Entero.AMP	GO:0110053	regulation of actin filament organization	6/123	0.00241659	0.035757
Entero.AMP	GO:0043902	positive regulation of multi-organism process	5/123	0.00242929	0.035757
Entero.AMP	GO:1902903	regulation of supramolecular fiber organization	7/123	0.00258146	0.0371433
Entero.AMP	GO:0019693	ribose phosphate metabolic process	8/123	0.00277592	0.0379669
Entero.AMP	GO:0098656	anion transmembrane transport	5/123	0.00280955	0.0379669
Entero.AMP	GO:0050792	regulation of viral process	5/123	0.00294538	0.0385605
Entero.AMP	GO:0051262	protein tetramerization	5/123	0.00294538	0.0385605
Entero.AMP	GO:0015672	monovalent inorganic cation transport	8/123	0.00296916	0.0385605
Entero.AMP	GO:0046394	carboxylic acid biosynthetic process	7/123	0.00321032	0.0390716
Entero.AMP	GO:0022408	negative regulation of cell-cell adhesion	5/123	0.00323117	0.0390716
Entero.AMP	GO:0016053	organic acid biosynthetic process	7/123	0.00325935	0.0390716
Entero.AMP	GO:0072659	protein localization to plasma membrane	6/123	0.00376216	0.0437461
Entero.AMP	GO:0006631	fatty acid metabolic process	7/123	0.00395027	0.0455576
Entero.AMP	GO:0016032	viral process	6/123	0.0040316	0.0455576
Entero.AMP	GO:0043903	regulation of symbiosis, encompassing mutualism through parasitism	5/123	0.00411974	0.045827
Entero.AMP	GO:0006091	generation of precursor metabolites and energy	7/123	0.00412443	0.045827
Entero.AMP	GO:0044242	cellular lipid catabolic process	5/123	0.00420835	0.0462456
Entero.AMP	GO:0032388	positive regulation of intracellular transport	5/123	0.00429831	0.0469761
Goblet	GO:0034976	response to endoplasmic reticulum stress	18/180	4.49269e-13	1.18382e-09
Goblet	GO:0006986	response to unfolded protein	12/180	5.94864e-11	6.65661e-08
Goblet	GO:0030968	endoplasmic reticulum unfolded protein response	10/180	7.57868e-11	6.65661e-08
Goblet	GO:0002181	cytoplasmic translation	11/180	1.77389e-10	1.16855e-07
Goblet	GO:0035966	response to topologically incorrect protein	12/180	5.56029e-10	2.93027e-07
Goblet	GO:0034620	cellular response to unfolded protein	10/180	8.08511e-10	3.55071e-07
Goblet	GO:0035967	cellular response to topologically incorrect protein	10/180	7.75011e-09	2.80431e-06
Goblet	GO:1905897	regulation of response to endoplasmic reticulum stress	9/180	8.51405e-09	2.80431e-06
Goblet	GO:0042255	ribosome assembly	8/180	7.85355e-08	2.29934e-05
Goblet	GO:0042273	ribosomal large subunit biogenesis	8/180	2.22287e-07	5.85726e-05
Goblet	GO:0000027	ribosomal large subunit assembly	6/180	3.81064e-07	9.12822e-05
Goblet	GO:0050900	leukocyte migration	14/180	4.60607e-07	0.000101142
Goblet	GO:0042254	ribosome biogenesis	13/180	5.39538e-07	0.000101164
Goblet	GO:0045454	cell redox homeostasis	7/180	5.75889e-07	0.000101164
Goblet	GO:0070059	intrinsic apoptotic signaling pathway in response to endoplasmic reticulum stress	7/180	5.75889e-07	0.000101164
Goblet	GO:2001242	regulation of intrinsic apoptotic signaling pathway	10/180	8.44708e-07	0.000139113
Goblet	GO:2001235	positive regulation of apoptotic signaling pathway	10/180	1.74196e-06	0.000270004
Goblet	GO:0022613	ribonucleoprotein complex biogenesis	15/180	1.84478e-06	0.000270055
Goblet	GO:1902235	regulation of endoplasmic reticulum stress-induced intrinsic apoptotic signaling pathway	5/180	2.70953e-06	0.000375769
Goblet	GO:0050878	regulation of body fluid levels	13/180	2.90149e-06	0.000382272
Goblet	GO:0097193	intrinsic apoptotic signaling pathway	12/180	3.18611e-06	0.000399781
Goblet	GO:2001233	regulation of apoptotic signaling pathway	14/180	4.63613e-06	0.000555282
Goblet	GO:0042060	wound healing	13/180	5.06829e-06	0.000580649
Goblet	GO:1905898	positive regulation of response to endoplasmic reticulum stress	5/180	6.15247e-06	0.00067549
Goblet	GO:0009611	response to wounding	15/180	7.88305e-06	0.000830874
Goblet	GO:0022618	ribonucleoprotein complex assembly	10/180	1.0087e-05	0.00102228
Goblet	GO:0042274	ribosomal small subunit biogenesis	6/180	1.23635e-05	0.00120659
Goblet	GO:0071826	ribonucleoprotein complex subunit organization	10/180	1.64915e-05	0.00155196
Goblet	GO:0097529	myeloid leukocyte migration	9/180	3.59569e-05	0.00326712
Goblet	GO:0030595	leukocyte chemotaxis	9/180	4.17433e-05	0.00366645
Goblet	GO:0071674	mononuclear cell migration	6/180	4.60639e-05	0.00391543
Goblet	GO:0009101	glycoprotein biosynthetic process	10/180	6.61075e-05	0.00501361
Goblet	GO:0002548	monocyte chemotaxis	5/180	6.74322e-05	0.00501361
Goblet	GO:2000116	regulation of cysteine-type endopeptidase activity	9/180	7.09663e-05	0.00501361
Goblet	GO:0070972	protein localization to endoplasmic reticulum	5/180	9.46456e-05	0.00616034
Goblet	GO:0060326	cell chemotaxis	10/180	0.000120517	0.00756101
Goblet	GO:0031669	cellular response to nutrient levels	8/180	0.000141463	0.00828346
Goblet	GO:0017015	regulation of transforming growth factor beta receptor signaling pathway	6/180	0.000153566	0.00879667
Goblet	GO:0031667	response to nutrient levels	11/180	0.000159681	0.00895235
Goblet	GO:1903844	regulation of cellular response to transforming growth factor beta stimulus	6/180	0.000170653	0.00917696
Goblet	GO:0043281	regulation of cysteine-type endopeptidase activity involved in apoptotic process	8/180	0.000180363	0.00950513
Goblet	GO:2001244	positive regulation of intrinsic apoptotic signaling pathway	5/180	0.000186291	0.00962502
Goblet	GO:0006457	protein folding	7/180	0.000196518	0.00995819
Goblet	GO:1903050	regulation of proteolysis involved in cellular protein catabolic process	8/180	0.000227663	0.0111091
Goblet	GO:0007589	body fluid secretion	6/180	0.000242612	0.0116233
Goblet	GO:0030433	ubiquitin-dependent ERAD pathway	5/180	0.00029526	0.013893
Goblet	GO:0009991	response to extracellular stimulus	11/180	0.00031112	0.0141345
Goblet	GO:0009100	glycoprotein metabolic process	10/180	0.000322808	0.0144169
Goblet	GO:0031668	cellular response to extracellular stimulus	8/180	0.000363647	0.015455
Goblet	GO:0045785	positive regulation of cell adhesion	11/180	0.000382993	0.0160188
Goblet	GO:0071621	granulocyte chemotaxis	6/180	0.000401763	0.0164441
Goblet	GO:1903034	regulation of response to wounding	7/180	0.000508663	0.0197107
Goblet	GO:1903362	regulation of cellular protein catabolic process	8/180	0.000575172	0.0213462
Goblet	GO:0015698	inorganic anion transport	6/180	0.000766842	0.0269417
Goblet	GO:0061041	regulation of wound healing	6/180	0.000826221	0.0285486
Goblet	GO:0061844	antimicrobial humoral immune response mediated by antimicrobial peptide	5/180	0.000834249	0.0285486
Goblet	GO:0006364	rRNA processing	7/180	0.000922334	0.0305207
Goblet	GO:0031396	regulation of protein ubiquitination	7/180	0.000949819	0.0305207
Goblet	GO:0036503	ERAD pathway	5/180	0.000961373	0.0305207
Goblet	GO:0072676	lymphocyte migration	5/180	0.000961373	0.0305207
Goblet	GO:2001243	negative regulation of intrinsic apoptotic signaling pathway	5/180	0.000961373	0.0305207
Goblet	GO:0097530	granulocyte migration	6/180	0.000990224	0.0310624
Goblet	GO:0002685	regulation of leukocyte migration	7/180	0.00100672	0.0312085
Goblet	GO:0006821	chloride transport	5/180	0.00105377	0.0321776
Goblet	GO:2000058	regulation of ubiquitin-dependent protein catabolic process	6/180	0.00106241	0.0321776
Goblet	GO:0007584	response to nutrient	5/180	0.00110236	0.0330083
Goblet	GO:0051651	maintenance of location in cell	5/180	0.0011526	0.0331474
Goblet	GO:0006417	regulation of translation	9/180	0.00118534	0.0332274
Goblet	GO:1902106	negative regulation of leukocyte differentiation	5/180	0.00120451	0.0332501
Goblet	GO:0002683	negative regulation of immune system process	11/180	0.00121139	0.0332501
Goblet	GO:0052548	regulation of endopeptidase activity	9/180	0.00131441	0.0346347
Goblet	GO:0031647	regulation of protein stability	8/180	0.00141974	0.0368289
Goblet	GO:1901342	regulation of vasculature development	9/180	0.00142563	0.0368289
Goblet	GO:0052547	regulation of peptidase activity	10/180	0.00144222	0.0368957
Goblet	GO:0045861	negative regulation of proteolysis	9/180	0.00167083	0.0415343
Goblet	GO:0007162	negative regulation of cell adhesion	8/180	0.0017382	0.0420987
Goblet	GO:0071496	cellular response to external stimulus	8/180	0.00177681	0.0421792
Goblet	GO:0007179	transforming growth factor beta receptor signaling pathway	6/180	0.00185124	0.0435538
Goblet	GO:0019730	antimicrobial humoral response	5/180	0.00204755	0.0476794
Goblet	GO:1903320	regulation of protein modification by small protein conjugation or removal	7/180	0.0021223	0.0476794
Goblet	GO:0016072	rRNA metabolic process	7/180	0.0021749	0.0477571
Ee	GO:0046879	hormone secretion	10/55	1.27597e-08	1.14995e-05
Ee	GO:0009914	hormone transport	10/55	1.56669e-08	1.14995e-05
Ee	GO:0030072	peptide hormone secretion	7/55	4.07177e-06	0.00146848
Ee	GO:0046883	regulation of hormone secretion	7/55	7.00228e-06	0.00146848
Ee	GO:0015837	amine transport	5/55	1.04172e-05	0.00169917
Ee	GO:0019932	second-messenger-mediated signaling	7/55	6.43471e-05	0.0065621
Ee	GO:0051146	striated muscle cell differentiation	6/55	0.000100467	0.00867566
Ee	GO:0042445	hormone metabolic process	5/55	0.000165766	0.0128076
Ee	GO:0031667	response to nutrient levels	6/55	0.000239888	0.0142913
Ee	GO:0001505	regulation of neurotransmitter levels	6/55	0.00024338	0.0142913
Ee	GO:0042692	muscle cell differentiation	6/55	0.000335403	0.0189374
Ee	GO:0009991	response to extracellular stimulus	6/55	0.000363401	0.0197582
Ee	GO:0051048	negative regulation of secretion	5/55	0.000380467	0.0199473
Ee	GO:0007611	learning or memory	5/55	0.000633486	0.0243789
Ee	GO:0006836	neurotransmitter transport	5/55	0.000683874	0.0250982
Ee	GO:0007409	axonogenesis	6/55	0.000836217	0.0264312
Ee	GO:0006874	cellular calcium ion homeostasis	6/55	0.000864235	0.0264312
Ee	GO:0055074	calcium ion homeostasis	6/55	0.00102615	0.0287435
Ee	GO:0050890	cognition	5/55	0.00103774	0.0287435
Ee	GO:0072503	cellular divalent inorganic cation homeostasis	6/55	0.0011154	0.0297524
Ee	GO:0050806	positive regulation of synaptic transmission	5/55	0.00142118	0.0359706
Ee	GO:0048167	regulation of synaptic plasticity	5/55	0.00162817	0.0362926
Ee	GO:0051480	regulation of cytosolic calcium ion concentration	5/55	0.0019005	0.0377349
Ee	GO:1901652	response to peptide	5/55	0.00213168	0.0391163
Ee	GO:0001933	negative regulation of protein phosphorylation	5/55	0.00276981	0.0458069
Ee	GO:0010959	regulation of metal ion transport	5/55	0.00316831	0.04902
Tuft	GO:0046394	carboxylic acid biosynthetic process	7/63	5.5352e-05	0.0235563
Tuft	GO:0016053	organic acid biosynthetic process	7/63	5.63212e-05	0.0235563
Tuft	GO:0042692	muscle cell differentiation	7/63	9.55363e-05	0.0266387
Tuft	GO:0055002	striated muscle cell development	5/63	0.000179457	0.0356152
Tuft	GO:0051146	striated muscle cell differentiation	6/63	0.000214976	0.0356152
Tuft	GO:0055001	muscle cell development	5/63	0.000248289	0.0356152
Tuft	GO:0060537	muscle tissue development	7/63	0.000284882	0.0356152
Tuft	GO:0002683	negative regulation of immune system process	7/63	0.000288551	0.0356152
Tuft	GO:0044772	mitotic cell cycle phase transition	6/63	0.000406273	0.0377609

## Sheet: Markers (Undiff clusters)
GO term (BP) enrichment in IEC cell type cluster marker genes
Cluster	Gene	Proportion of cells in cluster expressing marker	Proportion of all other cells expressing marker	Average log FoldChange	p value	Adjusted p value
S-Stem/TA cells	F3	0.986	0.913	0.514146062109101	1.60380208369129e-53	4.98028661048657e-49
G2M-Stem/TA cells	Top2a	0.987	0.464	1.03416873975169	2.13350077218403e-301	6.62515994786308e-297
G2M-Stem/TA cells	Cdk1	0.996	0.57	0.849105915609816	1.44879526524817e-288	4.49894393717513e-284
G2M-Stem/TA cells	Tubb5	1	0.908	0.938540920395133	6.81916903624447e-283	2.11755656082499e-278
G2M-Stem/TA cells	Aurkb	0.924	0.262	0.506861700981892	1.23632982772374e-263	3.83917501403054e-259
G2M-Stem/TA cells	Tuba1b	0.999	0.836	0.829502434438912	6.86776759492594e-258	2.13264787125235e-253
G2M-Stem/TA cells	Pbk	0.975	0.478	0.628796213814913	1.40276831785377e-252	4.35601645743131e-248
G2M-Stem/TA cells	Nusap1	0.9	0.235	0.53520564613097	3.31308311960636e-250	1.02881170113136e-245
G2M-Stem/TA cells	Prc1	0.948	0.386	0.619795059103742	5.22501991385719e-246	1.62252543385007e-241
G2M-Stem/TA cells	Hist1h2ap	0.86	0.229	1.0865134158912	2.11407728082298e-238	6.5648441801396e-234
G2M-Stem/TA cells	Smc2	0.992	0.625	0.654248779377182	5.78180657302268e-238	1.79542439512073e-233
G2M-Stem/TA cells	Smc4	0.996	0.755	0.678715310110342	8.72852844560648e-237	2.71046993821418e-232
G2M-Stem/TA cells	Hmgb2	1	1	0.82298133728957	1.80780308181593e-234	5.61377090996301e-230
G2M-Stem/TA cells	Ube2c	0.997	0.701	1.12714330661781	1.53762484855593e-231	4.77478644222073e-227
G2M-Stem/TA cells	H2afx	0.98	0.696	0.698992551882501	6.55548880225667e-231	2.03567593776476e-226
G2M-Stem/TA cells	Mki67	0.989	0.68	0.786075871678016	4.06134811282081e-211	1.26117042947425e-206
G2M-Stem/TA cells	Cdca8	0.99	0.57	0.548733884476423	2.61019062184702e-205	8.10542493802155e-201
G2M-Stem/TA cells	Ube2s	1	0.996	0.564421026970822	2.61888675820513e-205	8.13242905025439e-201
G2M-Stem/TA cells	Stmn1	1	0.992	0.658565638203028	5.33683603790723e-187	1.65724769485133e-182
G2M-Stem/TA cells	Tubb4b	1	1	0.629128374868542	2.63177716306132e-186	8.17245762445432e-182
G2M-Stem/TA cells	Hist1h2ae	0.808	0.259	0.527790897382252	2.85195603829714e-186	8.85617908572412e-182
G2M-Stem/TA cells	Birc5	0.993	0.617	0.726662944126521	4.38650396219718e-182	1.36214107538109e-177
G2M-Stem/TA cells	Pclaf	1	0.919	0.7277190599762	1.20003483413382e-172	3.72646817043576e-168
G2M-Stem/TA cells	Arl6ip1	1	0.965	0.595370587554135	1.70621861186762e-149	5.29832065543251e-145
G2M-Stem/TA cells	Rrm2	0.975	0.697	0.58127869091572	1.06150396876229e-139	3.29628827419753e-135
Progenitor Entero.1	Cdkn3	0.973	0.537	0.627984374336213	1.71011783005872e-118	5.31042889768134e-114
Progenitor Entero.1	Ccnb2	0.988	0.62	0.575556207162009	1.22499744179121e-96	3.80398455599424e-92
Progenitor Entero.1	Cenpa	0.988	0.655	0.612366895695534	8.51480752716094e-87	2.64410318140929e-82
Progenitor Entero.1	Nudt4	1	0.984	0.648583376168208	3.76901577391101e-83	1.17039246827259e-78
Progenitor Entero.1	Cdc20	0.932	0.635	0.627045515900475	9.99884433898271e-79	3.1049411325843e-74
Progenitor Entero.1	Scd2	0.997	0.836	0.550739846668029	5.09243571961217e-78	1.58135406401117e-73
Progenitor Entero.1	Car1	1	1	1.02283973084721	2.97678819848254e-74	9.24382039274782e-70
Progenitor Entero.1	Mpp6	1	0.99	0.660546529952381	2.6449617123333e-71	8.21339960530861e-67
Progenitor Entero.1	Gsdmc2	0.961	0.741	0.737692550438577	1.06423944851304e-69	3.30478275946753e-65
Progenitor Entero.1	Fam162a	1	1	0.55037007863931	1.01521110166551e-67	3.15253503400191e-63
Progenitor Entero.1	Hist1h2bc	1	0.91	0.559974194353955	4.9900663269117e-67	1.54956529649589e-62
Progenitor Entero.1	Jun	0.997	0.998	0.769406598726197	4.75094163876635e-65	1.47530990708612e-60
Progenitor Entero.1	Slc37a2	0.834	0.472	0.790415781748028	5.93605110491227e-62	1.84332194960841e-57
Progenitor Entero.1	Papss2	1	0.996	0.532064915694849	3.99551280792959e-60	1.24072659224638e-55
Progenitor Entero.1	Gsdmc4	0.979	0.895	0.676653562253549	6.6425397377148e-57	2.06270786475258e-52
Progenitor Entero.1	Cdx2	0.958	0.811	0.500517631762043	1.04660690619736e-51	3.25002842581467e-47
Progenitor Entero.1	Selenbp1	1	0.993	0.500830050172236	2.28657900993037e-44	7.10051379953679e-40
Progenitor Entero.1	Edn1	0.819	0.561	0.648860199082675	1.70389955413022e-40	5.29111928544057e-36
Progenitor Entero.1	Slc20a1	0.926	0.766	0.502870352132921	7.47506461715349e-37	2.32123181556467e-32
Progenitor Entero.1	Atf3	0.97	0.981	0.536206610788509	5.75653708145101e-34	1.78757745990298e-29
Progenitor Entero.1	Gm26917	0.923	0.875	0.731748205382339	1.40168528613044e-07	0.00435265331902087
Progenitor Entero.2	Tmigd1	0.894	0.208	0.749155687064851	3.45559739229157e-107	1.0730666582283e-102
Progenitor Entero.2	Cpn1	0.879	0.21	0.574763768046818	2.01690041689782e-96	6.26308086459281e-92
Progenitor Entero.2	Mal	1	0.47	1.67755992768141	1.88184667130936e-92	5.84369846841695e-88
Progenitor Entero.2	Selenop	0.943	0.325	0.992574588782949	2.67179954897907e-86	8.2967391394447e-82
Progenitor Entero.2	Rbp2	0.745	0.153	0.564042085865197	3.09098227124195e-86	9.59842724688761e-82
Progenitor Entero.2	Sectm1b	0.957	0.36	0.667518860878614	7.45024133865602e-85	2.31352344289286e-80
Progenitor Entero.2	Myo15b	1	0.773	1.10006259480928	1.44538706188761e-83	4.48836044327961e-79
Progenitor Entero.2	Guca2a	1	0.867	1.48328243693169	7.67913410917967e-83	2.38460151492356e-78
Progenitor Entero.2	Krt20	0.972	0.505	1.43830975664767	4.77275510492487e-82	1.48208364273232e-77
Progenitor Entero.2	Lypd8	1	1	1.50529007486712	5.54995594218997e-81	1.72342781872825e-76
Progenitor Entero.2	Ces2c	1	0.616	0.959016697193257	1.74897324505446e-80	5.43108661786762e-76
Progenitor Entero.2	Muc3	1	0.838	1.44089671580015	4.91768388267327e-79	1.52708837608653e-74
Progenitor Entero.2	Cdhr2	1	0.733	0.846665100633278	8.37045680174176e-79	2.59927795064487e-74
Progenitor Entero.2	mt-Co1	1	1	0.885275703542297	1.77331552167614e-78	5.50667668946091e-74
Progenitor Entero.2	Cdhr5	1	0.822	0.942743523145894	1.9060664868778e-78	5.91890826170164e-74
Progenitor Entero.2	1810065E05Rik	1	0.987	1.80901759264624	1.07818777849814e-77	3.34809650857028e-73
Progenitor Entero.2	2200002D01Rik	1	0.999	1.09255366494981	3.24969859542468e-74	1.00912890483722e-69
Progenitor Entero.2	Phgr1	1	1	1.04658615605399	3.65736986540049e-74	1.13572306430282e-69
Progenitor Entero.2	Prss30	0.936	0.396	0.602227407549915	4.63395806177022e-72	1.43898299692151e-67
Progenitor Entero.2	Slc6a14	0.908	0.322	0.582496528766384	6.7564847079348e-72	2.09809119635499e-67
Progenitor Entero.2	Cyp3a13	0.929	0.406	0.534896377630027	1.44572047441229e-69	4.48939578919249e-65
Progenitor Entero.2	Cyp2c55	1	0.973	1.4350850561006	1.06814154951124e-68	3.31689995369724e-64
Progenitor Entero.2	Prdx6	1	1	1.25465714102887	3.00612585687815e-68	9.33492262336373e-64
Progenitor Entero.2	Aqp8	0.986	0.747	1.75213209656667	4.35721389819134e-66	1.35304563180536e-61
Progenitor Entero.2	Rhoc	0.979	0.656	0.746482903158479	2.37652210376041e-63	7.37981408880721e-59
Progenitor Entero.2	Trpv6	0.759	0.232	0.654769386995251	7.21366526990291e-62	2.24005947626295e-57
Progenitor Entero.2	Ces2a	0.936	0.473	0.870167505647375	1.54807962032888e-60	4.80725164500727e-56
Progenitor Entero.2	Clec2h	0.936	0.433	0.5650979350441	8.99286281378023e-60	2.79255368956318e-55
Progenitor Entero.2	Pmp22	0.979	0.658	0.993592520692019	3.8004068783823e-59	1.18014034794406e-54
Progenitor Entero.2	Neu1	0.965	0.561	0.576051145935622	7.83821421978194e-59	2.43400066166889e-54
Progenitor Entero.2	Fabp2	1	1	0.959843220083455	1.62687104470673e-57	5.05192265512781e-53
Progenitor Entero.2	Saa1	0.83	0.321	0.913816422424068	6.74147984932429e-57	2.09343173761067e-52
Progenitor Entero.2	Slc9a3r1	1	0.979	0.584083360468754	1.46699382174761e-56	4.55545591467284e-52
Progenitor Entero.2	Muc13	1	0.993	0.625782038079283	2.95103589203222e-56	9.16385175552765e-52
Progenitor Entero.2	Prom1	1	0.869	0.519392181388934	5.35155147131934e-55	1.6618172783888e-50
Progenitor Entero.2	H2-K1	1	1	0.553063486322383	2.31452164255185e-54	7.18728405661627e-50
Progenitor Entero.2	Prr15l	0.993	0.663	0.610992729638301	1.96481678942505e-53	6.1013455762016e-49
Progenitor Entero.2	Acox1	1	0.798	0.543822455114075	3.76570437757753e-53	1.16936418036915e-48
Progenitor Entero.2	Sppl2a	1	0.883	0.570313953162478	5.18751070050138e-52	1.61087769782669e-47
Progenitor Entero.2	Atp2b1	1	0.996	0.573764331612517	1.33665821469286e-51	4.15072475408574e-47
Progenitor Entero.2	Slc26a3	0.972	0.674	0.98616646973846	1.65500589747098e-51	5.13928981341662e-47
Progenitor Entero.2	Rfk	1	0.943	0.574477529809268	9.18453389196931e-51	2.85207330947323e-46
Progenitor Entero.2	S100g	0.986	0.917	2.1803363069251	6.87702813613158e-49	2.13552354711294e-44
Progenitor Entero.2	Eps8	0.972	0.741	0.60030649053785	1.45784841272247e-48	4.52705667602709e-44
Progenitor Entero.2	Irf7	0.915	0.529	0.832069698269589	1.87286279326725e-47	5.81580083193281e-43
Progenitor Entero.2	Mxd1	0.979	0.78	0.685760960383134	1.08126974024427e-44	3.35766692438053e-40
Progenitor Entero.2	Hsd17b2	0.965	0.662	0.685426442977335	5.92209070814554e-44	1.83898682760043e-39
Progenitor Entero.2	Klf4	1	0.885	0.815887013857847	7.8138834160785e-44	2.42644521719486e-39
Progenitor Entero.2	Fth1	1	1	0.550999483436239	2.38235517055386e-41	7.39792751112091e-37
Progenitor Entero.2	Selenom	0.993	0.89	0.640579925261633	2.7673707091588e-41	8.59351626315081e-37
Progenitor Entero.2	Crip1	1	1	0.537654012499259	3.47747189217627e-41	1.0798593466775e-36
Progenitor Entero.2	Gm5485	1	0.881	0.505927824878444	4.05205261909113e-40	1.25828389980637e-35
Progenitor Entero.2	Emp1	1	0.974	0.873449199424618	4.62258369670083e-40	1.43545091533651e-35
Progenitor Entero.2	2010109I03Rik	0.596	0.194	0.715511643982693	2.01127980943349e-38	6.24562719223382e-34
Progenitor Entero.2	Sdcbp2	1	0.981	0.547296199656192	2.03570951891921e-37	6.32148876909982e-33
Progenitor Entero.2	Car1	1	1	0.897792803589539	2.15113742993853e-35	6.67992706118811e-31
Progenitor Entero.2	Mgat4c	0.972	0.775	0.719682575651294	2.14172003100073e-33	6.65068321226657e-29
Progenitor Entero.2	Clca4a	0.986	0.855	0.811991788619409	3.63986192687341e-29	1.130286324152e-24
Progenitor Entero.2	Sprr2a3	0.908	0.544	0.634128628972257	1.01622754334754e-23	3.15569139035713e-19
Progenitor Entero.2	Slc37a2	0.702	0.512	0.647328032463598	2.04557875072248e-09	6.35213569461852e-05
DSC	Hepacam2	0.955	0.037	0.530146356514523	3.01515422247758e-99	9.36295840705963e-95
DSC	Fcgbp	1	0.15	1.86521245254282	1.03570915208235e-36	3.21618762996132e-32
DSC	Reg4	1	0.356	2.42200454326185	1.25442759992855e-20	3.89537402605812e-16
DSC	Sct	0.909	0.251	1.81374876305339	3.08624970649884e-19	9.58373121359086e-15
DSC	Muc2	0.864	0.242	2.56391120498696	9.417536735798e-18	2.92442768256735e-13
DSC	Tff3	1	0.471	2.24979853680565	1.148300896367e-17	3.56581877348843e-13
DSC	Spink4	1	0.827	2.96721099495602	1.25179861848158e-15	3.88721024997086e-11
DSC	Agr2	1	0.579	2.71480581896936	8.65837376448664e-15	2.68868480508604e-10
DSC	Hsd11b2	1	0.796	0.981791188574526	6.40942342578814e-13	1.99031825640999e-08
DSC	Nupr1	0.909	0.346	0.582061904790989	9.70017505534907e-12	3.01219535993755e-07
DSC	Selenom	1	0.895	0.835766299947597	1.28455418129502e-09	3.98892609917542e-05
DSC	Fxyd3	1	0.937	0.512468288459192	6.75273377592331e-08	0.00209692641943747
DSC	Klk1	1	0.981	0.577647739644454	8.0776851369575e-07	0.0250836356557941
DSC	Retnlb	0.591	0.251	1.34630080543442	8.46704909695135e-07	0.026292727560763
