# Supplementary material for: Defining the early stages of intestinal colonisation by whipworms
Source: Nat Commun. 2022 Apr 1;13:1725. doi: 10.1038/s41467-022-29334-0 (PMC8976045; doi:10.1038/s41467-022-29334-0)
Supplement: Supplementary file 13 — Source Data [file 41467_2022_29334_MOESM13_ESM.zip]

Archive with 40 entries (32 files):
- Source data files/
- __MACOSX/._Source data files
- Source data files/.DS_Store
- __MACOSX/Source data files/._.DS_Store
- Source data files/Supplementary Figure 1c/
- __MACOSX/Source data files/._Supplementary Figure 1c
- Source data files/Fig 7c/
- __MACOSX/Source data files/._Fig 7c
- Source data files/Fig 9c/
- __MACOSX/Source data files/._Fig 9c
- Source data files/Fig 5/
- __MACOSX/Source data files/._Fig 5
- Source data files/Fig 8d/
- __MACOSX/Source data files/._Fig 8d
- Source data files/Supplementary Figure 8/
- __MACOSX/Source data files/._Supplementary Figure 8
- Source data files/Supplementary Figure 7/
- __MACOSX/Source data files/._Supplementary Figure 7
- Source data files/Supplementary Figure 1c/Source data Supplementary Figure 1c.xlsx
- __MACOSX/Source data files/Supplementary Figure 1c/._Source data Supplementary Figure 1c.xlsx
- Source data files/Fig 7c/Source Data Figure 7c.xlsx
- __MACOSX/Source data files/Fig 7c/._Source Data Figure 7c.xlsx
- Source data files/Fig 9c/Source Data Figure 9c.xlsx
- __MACOSX/Source data files/Fig 9c/._Source Data Figure 9c.xlsx
- Source data files/Fig 5/Source Data Figure 5a.xlsx
- __MACOSX/Source data files/Fig 5/._Source Data Figure 5a.xlsx
- Source data files/Fig 5/Source Data Figure 5d.xlsx
- __MACOSX/Source data files/Fig 5/._Source Data Figure 5d.xlsx
- Source data files/Fig 5/Source Data Figure 5b.xlsx
- __MACOSX/Source data files/Fig 5/._Source Data Figure 5b.xlsx
- Source data files/Fig 8d/Source Data Figure 8d.xls
- __MACOSX/Source data files/Fig 8d/._Source Data Figure 8d.xls
- Source data files/Supplementary Figure 8/Source Data Supplementary Figure 8c.xlsx
- __MACOSX/Source data files/Supplementary Figure 8/._Source Data Supplementary Figure 8c.xlsx
- Source data files/Supplementary Figure 8/Source Data Supplementary Figure 8b.xlsx
- __MACOSX/Source data files/Supplementary Figure 8/._Source Data Supplementary Figure 8b.xlsx
- Source data files/Supplementary Figure 7/Source Data Supplementary Figure 7b.xlsx
- __MACOSX/Source data files/Supplementary Figure 7/._Source Data Supplementary Figure 7b.xlsx
- Source data files/Supplementary Figure 7/Source Data Supplementary Figure 7a.xlsx
- __MACOSX/Source data files/Supplementary Figure 7/._Source Data Supplementary Figure 7a.xlsx
