# Supplementary material for: Defining the early stages of intestinal colonisation by whipworms
Source: Nat Commun. 2022 Apr 1;13:1725. doi: 10.1038/s41467-022-29334-0 (PMC8976045; doi:10.1038/s41467-022-29334-0)
Supplement: Supplementary file 13 — Source Data [file 41467_2022_29334_MOESM13_ESM.zip › Source data files/Supplementary Figure 1c/Source data Supplementary Figure 1c.xlsx]

## Sheet: Sheet1
Supplementary Figure 1c
		Stem, TA and progenitor cells	DSCs
	Worm 1	26	6
	Worm 2	32	8
