# Supplementary material for: Defining the early stages of intestinal colonisation by whipworms
Source: Nat Commun. 2022 Apr 1;13:1725. doi: 10.1038/s41467-022-29334-0 (PMC8976045; doi:10.1038/s41467-022-29334-0)
Supplement: Supplementary file 13 — Source Data [file 41467_2022_29334_MOESM13_ESM.zip › Source data files/Fig 7c/Source Data Figure 7c.xlsx]

## Sheet: Sheet1
Figure 7c
		Uninfected		Distant		Adjacent
	Section 1	13	Section 1 - Worm 1	23	Section 1 - Worm 1	22
		13		26		29
		18		31		30
		18		32		34
		19		35		38
		19		35		41
		20		37		46
		21		38		63
		23		44		64
		23		54		64
		24		57		65
		26		63		77
		26	Section 2 - Worm 2	16	Section 2 - Worm 2	22
		26		20		22
		27		21		25
		27		21		26
		29		21		27
		31		23		27
		33		24		29
		34		24		29
		38		25		30
		40		26		31
		40		27		33
		42		28		37
		47		29		38
	Section 2	14		30		38
		14		30		39
		16		33		40
		23		37		43
		23		39		46
		25		39		50
		26		40		50
		27		41		53
		29		44		56
		29		45		56
		34		50		61
		44		51		63
		44			Section 3 - Worm 3	20
	Section 3	15				21
		16				29
		24				29
		24				35
		27				35
		29				40
		30				46
		30				52
		33				56
		38				56
		41				72
		45			Section 4 - Worm 4	24
						24
						26
						27
						28
						35
						39
						41
						50
						53
						56
						56
						61
