# Supplementary material for: Defining the early stages of intestinal colonisation by whipworms
Source: Nat Commun. 2022 Apr 1;13:1725. doi: 10.1038/s41467-022-29334-0 (PMC8976045; doi:10.1038/s41467-022-29334-0)
Supplement: Supplementary file 13 — Source Data [file 41467_2022_29334_MOESM13_ESM.zip › Source data files/Fig 9c/Source Data Figure 9c.xlsx]

## Sheet: Sheet1
Figure 9c
	Sample ID	Section ID	# Isg15+ crypts	Total # crypts	% Isg15+ crypts
	Uninf-1	1.2	5	154	0.0324675
	Uninf-1	2.2	7	169	0.0414201
	Uninf-1	3.3	6	160	0.0375
	I+24h-1	1.1	9	176	0.0511364
	I+24h-1	2.2	10	173	0.0578035
	I+24h-1	3.6	14	181	0.0773481
	I+72h-1	1.4	52	171	0.304094
	I+72h-1	2.5	61	172	0.354651
	I+72h-1	3.8	53	157	0.33758
	Uninf-2	1.1	5	145	0.0344828
	Uninf-2	2.1	4	148	0.027027
	Uninf-2	3.1	3	149	0.0201342
	I+24h-2	2.2	2	131	0.0152672
	I+24h-2	3.3	4	134	0.0298507
	I+24h-2	4.1	5	140	0.0357143
	I+72h-2	7.1.1	18	134	0.134328
	I+72h-2	7.4.4	15	131	0.114504
	I+72h-2	6.2.2	16	122	0.131148
	Uninf-3	1.1	3	165	0.0181818
	Uninf-3	2.1	4	161	0.0248447
	Uninf-3	3.2	4	163	0.0245399
	I+24h-3	2.2	4	164	0.0243902
	I+24h-3	3.2	8	167	0.0479042
	I+24h-3	3.6	5	162	0.0308642
	I+72h-3	1.1	29	131	0.221374
	I+72h-3	2.1	37	135	0.274074
	I+72h-3	4.1	30	125	0.24
	Uninf	Uninfected
	I+24h	Infected for 24h
	I+72h	Infected for 72h
