# Supplementary material for: Defining the early stages of intestinal colonisation by whipworms
Source: Nat Commun. 2022 Apr 1;13:1725. doi: 10.1038/s41467-022-29334-0 (PMC8976045; doi:10.1038/s41467-022-29334-0)
Supplement: Supplementary file 13 — Source Data [file 41467_2022_29334_MOESM13_ESM.zip › Source data files/Fig 5/Source Data Figure 5a.xlsx]

## Sheet: Sheet1
Figure 5a
		Untreated			L1 larvae-Treated
	Fraction	Experiment 1	Experiment 2	Experiment 3	Experiment 1	Experiment 2	Experiment 3
	1	0.030159	0.297216	0.237646	0.813772	0.390959	0.663243
	2	0.062698	0.020463	0.078023	0.330748	0.183857	0.534748
	3	0.291667	0.009057	0.036411	0.234832	0.37297	0.433299
	4	0.998413	0.027508	0.047789	0.250442	0.644434	0.630035
	5	0.634921	0.221067	0.309493	0.594443	0.700152	0.688121
	6	0.582143	0.382757	0.583875	0.70214	1	0.804177
	7	0.648413	0.514257	0.662549	0.659925	0.836468	0.809882
	8	0.741667	0.496478	0.694733	0.665816	0.973134	0.841835
	9	0.835317	0.704797	0.875488	0.659336	0.688237	0.894785
	10	1	0.663871	0.907672	0.606126	0.609975	0.888509
	11	0.900794	0.885609	0.956112	0.573238	0.651793	1
	12	0.767063	1	1	0.485667	0.620722	0.944311
	13	0.672619	0.96679	0.941808	0.462203	0.579605	0.891361
	14	0.606349	0.887622	0.861834	0.369036	0.716739	0.911218
	15	0.696825	0.88997	0.794538	0.418025	0.521668	0.940545
	16	0.55119	0.899698	0.869311	0.349008	0.499591	0.846171
	17	0.553968	0.732976	0.670676	0.305125	0.482771	0.829739
	18	0.623016	0.697082	0.607932	0.283526	0.477865	0.798585
	19	0.523016	0.571956	0.545514	0.17848	0.502161	0.865001
	20	0.821032	0.547467	0.579649	0.250638	0.504147	0.9038
	21	0.22619	0.643408	0.630364	0.271844	0.514192	0.8844
	22	0.234921	0.288158	0.351756	0.316317	0.467002	0.815702
	23	0.421825	0.210332	0.258127	0.397016	0.596192	0.808513
	24	0.132937	0.249245	0.225943	1	0.973134	0.84058
