# Supplementary material for: Defining the early stages of intestinal colonisation by whipworms
Source: Nat Commun. 2022 Apr 1;13:1725. doi: 10.1038/s41467-022-29334-0 (PMC8976045; doi:10.1038/s41467-022-29334-0)
Supplement: Supplementary file 13 — Source Data [file 41467_2022_29334_MOESM13_ESM.zip › Source data files/Fig 5/Source Data Figure 5d.xlsx]

## Sheet: Sheet1
Figure 5d
		Mucus	Cleared area	Background
	Worm 1	46	4	4
		46	8	4
		42	13	0
		43	3	3
		42	10	9
	Worm 2	65	16	13
		54	13	6
		75	28	6
		48	46	1
		40	18	7
	Worm 3	48	18	7
		44	4	4
		58	2	9
		52	0	5
		70	6	10
	Worm 4	49	14	1
		74	8	11
		78	12	13
		55	10	4
		49	8	7
	Worm 5	90	17	9
		87	5	6
		68	19	1
		109	14	18
		67	6	4
