# Supplementary material for: Defining the early stages of intestinal colonisation by whipworms
Source: Nat Commun. 2022 Apr 1;13:1725. doi: 10.1038/s41467-022-29334-0 (PMC8976045; doi:10.1038/s41467-022-29334-0)
Supplement: Supplementary file 13 — Source Data [file 41467_2022_29334_MOESM13_ESM.zip › Source data files/Fig 5/Source Data Figure 5b.xlsx]

## Sheet: Sheet1
Figure 5b
		Control				Infected
	Sucrose (Average %)	Replica 1	Replica 2	Replica 3	Sucrose (Average %)	Replica 1	Replica 2	Replica 3
	10.2184			1.27902	10.4948	0	0	0
	10.4948		0.086335	0.411996	10.5869	0	1.00957	0.098273
	10.7711	2.09285	1.76272	1.14224	10.8633	1.18635	1.69093	1.52029
	11.1396	3.00005	2.64055	4.1048	11.3238	2.01197	2.85278	1.83978
	11.6923	3.49939	4.14756	4.73242	11.6923	3.33096	3.9605	2.07423
	12.0608	4.47447	3.33753	4.46384	12.1529	4.66132	3.73448	3.14261
	12.6135	4.83195	4.87429	4.88655	12.7056	4.99714	5.0182	4.33866
	13.074	3.75647	5.17704	5.60751	13.2583	6.24115	5.82046	6.80957
	13.811	4.67961	5.13106	6.26482	13.9031	8.37376	7.88568	8.46902
	14.64	4.92052	5.75197	4.25526	14.4558	8.99893	7.64334	8.81726
	15.377	4.10728	5.80271	4.35147	15.2849	7.82322	6.81773	8.03829
	16.206	4.1879	5.04145	3.47262	15.9297	6.00739	6.41855	6.98564
	16.7587	2.9138	3.21556	2.06863	16.7587	3.89333	3.43682	4.14025
	17.6799	2.66687	3.31799	1.66984	17.772	2.9499	2.32058	3.25329
	18.4168	1.89175	2.77545	2.61489	18.6011	1.6991	2.23308	2.29434
	19.0616	2.12928	2.44262	1.9154	19.338	1.83691	2.11425	2.10144
	20.2592	2.44156	2.97843	2.1083	20.5355	1.9746	1.26328	1.83952
	21.3646	2.0209	2.92694	2.34935	21.0882	1.6956	2.2681	2.35484
	22.1015	2.12865	2.82902	1.91514	22.0094	1.57275	1.62896	1.66921
	22.9305	1.75572	3.19537	3.27718	22.8384	1.6963	2.20699	2.2081
	23.7596	2.36266	3.06065	3.16802	23.4832	1.98202	2.02824	2.19392
	24.3123	2.00376	1.95307	1.93894	24.4965	0.684061	2.29479	2.07496
	24.7729	3.04901	2.66053	2.25805	25.0492	1.7426	1.97596	2.14974
	25.0492	35.0856	24.8912	29.7437	25.3256	24.6407	23.3767	21.5868
