# Supplementary material for: Defining the early stages of intestinal colonisation by whipworms
Source: Nat Commun. 2022 Apr 1;13:1725. doi: 10.1038/s41467-022-29334-0 (PMC8976045; doi:10.1038/s41467-022-29334-0)
Supplement: Supplementary file 13 — Source Data [file 41467_2022_29334_MOESM13_ESM.zip › Source data files/Fig 8d/Source Data Figure 8d.xls]

## Sheet: Source Data Figure 8d
Figure 8d
	Condition	Sample	Celltype	ncells	total_cells	Proportion
	control.24	4672STDY8112878	Early entero.1	175	3141	0.0557147
	control.24	4672STDY8112879	Early entero.1	72	1051	0.0685062
	control.24	4672STDY8112880	Early entero.1	108	1496	0.0721925
	control.24	4672STDY8112881	Early entero.1	128	1191	0.107473
	control.24	4672STDY8112878	Early entero.2	1056	3141	0.336199
	control.24	4672STDY8112879	Early entero.2	252	1051	0.239772
	control.24	4672STDY8112880	Early entero.2	376	1496	0.251337
	control.24	4672STDY8112881	Early entero.2	329	1191	0.276238
	control.24	4672STDY8112878	Ee	2	3141	0.00063674
	control.24	4672STDY8112879	Ee	2	1051	0.00190295
	control.24	4672STDY8112880	Ee	1	1496	0.000668449
	control.24	4672STDY8112881	Ee	3	1191	0.00251889
	control.24	4672STDY8112878	Entero.AMP	9	3141	0.00286533
	control.24	4672STDY8112879	Entero.AMP	8	1051	0.0076118
	control.24	4672STDY8112880	Entero.AMP	4	1496	0.0026738
	control.24	4672STDY8112881	Entero.AMP	7	1191	0.00587741
	control.24	4672STDY8112878	Entero.Isg15	42	3141	0.0133715
	control.24	4672STDY8112879	Entero.Isg15	23	1051	0.0218839
	control.24	4672STDY8112880	Entero.Isg15	22	1496	0.0147059
	control.24	4672STDY8112881	Entero.Isg15	21	1191	0.0176322
	control.24	4672STDY8112878	Enterocyte	1122	3141	0.357211
	control.24	4672STDY8112879	Enterocyte	338	1051	0.321598
	control.24	4672STDY8112880	Enterocyte	570	1496	0.381016
	control.24	4672STDY8112881	Enterocyte	344	1191	0.288833
	control.24	4672STDY8112878	Goblet	315	3141	0.100287
	control.24	4672STDY8112879	Goblet	104	1051	0.0989534
	control.24	4672STDY8112880	Goblet	131	1496	0.0875668
	control.24	4672STDY8112881	Goblet	104	1191	0.0873216
	control.24	4672STDY8112878	Tuft	2	3141	0.00063674
	control.24	4672STDY8112879	Tuft	2	1051	0.00190295
	control.24	4672STDY8112880	Tuft	1	1496	0.000668449
	control.24	4672STDY8112881	Tuft	0	1191	0
	control.24	4672STDY8112878	Und.1	147	3141	0.0468004
	control.24	4672STDY8112879	Und.1	99	1051	0.094196
	control.24	4672STDY8112880	Und.1	114	1496	0.0762032
	control.24	4672STDY8112881	Und.1	109	1191	0.0915197
	control.24	4672STDY8112878	Und.2	102	3141	0.0324737
	control.24	4672STDY8112879	Und.2	74	1051	0.0704091
	control.24	4672STDY8112880	Und.2	84	1496	0.0561497
	control.24	4672STDY8112881	Und.2	29	1191	0.0243493
	control.24	4672STDY8112878	Und.3	169	3141	0.0538045
	control.24	4672STDY8112879	Und.3	77	1051	0.0732636
	control.24	4672STDY8112880	Und.3	85	1496	0.0568182
	control.24	4672STDY8112881	Und.3	117	1191	0.0982368
	control.72	4672STDY8112974	Early entero.1	118	2022	0.0583581
	control.72	4672STDY8112975	Early entero.1	67	1955	0.0342711
	control.72	4672STDY8112976	Early entero.1	36	772	0.0466321
	control.72	4672STDY8112977	Early entero.1	81	878	0.0922551
	control.72	4672STDY8112974	Early entero.2	445	2022	0.220079
	control.72	4672STDY8112975	Early entero.2	286	1955	0.146292
	control.72	4672STDY8112976	Early entero.2	79	772	0.102332
	control.72	4672STDY8112977	Early entero.2	192	878	0.218679
	control.72	4672STDY8112974	Ee	5	2022	0.0024728
	control.72	4672STDY8112975	Ee	5	1955	0.00255755
	control.72	4672STDY8112976	Ee	3	772	0.00388601
	control.72	4672STDY8112977	Ee	2	878	0.0022779
	control.72	4672STDY8112974	Entero.AMP	0	2022	0
	control.72	4672STDY8112975	Entero.AMP	0	1955	0
	control.72	4672STDY8112976	Entero.AMP	0	772	0
	control.72	4672STDY8112977	Entero.AMP	2	878	0.0022779
	control.72	4672STDY8112974	Entero.Isg15	17	2022	0.00840752
	control.72	4672STDY8112975	Entero.Isg15	62	1955	0.0317136
	control.72	4672STDY8112976	Entero.Isg15	9	772	0.011658
	control.72	4672STDY8112977	Entero.Isg15	28	878	0.0318907
	control.72	4672STDY8112974	Enterocyte	760	2022	0.375865
	control.72	4672STDY8112975	Enterocyte	997	1955	0.509974
	control.72	4672STDY8112976	Enterocyte	312	772	0.404145
	control.72	4672STDY8112977	Enterocyte	307	878	0.349658
	control.72	4672STDY8112974	Goblet	232	2022	0.114738
	control.72	4672STDY8112975	Goblet	175	1955	0.0895141
	control.72	4672STDY8112976	Goblet	116	772	0.150259
	control.72	4672STDY8112977	Goblet	110	878	0.125285
	control.72	4672STDY8112974	Tuft	4	2022	0.00197824
	control.72	4672STDY8112975	Tuft	2	1955	0.00102302
	control.72	4672STDY8112976	Tuft	5	772	0.00647668
	control.72	4672STDY8112977	Tuft	4	878	0.00455581
	control.72	4672STDY8112974	Und.1	176	2022	0.0870425
	control.72	4672STDY8112975	Und.1	163	1955	0.083376
	control.72	4672STDY8112976	Und.1	112	772	0.145078
	control.72	4672STDY8112977	Und.1	70	878	0.0797267
	control.72	4672STDY8112974	Und.2	32	2022	0.0158259
	control.72	4672STDY8112975	Und.2	49	1955	0.0250639
	control.72	4672STDY8112976	Und.2	22	772	0.0284974
	control.72	4672STDY8112977	Und.2	13	878	0.0148064
	control.72	4672STDY8112974	Und.3	233	2022	0.115232
	control.72	4672STDY8112975	Und.3	149	1955	0.0762148
	control.72	4672STDY8112976	Und.3	78	772	0.101036
	control.72	4672STDY8112977	Und.3	69	878	0.0785877
	infected.24	4672STDY8112882	Early entero.1	19	895	0.021229
	infected.24	4672STDY8112883	Early entero.1	59	1622	0.0363748
	infected.24	4672STDY8112884	Early entero.1	29	1055	0.0274882
	infected.24	4672STDY8112885	Early entero.1	107	1380	0.0775362
	infected.24	4672STDY8112882	Early entero.2	176	895	0.196648
	infected.24	4672STDY8112883	Early entero.2	512	1622	0.31566
	infected.24	4672STDY8112884	Early entero.2	129	1055	0.122275
	infected.24	4672STDY8112885	Early entero.2	318	1380	0.230435
	infected.24	4672STDY8112882	Ee	2	895	0.00223464
	infected.24	4672STDY8112883	Ee	5	1622	0.00308261
	infected.24	4672STDY8112884	Ee	9	1055	0.00853081
	infected.24	4672STDY8112885	Ee	1	1380	0.000724638
	infected.24	4672STDY8112882	Entero.AMP	0	895	0
	infected.24	4672STDY8112883	Entero.AMP	0	1622	0
	infected.24	4672STDY8112884	Entero.AMP	1	1055	0.000947867
	infected.24	4672STDY8112885	Entero.AMP	0	1380	0
	infected.24	4672STDY8112882	Entero.Isg15	25	895	0.027933
	infected.24	4672STDY8112883	Entero.Isg15	13	1622	0.0080148
	infected.24	4672STDY8112884	Entero.Isg15	26	1055	0.0246446
	infected.24	4672STDY8112885	Entero.Isg15	61	1380	0.0442029
	infected.24	4672STDY8112882	Enterocyte	482	895	0.538547
	infected.24	4672STDY8112883	Enterocyte	649	1622	0.400123
	infected.24	4672STDY8112884	Enterocyte	540	1055	0.511848
	infected.24	4672STDY8112885	Enterocyte	545	1380	0.394928
	infected.24	4672STDY8112882	Goblet	76	895	0.0849162
	infected.24	4672STDY8112883	Goblet	125	1622	0.0770654
	infected.24	4672STDY8112884	Goblet	123	1055	0.116588
	infected.24	4672STDY8112885	Goblet	123	1380	0.0891304
	infected.24	4672STDY8112882	Tuft	3	895	0.00335196
	infected.24	4672STDY8112883	Tuft	1	1622	0.000616523
	infected.24	4672STDY8112884	Tuft	4	1055	0.00379147
	infected.24	4672STDY8112885	Tuft	4	1380	0.00289855
	infected.24	4672STDY8112882	Und.1	39	895	0.0435754
	infected.24	4672STDY8112883	Und.1	93	1622	0.0573366
	infected.24	4672STDY8112884	Und.1	73	1055	0.0691943
	infected.24	4672STDY8112885	Und.1	68	1380	0.0492754
	infected.24	4672STDY8112882	Und.2	23	895	0.0256983
	infected.24	4672STDY8112883	Und.2	91	1622	0.0561036
	infected.24	4672STDY8112884	Und.2	46	1055	0.0436019
	infected.24	4672STDY8112885	Und.2	52	1380	0.0376812
	infected.24	4672STDY8112882	Und.3	50	895	0.0558659
	infected.24	4672STDY8112883	Und.3	74	1622	0.0456227
	infected.24	4672STDY8112884	Und.3	75	1055	0.07109
	infected.24	4672STDY8112885	Und.3	101	1380	0.0731884
	infected.72	4672STDY8112979	Early entero.1	44	1430	0.0307692
	infected.72	4672STDY8112980	Early entero.1	75	2198	0.0341219
	infected.72	4672STDY8112981	Early entero.1	24	680	0.0352941
	infected.72	4672STDY8113070	Early entero.1	25	656	0.0381098
	infected.72	4672STDY8112979	Early entero.2	229	1430	0.16014
	infected.72	4672STDY8112980	Early entero.2	408	2198	0.185623
	infected.72	4672STDY8112981	Early entero.2	97	680	0.142647
	infected.72	4672STDY8113070	Early entero.2	92	656	0.140244
	infected.72	4672STDY8112979	Ee	6	1430	0.0041958
	infected.72	4672STDY8112980	Ee	9	2198	0.00409463
	infected.72	4672STDY8112981	Ee	2	680	0.00294118
	infected.72	4672STDY8113070	Ee	3	656	0.00457317
	infected.72	4672STDY8112979	Entero.AMP	4	1430	0.0027972
	infected.72	4672STDY8112980	Entero.AMP	0	2198	0
	infected.72	4672STDY8112981	Entero.AMP	0	680	0
	infected.72	4672STDY8113070	Entero.AMP	0	656	0
	infected.72	4672STDY8112979	Entero.Isg15	296	1430	0.206993
	infected.72	4672STDY8112980	Entero.Isg15	289	2198	0.131483
	infected.72	4672STDY8112981	Entero.Isg15	211	680	0.310294
	infected.72	4672STDY8113070	Entero.Isg15	75	656	0.114329
	infected.72	4672STDY8112979	Enterocyte	493	1430	0.344755
	infected.72	4672STDY8112980	Enterocyte	777	2198	0.353503
	infected.72	4672STDY8112981	Enterocyte	89	680	0.130882
	infected.72	4672STDY8113070	Enterocyte	227	656	0.346037
	infected.72	4672STDY8112979	Goblet	120	1430	0.0839161
	infected.72	4672STDY8112980	Goblet	218	2198	0.0991811
	infected.72	4672STDY8112981	Goblet	67	680	0.0985294
	infected.72	4672STDY8113070	Goblet	81	656	0.123476
	infected.72	4672STDY8112979	Tuft	0	1430	0
	infected.72	4672STDY8112980	Tuft	2	2198	0.000909918
	infected.72	4672STDY8112981	Tuft	0	680	0
	infected.72	4672STDY8113070	Tuft	3	656	0.00457317
	infected.72	4672STDY8112979	Und.1	103	1430	0.072028
	infected.72	4672STDY8112980	Und.1	210	2198	0.0955414
	infected.72	4672STDY8112981	Und.1	87	680	0.127941
	infected.72	4672STDY8113070	Und.1	53	656	0.0807927
	infected.72	4672STDY8112979	Und.2	44	1430	0.0307692
	infected.72	4672STDY8112980	Und.2	61	2198	0.0277525
	infected.72	4672STDY8112981	Und.2	18	680	0.0264706
	infected.72	4672STDY8113070	Und.2	34	656	0.0518293
	infected.72	4672STDY8112979	Und.3	91	1430	0.0636364
	infected.72	4672STDY8112980	Und.3	149	2198	0.0677889
	infected.72	4672STDY8112981	Und.3	85	680	0.125
	infected.72	4672STDY8113070	Und.3	63	656	0.0960366
