# Supplementary material for: Defining the early stages of intestinal colonisation by whipworms
Source: Nat Commun. 2022 Apr 1;13:1725. doi: 10.1038/s41467-022-29334-0 (PMC8976045; doi:10.1038/s41467-022-29334-0)
Supplement: Supplementary file 13 — Source Data [file 41467_2022_29334_MOESM13_ESM.zip › Source data files/Supplementary Figure 8/Source Data Supplementary Figure 8c.xlsx]

## Sheet: Sheet1
Supplementary Figure 8c
	Uninfected Caecum		Adjacent Caecum		Uninfected - Caecaloids		Adjacent - Caecaloids
	Section 1	13	Section 1 - Worm 1	20	Section 1	13	Section 1 - Worm 1	22
		14		21		13		29
		15		23		18		30
		22		25		18		34
		26		25		19		38
		27		27		19		41
		28		38		20		46
		30		38		21		63
		31		41		23		64
		39		45		23		64
		39		50		24		65
		40		54		26		77
	Section 2	13		97		26	Section 2 - Worm 2	22
		13	Section 2 - Worm 2	20		26		22
		13		20		27		25
		13		24		27		26
		21		29		29		27
		22		35		31		27
		22		41		33		29
		26		50		34		29
		27		50		38		30
		29		51		40		31
		29		51		40		33
		38		55		42		37
		38		55		47		38
					Section 2	14		38
						14		39
						16		40
						23		43
						23		46
						25		50
						26		50
						27		53
						29		56
						29		56
						34		61
						44		63
						44	Section 3 - Worm 3	20
					Section 3	15		21
						16		29
						24		29
						24		35
						27		35
						29		40
						30		46
						30		52
						33		56
						38		56
						41		72
						45	Section 4 - Worm 4	24
								24
								26
								27
								28
								35
								39
								41
								50
								53
								56
								56
								61
