# Supplementary material for: Defining the early stages of intestinal colonisation by whipworms
Source: Nat Commun. 2022 Apr 1;13:1725. doi: 10.1038/s41467-022-29334-0 (PMC8976045; doi:10.1038/s41467-022-29334-0)
Supplement: Supplementary file 13 — Source Data [file 41467_2022_29334_MOESM13_ESM.zip › Source data files/Supplementary Figure 8/Source Data Supplementary Figure 8b.xlsx]

## Sheet: Sheet1
Supplementary Figure 8b
		Uninfected		Adjacent
	Section 1	13	Section 1 - Worm 1	20
		14		21
		15		23
		22		25
		26		25
		27		27
		28		38
		30		38
		31		41
		39		45
		39		50
		40		54
	Section 2	13		97
		13	Section 2 - Worm 2	20
		13		20
		13		24
		21		29
		22		35
		22		41
		26		50
		27		50
		29		51
		29		51
		38		55
		38		55
