# Supplementary material for: Defining the early stages of intestinal colonisation by whipworms
Source: Nat Commun. 2022 Apr 1;13:1725. doi: 10.1038/s41467-022-29334-0 (PMC8976045; doi:10.1038/s41467-022-29334-0)
Supplement: Supplementary file 13 — Source Data [file 41467_2022_29334_MOESM13_ESM.zip › Source data files/Supplementary Figure 7/Source Data Supplementary Figure 7b.xlsx]

## Sheet: Sheet1
Supplementary Figure 7b
	Caecaloid Line 1 PBS									Caecaloid Line 1 Urea
		Control				Infected					Control				Infected
	Sucrose (Average %)	Replica 1	Replica 2	Replica 3	Sucrose (Average %)	Replica 1	Replica 2	Replica 3		Sucrose (Average %)	Replica 1	Replica 2	Replica 3	Sucrose (Average %)	Replica 1	Replica 2	Replica 3
	7.08647		2.18611	1.48496	6.81012	0.80893	1.03074	1.35768		10.2184			1.27902	10.4948	0	0	0
	8.28398	0.943644	2.14667	2.9246	8.00763	1.67034	1.73818	1.7583		10.4948		0.086335	0.411996	10.5869	0	1.00957	0.098273
	9.57362	0.631954	2.90059	2.21234	9.02092	2.63066	2.30813	2.63277		10.7711	2.09285	1.76272	1.14224	10.8633	1.18635	1.69093	1.52029
	10.3105	3.22613	3.91416	4.09216	10.0342	3.204	4.07495	2.81794		11.1396	3.00005	2.64055	4.1048	11.3238	2.01197	2.85278	1.83978
	11.0475	3.45928	3.87435	4.81808	10.9554	2.76209	4.62516	1.78601		11.6923	3.49939	4.14756	4.73242	11.6923	3.33096	3.9605	2.07423
	11.9687	3.31763	3.75489	3.84269	11.6923	3.08814	3.48278	3.34344		12.0608	4.47447	3.33753	4.46384	12.1529	4.66132	3.73448	3.14261
	12.7056	4.6832	5.1486	5.11917	12.245	4.49794	4.34667	4.53818		12.6135	4.83195	4.87429	4.88655	12.7056	4.99714	5.0182	4.33866
	13.4425	5.48576	4.64112	4.60368	13.074	7.24513	7.07481	6.50056		13.074	3.75647	5.17704	5.60751	13.2583	6.24115	5.82046	6.80957
	14.0873	7.17354	5.53292	7.25595	13.5346	8.17717	8.58447	8.43089		13.811	4.67961	5.13106	6.26482	13.9031	8.37376	7.88568	8.46902
	14.9164	6.79988	7.25439	4.49347	14.2716	9.07142	9.08731	9.27465		14.64	4.92052	5.75197	4.25526	14.4558	8.99893	7.64334	8.81726
	15.7454	5.35004	4.24101	4.49264	15.2849	7.03641	7.7218	8.02373		15.377	4.10728	5.80271	4.35147	15.2849	7.82322	6.81773	8.03829
	16.3903	3.95125	6.43868	3.49063	15.9297	5.38793	5.17585	5.28537		16.206	4.1879	5.04145	3.47262	15.9297	6.00739	6.41855	6.98564
	17.1272	2.39258	2.58506	3.79568	16.6666	2.90377	4.48577	3.8122		16.7587	2.9138	3.21556	2.06863	16.7587	3.89333	3.43682	4.14025
	17.9562	1.874	1.74161	1.0614	17.4035	1.91348	2.17126	2.76012		17.6799	2.66687	3.31799	1.66984	17.772	2.9499	2.32058	3.25329
	18.6932	1.5194	0.940035	2.70833	18.0483	1.41392	1.7536	2.6035		18.4168	1.89175	2.77545	2.61489	18.6011	1.6991	2.23308	2.29434
	19.6143	3.55537	0.217427	1.06951	18.9695	1.17173	1.22797	1.34478		19.0616	2.12928	2.44262	1.9154	19.338	1.83691	2.11425	2.10144
	20.3513	2.11068	3.57263	1.32119	19.8907	1.52684	1.40495	1.14707		20.2592	2.44156	2.97843	2.1083	20.5355	1.9746	1.26328	1.83952
	21.0882	1.38629	3.17047	2.77628	20.7197	0.81766	0.995278	1.11332		21.3646	2.0209	2.92694	2.34935	21.0882	1.6956	2.2681	2.35484
	22.0094	2.80104	3.75704	1.99022	21.733	0.833485	1.5722	1.02494		22.1015	2.12865	2.82902	1.91514	22.0094	1.57275	1.62896	1.66921
	23.1148	2.15856	1.4635	1.3686	22.47	1.27098	1.48094	1.72649		22.9305	1.75572	3.19537	3.27718	22.8384	1.6963	2.20699	2.2081
	23.5754	3.38977	1.29545	0.88783	23.299	1.63489	0.962225	1.87788		23.7596	2.36266	3.06065	3.16802	23.4832	1.98202	2.02824	2.19392
	24.0359	0.93742	2.10144	2.13141	23.6675	1.25236	1.49879	2.33857		24.3123	2.00376	1.95307	1.93894	24.4965	0.684061	2.29479	2.07496
	24.4965	1.84595	2.02476	2.62827	24.4965	1.08606	1.62548	1.86545		24.7729	3.04901	2.66053	2.25805	25.0492	1.7426	1.97596	2.14974
	24.865	31.0066	25.0971	29.4309	24.865	28.5947	21.5707	22.6362		25.0492	35.0856	24.8912	29.7437	25.3256	24.6407	23.3767	21.5868
	Caecaloid Line 2 PBS									Caecaloid Line 2 Urea
		Control				Infected					Control				Infected
	Sucrose (Average %)	Replica 1	Replica 2	Replica 3	Sucrose (Average %)	Replica 1	Replica 2	Replica 3		Sucrose (Average %)	Replica 1	Replica 2	Replica 3	Sucrose (Average %)	Replica 1	Replica 2	Replica 3
	6.90223	0	0	0	7.08647	0	0	0.155521		10.3105	0.239341			10.3105	0	0	0
	8.28398	0	0	0	8.56033	0.707612	1.3892	0.453753		10.5869	0.119874	0.267971		10.5869	2.60721	0.563036	0.699852
	9.57362	1.42003	1.16447	0.923219	9.4815	1.09485	1.9001	1.34819		10.9554	2.17129	2.072	0.326136	10.9554	0.987003	1.47765	1.20103
	10.4027	2.10392	2.49894	2.59524	10.4027	2.54756	2.83799	2.7666		11.3238	2.02131	2.81621	0.724578	11.2317	2.40891	2.18286	2.05146
	11.1396	3.10842	3.70782	3.02705	11.0475	2.59495	2.34166	2.85583		12.0608	3.1713	3.68102	1.47941	11.7844	2.75567	2.49535	2.41505
	11.7844	2.76057	3.41095	3.89393	11.7844	2.59377	3.41934	1.77066		12.4292	4.06961	4.1597	2.12448	12.3371	3.48885	3.79292	3.74431
	12.6135	3.58104	2.73507	3.69153	12.6135	3.32122	2.51847	3.01316		12.8898	4.17266	4.25223	2.4413	12.7977	3.62518	4.09361	3.81875
	13.2583	3.761	5.07959	4.1787	13.074	6.02983	6.84793	6.28516		13.4425	3.73846	5.07893	3.64525	13.2583	5.01856	5.65956	5.8075
	13.811	5.82679	5.4969	5.54243	13.811	8.60289	9.15818	6.88078		13.9952	3.94448	4.11809	4.82181	14.1794	7.55654	7.16759	6.69703
	14.64	5.15341	4.23555	5.37987	14.5479	8.62425	6.93603	6.22132		14.7322	4.07561	4.93988	4.80644	14.64	7.42624	8.33234	7.3058
	15.377	3.35196	3.38949	4.26758	15.2849	5.33764	4.4947	4.32165		15.377	4.12971	4.85917	4.57295	15.377	6.20258	6.75853	6.03519
	16.1139	3.30329	3.24412	2.12068	15.9297	3.47488	4.06737	3.59324		16.2981	3.7175	3.85804	3.91463	15.9297	4.81783	5.97241	4.66497
	16.6666	2.80339	3.09431	2.56647	16.6666	3.28328	2.70241	2.27741		17.0351	3.51985	3.78574	4.04316	17.0351	3.48616	4.26009	4.28553
	17.6799	2.5186	2.60291	3.24639	17.4035	1.74235	2.94489	3.02228		17.8641	3.55174	2.77778	4.33471	17.6799	3.05795	3.46801	3.64638
	18.3247	2.41876	3.30799	2.69838	18.3247	1.22251	2.07814	2.85179		18.6932	3.97788	2.8231	4.30061	18.4168	2.71911	2.96196	2.94945
	18.9695	2.25108	2.38617	2.27186	18.9695	2.74424	2.68854	2.67799		19.338	3.8544	3.68127	4.28838	19.2459	2.87995	2.94489	3.26594
	19.9828	3.08142	2.4195	2.28194	20.2592	2.56991	2.23544	2.78168		20.2592	3.87689	3.48714	3.99453	20.2592	2.97566	3.33292	3.39484
	20.8118	3.59733	3.47883	2.97553	20.9961	2.47763	2.82978	3.33559		21.1803	3.8041	3.71652	3.9056	21.2724	2.65531	2.82258	3.52138
	21.733	3.91853	4.26002	1.75157	21.5488	2.94919	2.07287	4.59426		22.0094	4.24511	3.29533	3.69542	22.1015	2.85878	2.9521	3.72485
	22.6542	5.57577	4.68662	3.15498	22.6542	2.81928	2.17181	3.47517		22.8384	3.46422	4.14262	4.01612	22.9305	2.10851	3.21839	3.40597
	23.299	5.15952	4.63783	3.57736	23.299	2.80341	2.83159	4.11468		24.0359	3.87022	3.37501	3.74657	23.8517	2.25818	2.84004	3.60499
	23.9438	4.30947	4.78563	3.7443	23.8517	4.53376	3.52086	5.24258		24.5886	3.94085	3.13749	4.14055	24.5886	2.50767	3.12461	3.19143
	24.6807	4.67912	5.15383	3.99567	24.4044	3.85536	3.45779	5.27935		25.0492	4.12377	2.9795	3.51988	25.2335	2.63551	2.77788	3.68749
	25.2335	25.3166	24.2234	32.1153	25.0492	24.0697	24.5549	20.6813		25.5098	22.1998	22.6953	27.1575	25.5098	22.9627	16.8007	16.8808
