# Supplementary material for: Defining the early stages of intestinal colonisation by whipworms
Source: Nat Commun. 2022 Apr 1;13:1725. doi: 10.1038/s41467-022-29334-0 (PMC8976045; doi:10.1038/s41467-022-29334-0)
Supplement: Supplementary file 13 — Source Data [file 41467_2022_29334_MOESM13_ESM.zip › Source data files/Supplementary Figure 7/Source Data Supplementary Figure 7a.xlsx]

## Sheet: Sheet1
Supplementary Figure 7a
	Caecaloid Line 1 PBS									Caecaloid Line 1 Urea
		Control				Infected					Control				Infected
	Sucrose (Average %)	Replica 1	Replica 2	Replica 3	Sucrose (Average %)	Replica 1	Replica 2	Replica 3		Sucrose (Average %)	Replica 1	Replica 2	Replica 3	Sucrose (Average %)	Replica 1	Replica 2	Replica 3
	6.182	0	0.222206	0.070732	6.3661	0	0.938775	0		10.4027	0	0	0	10.4027	0	0.118596	0
	7.93095	0	0	0	7.56275	1.38857	2.17988	0		10.5869	0	1.05548	1.76242	10.5869	0.61091	1.40638	1.98564
	9.1276	1.92456	2.57773	2.26149	8.85145	3.40316	2.76048	3.09315		10.8633	2.16899	0.580174	1.68643	10.9554	2.54567	3.07724	2.81696
	10.0481	2.84287	3.80509	3.46931	9.6799	3.63595	3.96681	4.30657		11.1396	3.35029	4.53879	3.70939	11.1396	3.52362	4.72632	4.09843
	10.8765	3.30827	3.87169	3.10296	10.6924	3.1204	4.15902	4.23689		11.6002	5.45174	4.99419	5.75662	11.6923	4.32402	4.9488	5.47089
	11.6129	2.81689	3.80124	3.10142	11.2447	3.53872	3.7506	4.16863		12.0608	4.52123	5.23587	6.61185	12.1529	4.48468	6.51012	4.79416
	12.2573	2.99196	3.29739	2.68243	12.1653	3.12976	3.9235	3.02094		12.7056	4.59428	7.24142	6.1924	12.7977	4.5301	4.41735	4.74862
	12.9937	4.57798	6.05122	5.41249	12.8096	5.97619	5.40697	6.91685		13.3504	5.2352	4.84669	5.53053	13.4425	5.13833	6.02624	7.8428
	13.8222	6.96055	7.12183	7.07181	13.638	7.1798	8.73915	7.14023		13.9952	7.07915	7.43575	6.43781	14.0873	7.8729	9.2766	12.2464
	14.5586	6.52852	6.08275	4.48804	14.3744	6.58921	5.94273	6.07431		14.64	6.05572	7.51228	7.0883	14.8243	9.196	9.9447	12.6433
	15.387	5.71477	4.28256	2.83009	15.0188	4.5054	4.84372	3.34275		15.2849	6.45335	7.23849	8.39076	15.6533	7.61934	8.7144	9.9481
	16.2155	3.62117	2.46995	1.88344	15.9393	2.89428	3.08793	3.07212		16.206	5.66556	5.66118	3.58788	16.4824	7.31817	5.98183	5.79473
	17.0439	2.50663	2.51104	2.02126	16.6757	2.26368	2.95964	2.3103		16.9429	4.92814	3.31585	3.49063	17.3114	3.96131	2.04305	2.82111
	17.6883	1.81464	1.81231	1.34641	17.4121	3.61407	2.60818	1.64174		17.9562	3.23072	4.48098	4.29898	17.9562	2.12971	4.6152	1.7151
	18.7008	2.00749	2.26563	1.6455	18.5167	2.03631	2.2623	1.98345		18.7853	1.86141	2.923	2.02029	18.6932	2.99166	3.07919	0.354093
	19.4372	2.28604	1.71054	1.39508	19.4372	1.63062	1.63388	1.8379		19.338	1.73976	4.10088	2.7236	19.338	2.05303	1.98196	1.55411
	20.5418	1.95457	3.01017	2.58142	20.5418	2.45626	2.38254	2.00698		20.167	1.08568	2.18266	1.876	20.3513	1.48236	2.48305	2.79188
	21.5543	2.35531	1.90723	2.74776	21.2782	2.72826	2.6233	1.67214		21.2724	1.84348	1.15257	3.41982	20.7197	0.928124	1.59818	1.05255
	22.1066	2.83915	2.75433	2.54935	22.1066	2.43451	2.18635	2.74548		22.2857	0.982284	1.48459	1.81362	22.1015	1.69737	1.83464	1.84038
	23.0271	3.09925	2.61304	3.31227	22.8431	2.48027	2.57101	3.04827		22.9305	1.72353	2.1671	1.45739	23.1148	1.11783	1.29161	1.23333
	23.6715	3.46384	3.39905	3.27469	23.4874	2.79195	2.87897	3.37691		23.7596	0.769992	1.32595	1.6462	23.7596	1.50227	1.91913	1.02896
	24.0397	3.04977	3.84572	3.3522	24.0397	2.45681	2.14049	2.74266		24.3123	1.69516	1.37852	1.8215	24.4965	1.81304	1.6292	0.534685
	24.7761	2.83856	3.27601	2.90505	24.592	3.40561	2.75305	2.93911		25.2335	1.81119	3.43153	2.51039	25.1413	1.87738	1.18531	1.50537
	25.0523	30.4972	27.3113	36.4948	24.9602	26.3402	23.3007	28.3226		25.3716	27.7531	15.7161	16.1672	25.5098	21.2822	11.1909	11.1784
	Caecaloid Line 2 PBS									Caecaloid Line 2 Urea
		Control				Infected					Control				Infected
	Sucrose (Average %)	Replica 1	Replica 2	Replica 3	Sucrose (Average %)	Replica 1	Replica 2	Replica 3		Sucrose (Average %)	Replica 1	Replica 2	Replica 3	Sucrose (Average %)	Replica 1	Replica 2	Replica 3
	6.182	1.04809	0.657056	0.114982	6.7343	0	0.954781	1.22921		10.1263	0	0	0	10.5869	0	0	0.159569
	7.8389	0.521444	1.01103	1.13417	7.6548	2.30663	2.40888	2.59425		10.4027	0	0	0	10.5869	1.83618	0.885001	0.653556
	9.1276	1.81058	2.31974	1.90088	8.9435	3.14095	2.89102	2.52562		10.8633	0.8399	1.15599	1.84631	10.9554	3.30373	2.87213	2.96261
	9.95605	2.83287	3.20569	3.0372	10.0481	3.83129	4.08761	4.46992		11.1396	3.68667	4.85863	3.78473	11.3238	5.05822	4.64261	5.76631
	10.6924	3.15279	2.70449	3.51669	10.7845	3.99395	4.51014	3.64858		11.6923	5.18707	5.96614	5.35244	11.6923	5.32264	5.21007	4.41645
	11.5209	2.46619	2.56191	2.94738	11.3368	3.39295	3.2135	2.89139		12.1529	4.72196	6.02969	5.34629	12.1529	4.68622	4.49945	4.37303
	12.2573	1.97254	2.29035	1.99104	12.1653	2.62356	1.7556	1.93341		13.074	3.53774	4.4171	3.83056	12.7977	3.53518	4.96821	3.79881
	12.8096	2.4973	1.60707	2.14848	12.9017	3.2646	2.07661	3.30169		13.4425	3.73825	4.85908	4.40579	13.5346	4.46902	4.95622	5.44103
	13.546	2.83719	2.7809	2.30366	13.7301	6.00408	2.34831	4.56259		14.2716	3.63269	4.33975	5.73331	14.9164	5.17573	6.58335	6.13304
	14.4665	2.96059	2.50115	2.17589	14.3744	4.97791	2.3028	4.1295		14.9164	4.11597	4.75549	5.14392	15.6533	5.99852	6.24712	6.21662
	15.295	2.57045	2.8734	2.38917	15.2029	3.56754	2.12238	3.03805		15.5612	3.46624	4.81884	6.34971	16.206	3.74991	6.17219	5.2328
	16.0313	2.96479	3.21093	2.24967	16.0313	3.26253	3.10818	2.58879		16.4824	3.46104	3.40295	4.40076	17.1272	4.39083	5.51189	4.74324
	16.6757	2.08904	3.60122	2.41437	16.6757	2.54686	2.5538	2.42992		17.2193	3.30412	3.43772	4.52437	17.772	3.09511	4.48433	4.71996
	17.4121	2.40846	3.14624	2.51206	17.5041	3.31529	2.99798	2.55441		18.0483	3.34125	2.70999	2.44521	18.6011	2.81011	3.04932	4.46125
	18.3326	2.72266	2.81321	2.8316	18.4246	2.70289	3.1809	2.91907		18.8774	3.47723	4.04784	3.91372	19.4301	2.98532	3.06453	3.1301
	19.161	3.45252	2.95996	3.24992	19.3452	2.71837	3.23249	3.06863		19.7065	1.85717	3.48625	3.89302	20.3513	2.26868	3.00075	2.49588
	19.9895	3.00861	3.41208	3.24665	20.2657	3.41031	2.93429	3.05211		20.3513	2.8359	3.42259	3.79015	21.2724	2.07114	2.80709	3.70117
	21.0941	3.47914	3.8717	4.00327	21.1862	3.57941	3.77313	3.47831		21.5488	3.5403	2.94844	3.31841	22.0094	2.00621	2.6146	2.86584
	21.7385	3.82131	3.3677	5.24718	21.8305	3.60041	4.42934	3.60684		22.2857	2.82847	3.34882	3.6057	22.8384	2.38969	2.73655	3.09158
	22.659	4.10442	4.54644	4.9942	22.8431	4.67862	5.71162	4.45254		23.3911	2.92946	2.9165	2.75229	23.8517	2.15967	2.45926	1.16841
	23.3954	4.71371	4.32982	5.15625	23.6715	4.52608	5.62202	4.41452		24.0359	2.30458	2.88374	3.75637	24.6807	2.25622	2.24189	1.46272
	24.1318	4.58209	5.13489	5.56351	24.2238	4.933	5.6265	4.67917		24.865	2.88523	2.7469	3.05401	25.3256	2.80284	2.38643	2.60517
	24.684	5.59791	4.22676	6.22178	25.0523	5.22184	5.80915	4.91516		25.5098	3.41867	2.67584	2.5054	25.3256	2.17425	2.2539	2.42523
	25.0523	32.3853	30.8662	28.65	25.1443	18.4009	22.349	23.5163		25.5098	30.8901	20.7717	16.2475	25.648	25.4546	16.3531	17.9756
